# Supplementary material for: Distinct physiological, transcriptomic, and imaging characteristics of asthma-COPD overlap compared to asthma and COPD in smokers
Source: eBioMedicine. 2024 Nov 23;110:105453. doi: 10.1016/j.ebiom.2024.105453 (PMC11621799; doi:10.1016/j.ebiom.2024.105453)
Supplement: Supplementary Table S1 [file mmc9.xlsx]

## Sheet: GOLD criteria analysis
Classification based on GOLD guidelines
Symptom Measurement (Count)	Control (Mean [95% CI])	Asthma (Mean [95% CI])	P-value (Asthma vs. Control)	COPD (Mean [95% CI])	P-value (COPD vs. Control)	ACO (Mean [95% CI])	P-value (ACO vs. Control)	P-value (Asthma vs. COPD)	P-value (Asthma vs. ACO)	P-value (COPD vs. ACO)
CAT score (N = 2,452, 99.96%)	8.45 [8.07, 8.83]	10.55	<0.05	14.83	<0.0001	18.32	<0.0001	<0.0001	<0.0001	<0.0001
		[9.07, 12.03]		[14.26, 15.40]		[17.02, 19.63]
mMRC Dyspnea Score (N = 2,453, 100%)	0.58 [0.52, 0.63]	1.04	<0.01	1.79	<0.0001	2.14	<0.0001	<0.0001	<0.0001	<0.05
		[0.77, 1.31]		[1.69, 1.89]		[1.92, 2.35]
Chronic Bronchitis (Calculated) (N = 2,453, 100%)	0.0755	0.1589	<0.05	0.236	<0.0001	0.3125	<0.0001	N/A	<0.05	N/A
	[7.00, 8.10]	[14.50, 17.28]		[22.11, 25.09]		[29.76, 32.74]
Emphysema (observed in last 5 years) (N = 2,451, 99.92%)	0.0469	0.0189	N/A	0.158	<0.0001	0.1534	<0.0001	<0.01	<0.01	N/A
	[4.10, 5.28]	[1.20, 2.58]		[14.97, 16.63]		[14.51, 16.17]
Shortness of Breath Attacks (Observed) (N = 2,453, 100%)	0.1077	0.4299	<0.0001	0.2994	<0.0001	0.625	<0.0001	N/A	<0.05	<0.0001
	[10.20, 11.34]	[40.88, 45.10]		[28.67, 31.21]		[60.33, 64.67]
Wheezing(observed in past 12 Months) (N = 2,453, 100%)	0.2806	0.6075	<0.0001	0.5627	<0.0001	0.7841	<0.0001	N/A	<0.05	<0.0001
	[27.11, 29.01]	[58.62, 62.88]		[54.14, 58.40]		[76.28, 80.54]
Frequent Exacerbations (Calculated) (N = 2,453, 100%)	0.022	10.28% [9.03, 11.53]	<0.0001	0.1143	<0.0001	0.1648	<0.0001	N/A	N/A	N/A
	[1.95, 2.45]			[10.18, 12.68]		[15.23, 17.73]
Severe Exacerbations (Calculated) (N = 2,452, 99.96%)	0.0271	0.1038	<0.001	0.1429	<0.0001	0.267	<0.0001	N/A	<0.05	<0.001
	[2.46, 2.96]	[9.13, 11.63]		[13.04, 15.54]		[25.45, 27.95]
PFT Measurement	Control (Mean [95% CI])	Asthma (Mean [95% CI])	P-value (Asthma vs. Control)	COPD (Mean [95% CI])	P-value (COPD vs. Control)	ACO (Mean [95% CI])	P-value (ACO vs. Control)	P-value (Asthma vs. COPD)	P-value (Asthma vs. ACO)	P-value (COPD vs. ACO)
FEV1 (N = 2,453, 100%)	98.09	96.93	N/A	53.37	<0.0001	52.5	<0.0001	<0.0001	<0.0001	N/A
(% predicted)	[97.45, 98.73]	[94.83, 99.03]		[52.19, 54.55]		[50.08, 54.93]
FEV1/FVC ratio (N = 2,450, 99.87%)	0.79	0.77	<0.0001	0.54	<0.0001	0.55	<0.0001	<0.0001	<0.0001	<0.01
	[0.7868, 0.7881]	[0.7686, 0.7736]		[0.5359, 0.5394]		[0.5471, 0.5546]
TLC (N = 2,281, 92.99%)	93.3	94.45	N/A	100.27	<0.0001	98.34	<0.01	<0.01	N/A	N/A
(% predicted)	[92.52, 94.07]	[91.72, 97.17]		[99.04, 101.49]		[95.66, 101.01]
DLCO (N = 2,175, 88.67%)	88.5	87.3	N/A	61.72	<0.0001	68.15	<0.0001	<0.0001	<0.0001	<0.01
(% predicted)	[87.51, 89.48]	[83.48, 91.12]		[60.12, 63.31]		[64.80, 71.51]
Resting SaO2 (N = 2,451, 99.92%)	97.18	97.16	N/A	95.78	<0.0001	95.92	<0.0001	<0.0001	<0.0001	<0.01
	[97.16, 97.20]	[97.08, 97.25]		[95.74, 95.81]		[95.84, 95.99]
Leukocyte Measurement	Control (Mean [95% CI])	Asthma (Mean [95% CI])	P-value vs. Control	COPD (Mean [95% CI])	P-value (COPD vs. Control)	ACO (Mean [95% CI])	P-value (ACO vs. Control)	P-value (Asthma vs. COPD)	P-value (Asthma vs. ACO)	P-value (COPD vs. ACO)
WBC (K/µL) (N = 2,453, 100%)	6.73	6.9	N/A	7.49	<0.0001	7.35	<0.01	<0.05	N/A	N/A
	[6.63, 6.84]	[6.54, 7.26]		[7.35, 7.63]		[7.02, 7.68]
Neutrophils (K/µL) (N = 2,453, 100%)	3.92	4.02	N/A	4.68	<0.0001	4.57	<0.0001	<0.01	N/A	N/A
	[3.83, 4.00]	[3.74, 4.31]		[4.56, 4.80]		[4.28, 4.86]
Eosinophils (K/µL) (N = 2,453, 100%)	0.17	0.18	N/A	0.2	<0.001	0.22	<0.01	N/A	N/A	N/A
	[0.16, 0.18]	[0.16, 0.20]		[0.19, 0.21]		[0.20, 0.25]
Monocytes (K/µL) (N = 2,453, 100%)	0.53	0.52	N/A	0.61	<0.0001	0.59	<0.05	<0.0001	N/A	N/A
	[0.52, 0.54]	[0.48, 0.55]		[0.60, 0.63]		[0.55, 0.62]
Lymphocytes (K/µL) (N = 2,453, 100%)	2.07	2.13	N/A	1.94	<0.001	1.93	N/A	N/A	N/A	N/A
	[2.03, 2.11]	[1.98, 2.28]		[1.89, 1.99]		[1.83, 2.03]
QCT Measurement	Control (Mean [95% CI])	Asthma (Mean [95% CI])	P-value (Asthma vs. Control)	COPD (Mean [95% CI])	P-value (COPD vs. Control)	ACO (Mean [95% CI])	P-value (ACO vs. Control)	P-value (Asthma vs. COPD)	P-value (Asthma vs. ACO)	P-value (COPD vs. ACO)
Emphysema (< -950 HU) (N = 2,281, 92.99%)	1.09	0.8	<0.001	8.9	<0.0001	5.66	<0.0001	<0.0001	<0.0001	<0.0001
	[1.03,1.15]	[0.61, 0.99]		[8.34, 9.45]		[4.72, 6.60]
Gas Trapping (< -856 HU) (N = 2,140, 87.24%)	7.96	7.25	N/A	37.34	<0.0001	28.86	<0.0001	<0.0001	<0.0001	<0.0001
	[7.74, 8.19]	[6.54, 7.96]		[36.33, 38.35]		[26.57, 31.16]
Pi10 (N = 2,281, 92.99%)	1.87	2.09	<0.0001	2.57	<0.0001	2.87	<0.0001	<0.0001	<0.0001	<0.0001
	[1.87, 1.88]	[2.05, 2.13]		[2.56, 2.59]		[2.83, 2.91]
Lung Density (Perc15) (N = 2,281, 92.99%)	92.11	98.72	<0.001	66.3	<0.0001	75.9	<0.0001	<0.0001	<0.0001	<0.0001
	[91.26, 92.96]	[94.89, 102.56]		[65.17, 67.43]		[73.22, 78.59]
PRMfSAD (N = 2,140, 87.24%)	7.57	7	N/A	27.09	<0.0001	22.94	<0.0001	<0.0001	<0.0001	<0.0001
	[7.42, 7.73]	[6.51, 7.50]		[26.51, 27.66]		[21.53, 24.34]
Wall Area (%) (N = 2,278, 92.87%)	45.65	48.13	<0.0001	53.73	<0.0001	56.93	<0.0001	<0.0001	<0.0001	<0.0001
	[45.49, 45.80]	[47.37, 48.89]		[53.46, 54.00]		[56.24, 57.62]

## Sheet: LLN_criteria_demographics
Classification based on LLN
Disease	Control	Asthma	COPD	ACO
Age (years)	63.5	61.71	68.26	63.97
BMI	29.05	29.26	27.47	29.02
Sex (%)
Male	672 (49.27%)	36 (33.64%)	424 (60.57%)	65 (40.88%)
Female	692 (50.73%)	71 (66.36%)	276 (39.43%)	94 (59.12%)
Race (%)
White	941 (68.99%)	65 (60.75%)	554 (79.14%)	102 (64.15%)
African American	423 (31.01%)	42 (39.25%)	146 (20.86%)	57 (35.85%)
Smoking Status (%)
Former	849 (62.24%)	59 (55.14%)	456 (65.14%)	97 (61.01%)
Current	515 (37.76%)	48 (44.86%)	244 (34.86%)	62 (38.99%)
GOLD Stage (%)
Stage: 0.0	1364 (100.0%)	107 (100.0%)	1 (0.14%)	0 (0.0%)
Stage: 2.0	–	–	376 (53.71%)	97 (61.01%)
Stage: 3.0	–	–	232 (33.14%)	37 (23.27%)
Stage: 4.0	–	–	91 (13.0%)	25 (15.72%)

## Sheet: LLN criteria analysis
Classification based on LLN criteria
Symptom Measurement (Count)	Control (Mean [95% CI])	Asthma (Mean [95% CI])	P-value (Asthma vs. Control)	COPD (Mean [95% CI])	P-value (COPD vs. Control)	ACO (Mean [95% CI])	P-value (ACO vs. Control)	P-value (Asthma vs. COPD)	P-value (Asthma vs. ACO)	P-value (COPD vs. ACO)
CAT score (N = 2329, 99.96%)	8.45 [8.07, 8.83]	10.55	<0.05	15.41	<0.0001	18.81	<0.0001	<0.0001	<0.0001	<0.0001
		[9.07, 12.03]		[14.79, 16.02]		[17.46, 20.16]
mMRC Dyspnea Score (N = 2,330, 100%)	0.57 [0.52, 0.63]	1.04	<0.01	1.92	<0.0001	2.23	<0.0001	<0.0001	<0.0001	N/A
		[0.77, 1.31]		[1.82, 2.03]		[2.01, 2.45]
Chronic Bronchitis (Calculated) (N = 2,330, 100%)	0.0755	0.1589	<0.05	0.2514	<0.0001	0.3208	<0.0001	N/A	<0.05	N/A
	[6.15, 8.96]	[8.85, 22.93]		[21.92, 28.36]		[24.74, 39.41]
Emphysema (observed in last 5 years) (N = 2,330, 100%)	0.0462	0.0189	N/A	0.1717	<0.0001	0.1509	<0.0001	<0.001	<0.01	N/A
	[3.50, 5.73]	[-0.75, 4.52]		[14.37, 19.97]		[9.47, 20.72]
Shortness of Breath Attacks (Observed) (N = 2,330, 100%)	0.107	42.99	<0.0001	0.3214	<0.0001	0.6541	<0.0001	N/A	<0.01	<0.0001
	[9.06, 12.35]	[33.46, 52.52]		[28.67, 35.61]		[57.93, 72.88]
Wheezing(observed in past 12 Months) (N = 2,330, 100%)	0.2801	0.1028	<0.0001	0.5786	<0.0001	0.805	<0.0001	N/A	<0.01	<0.0001
	[25.62, 30.39]	[4.43, 16.13]		[54.19, 61.52]		[74.28, 86.73]
Frequent Exacerbations (Calculated) (N = 2,330, 100%)	0.022	60.75	<0.0001	0.1243	<0.0001	0.1824	<0.0001	N/A	N/A	N/A
	[1.42, 2.98]	[51.34, 70.15]		[9.98, 14.88]		[12.17, 24.31]
Severe Exacerbations (Calculated) (N = 2,330, 100%)	0.0271	0.1038	<0.001	0.1557	<0.0001	0.2767	<0.0001	N/A	<0.01	<0.01
	[1.85, 3.58]	[4.48, 16.28]		[12.88, 18.26]		[20.64, 34.70]
PFT Measurement	Control (Mean [95% CI])	Asthma (Mean [95% CI])	P-value (Asthma vs. Control)	COPD (Mean [95% CI])	P-value (COPD vs. Control)	ACO (Mean [95% CI])	P-value (ACO vs. Control)	P-value (Asthma vs. COPD)	P-value (Asthma vs. ACO)	P-value (COPD vs. ACO)
FEV1 (N = 2,330, 100%)	98.1	96.93	N/A	50.98	<0.0001	51.17	<0.0001	<0.0001	<0.0001	N/A
(% predicted)	[97.46, 98.73]	[94.83, 99.03]		[49.74, 52.23]		[48.65, 53.68]
FEV1/FVC ratio (N = 2,328, 99.91%)	0.79	0.77	<0.0001	0.51	<0.0001	0.53	<0.0001	<0.0001	<0.0001	<0.0001
	[0.7867, 0.7882]	[0.7679, 0.7738]		[0.51, 0.52]		[0.53, 0.54]
TLC (N = 2,167, 93.00%)	93.29	94.45	N/A	102.45	<0.0001	99.43	<0.01	<0.0001	N/A	N/A
(% predicted)	[92.51, 94.06]	[91.72, 97.17]		[101.19, 103.71]		[96.62, 102.24]
DLCO (N = 2,068, 88.77%)	88.52	87.3	N/A	59.44	<0.0001	67.37	<0.0001	<0.0001	<0.0001	<0.001
(% predicted)	[87.54, 89.51]	[83.48, 91.12]		[57.75, 61.13]		[63.68, 71.06]
Resting SaO2 (N = 2,328, 99.91%)	97.18	97.16	N/A	95.68	<0.0001	95.9	<0.0001	<0.0001	<0.0001	<0.0001
	[97.16, 97.20]	[97.08, 97.25]		[95.65, 95.72]		[95.81, 95.98]
Leukocyte Measurement	Control (Mean [95% CI])	Asthma (Mean [95% CI])	P-value vs. Control	COPD (Mean [95% CI])	P-value (COPD vs. Control)	ACO (Mean [95% CI])	P-value (ACO vs. Control)	P-value (Asthma vs. COPD)	P-value (Asthma vs. ACO)	P-value (COPD vs. ACO)
WBC (K/µL) (N = 2,330, 100%)	6.73	6.9	N/A	7.51	<0.0001	7.32	<0.01	<0.05	N/A	N/A
	[6.63, 6.84]	[6.54, 7.26]		[7.36, 7.67]		[7.02, 7.68]
Neutrophils (K/µL) (N = 2,330, 100%)	3.92	4.02	N/A	4.71	<0.0001	4.59	<0.0001	<0.001	N/A	N/A
	[3.83, 4.00]	[3.74, 4.31]		[4.58, 4.84]		[6.96, 7.68]
Eosinophils (K/µL) (N = 2,330, 100%)	0.17	0.18	N/A	0.2	<0.01	0.22	<0.01	N/A	N/A	N/A
	[0.16, 0.18]	[0.16, 0.20]		[0.19, 0.22]		[0.19, 0.25]
Monocytes (K/µL) (N = 2,330, 100%)	0.53	0.52	N/A	0.61	<0.0001	0.58	N/A	<0.0001	N/A	N/A
	[0.52, 0.54]	[0.48, 0.55]		[0.60, 0.63]		[0.54, 0.61]
Lymphocytes (K/µL) (N = 2,330, 100%)	2.07	2.13	N/A	1.94	<0.001	1.9	N/A	N/A	N/A	N/A
	[2.03, 2.11]	[1.98, 2.28]		[1.88, 1.99]		[1.80, 2.00]
QCT Measurement	Control (Mean [95% CI])	Asthma (Mean [95% CI])	P-value (Asthma vs. Control)	COPD (Mean [95% CI])	P-value (COPD vs. Control)	ACO (Mean [95% CI])	P-value (ACO vs. Control)	P-value (Asthma vs. COPD)	P-value (Asthma vs. ACO)	P-value (COPD vs. ACO)
Emphysema (< -950 HU) (N = 2,167, 93.00%)	1.07	0.79	<0.001	11	<0.0001	6.98	<0.0001	<0.0001	<0.0001	<0.0001
	[1.02, 1.13]	[0.60, 0.98]		[10.32, 11.68]		[5.80, 8.15]
Gas Trapping (< -856 HU) (N = 2,031, 87.14%)	7.93	7.21	N/A	41.52	<0.0001	32.5	<0.0001	<0.0001	<0.0001	<0.0001
	[7.70, 8.16]	[6.49, 7.94]		[40.42, 42.62]		[29.86, 35.14]
Pi10 (N = 2,167, 93.00%)	1.87	2.09	<0.0001	2.61	<0.0001	2.91	<0.0001	<0.0001	<0.0001	<0.0001
	[1.87, 1.88]	[2.05, 2.13]		[2.60, 2.63]		[2.87, 2.96]
Lung Density (Perc15) (N = 2,167, 93.00%)	92.15	98.76	<0.001	62.28	<0.0001	72.83	<0.0001	<0.0001	<0.0001	<0.0001
	[91.31, 92.99]	[94.95, 102.56]		[60.97, 63.59]		[69.84, 75.82]
PRMfSAD (N = 2,031, 87.14%)	7.52	6.93	N/A	29.43	<0.0001	25.31	<0.0001	<0.0001	<0.0001	<0.0001
	[7.36, 7.68]	[6.44, 7.42]		[28.83, 30.03]		[23.76, 26.86]
Wall Area (%) (N =2,164, 92.88%)	45.64	48.15	<0.0001	53.95	<0.0001	56.89	<0.0001	<0.0001	<0.0001	<0.0001
	[45.49, 45.80]	[47.39, 48.91]		[53.65, 54.25]		[56.17, 57.61]
