# Supplementary material for: Distinct physiological, transcriptomic, and imaging characteristics of asthma-COPD overlap compared to asthma and COPD in smokers
Source: eBioMedicine. 2024 Nov 23;110:105453. doi: 10.1016/j.ebiom.2024.105453 (PMC11621799; doi:10.1016/j.ebiom.2024.105453)
Supplement: Supplementary Table S2 [file mmc10.xlsx]

## Sheet: DE genes (GOLD)
COPD (GOLD criteria)											ACO (GOLD criteria)
ENSEMBL	entrezgene_id	hgnc_symbol	gene_biotype	logFC	AveExpr	t	P.Value	adj.P.Val	B		ENSEMBL	entrezgene_id	hgnc_symbol	gene_biotype	logFC	AveExpr	t	P.Value	adj.P.Val	B
ENSG00000154165	2838	GPR15	protein_coding	0.377746	4.75123	8.74516	4.11e-18	6.81e-14	30.3645		ENSG00000135363	4005	LMO2	protein_coding	0.20508	5.40308	6.44471	1.4e-10	2.31e-06	13.6393
ENSG00000124203	128611	ZNF831	protein_coding	-0.133655	5.77553	-7.65111	2.87e-14	2.37e-10	21.7962		ENSG00000116984	4548	MTR	protein_coding	-0.132596	6.58085	-6.29738	3.59e-10	2.97e-06	12.7343
ENSG00000137462	7097	TLR2	protein_coding	0.20104	8.51673	7.42729	1.53e-13	8.46e-10	20.1748		ENSG00000184613	4753	NELL2	protein_coding	-0.314053	5.91445	-6.16202	8.4e-10	3.59e-06	11.9252
ENSG00000135363	4005	LMO2	protein_coding	0.136707	5.40308	7.18151	9.16e-13	3.79e-09	18.4467		ENSG00000198589	987	LRBA	protein_coding	-0.133782	8.00995	-6.12803	1.04e-09	3.59e-06	11.7242
ENSG00000145911	23138	N4BP3	protein_coding	-0.230126	1.04508	-7.10016	1.64e-12	5.42e-09	17.3034		ENSG00000257093	57189	DENND11	protein_coding	-0.140081	6.66281	-6.12051	1.09e-09	3.59e-06	11.677
ENSG00000134954	2113	ETS1	protein_coding	-0.102432	8.68095	-6.97277	4e-12	1.11e-08	17.0215		ENSG00000122965	9904	RBM19	protein_coding	-0.132375	5.02489	-6.08343	1.37e-09	3.59e-06	11.4678
ENSG00000225342	NA	LRRK2-DT	lncRNA	0.171492	4.24366	6.75992	1.73e-11	3.76e-08	15.6334		ENSG00000064225	10402	ST3GAL6	protein_coding	0.235893	4.11814	6.06634	1.52e-09	3.59e-06	11.366
ENSG00000064225	10402	ST3GAL6	protein_coding	0.157223	4.11814	6.75248	1.82e-11	3.76e-08	15.5873		ENSG00000166405	79608	RIC3	protein_coding	-0.259539	3.97341	-5.99912	2.28e-09	3.88e-06	10.9729
ENSG00000161405	22806	IKZF3	protein_coding	-0.129815	7.30732	-6.67142	3.14e-11	5.77e-08	15.0261		ENSG00000137462	7097	TLR2	protein_coding	0.271715	8.51673	5.99595	2.33e-09	3.88e-06	10.956
ENSG00000152926	109504726	ZNF117	protein_coding	0.190564	6.56165	6.60024	5.04e-11	8.34e-08	14.5679		ENSG00000134954	2113	ETS1	protein_coding	-0.147379	8.68095	-5.99482	2.34e-09	3.88e-06	10.9498
ENSG00000010810	2534	FYN	protein_coding	-0.0886171	7.27482	-6.57531	5.94e-11	8.94e-08	14.4097		ENSG00000151623	4306	NR3C2	protein_coding	-0.227613	4.92222	-5.93787	3.31e-09	4.98e-06	10.6284
ENSG00000129351	3609	ILF3	protein_coding	-0.0653387	6.86867	-6.56018	6.56e-11	9.06e-08	14.3123		ENSG00000198585	131870	NUDT16	protein_coding	0.154057	5.7009	5.85094	5.56e-09	7.67e-06	10.126
ENSG00000198286	84433	CARD11	protein_coding	-0.125602	5.29402	-6.52636	8.2e-11	1.04e-07	14.1126		ENSG00000113732	8992	ATP6V0E1	protein_coding	0.144721	6.73022	5.82841	6.35e-09	8.09e-06	9.99504
ENSG00000183784	NA	DOCK8-AS1	lncRNA	0.189293	1.24683	6.47447	1.15e-10	1.32e-07	13.4848		ENSG00000197006	51108	METTL9	protein_coding	0.200017	6.76271	5.79355	7.8e-09	9.22e-06	9.79962
ENSG00000050130	51528	JKAMP	protein_coding	0.0782591	5.15726	6.46817	1.2e-10	1.32e-07	13.7508		ENSG00000124203	128611	ZNF831	protein_coding	-0.168407	5.77553	-5.76128	9.42e-09	9.91e-06	9.62418
ENSG00000168795	9925	ZBTB5	protein_coding	-0.0781711	3.84433	-6.43008	1.53e-10	1.55e-07	13.5475		ENSG00000163644	152926	PPM1K	protein_coding	-0.151921	6.26096	-5.75205	9.94e-09	9.91e-06	9.56961
ENSG00000198833	51465	UBE2J1	protein_coding	0.119398	6.81457	6.42178	1.62e-10	1.55e-07	13.4423		ENSG00000137497	4926	NUMA1	protein_coding	-0.109251	7.48824	-5.74819	1.02e-08	9.91e-06	9.54872
ENSG00000206344	253018	HCG27	lncRNA	0.150723	6.82103	6.41572	1.68e-10	1.55e-07	13.4045		ENSG00000107742	9806	SPOCK2	protein_coding	-0.187184	6.80325	-5.66425	1.65e-08	1.45e-05	9.08552
ENSG00000135763	9816	URB2	protein_coding	-0.0959579	3.78618	-6.3963	1.91e-10	1.66e-07	13.34		ENSG00000099204	3983	ABLIM1	protein_coding	-0.181423	6.97991	-5.663	1.67e-08	1.45e-05	9.0781
ENSG00000160208	23076	RRP1B	protein_coding	-0.0853946	4.3315	-6.34378	2.67e-10	2.19e-07	13.0052		ENSG00000269918	NA		lncRNA	-0.204357	2.32644	-5.6219	2.11e-08	1.67e-05	8.75605
ENSG00000116984	4548	MTR	protein_coding	-0.0797464	6.58085	-6.33748	2.78e-10	2.19e-07	12.9209		ENSG00000096968	3717	JAK2	protein_coding	0.154789	7.40054	5.6208	2.12e-08	1.67e-05	8.84997
ENSG00000091490	23231	SEL1L3	protein_coding	-0.127412	6.26063	-6.31966	3.12e-10	2.35e-07	12.8134		ENSG00000182568	6304	SATB1	protein_coding	-0.155315	6.56791	-5.54893	3.19e-08	2.4e-05	8.4606
ENSG00000062716	81671	VMP1	protein_coding	0.139222	8.6018	6.29943	3.54e-10	2.55e-07	12.7012		ENSG00000117597	27042	UTP25	protein_coding	-0.126763	4.87057	-5.5223	3.71e-08	2.67e-05	8.33977
ENSG00000135655	9958	USP15	protein_coding	0.1194	9.10598	6.29302	3.69e-10	2.55e-07	12.6675		ENSG00000120915	2053	EPHX2	protein_coding	-0.279364	3.38109	-5.48964	4.45e-08	3.07e-05	8.17277
ENSG00000125484	9329	GTF3C4	protein_coding	-0.0808079	4.31036	-6.27879	4.04e-10	2.68e-07	12.6089		ENSG00000105205	1178	CLC	protein_coding	0.426061	5.00381	5.47877	4.73e-08	3.1e-05	8.10906
ENSG00000114423	868	CBLB	protein_coding	-0.116642	5.61426	-6.26854	4.31e-10	2.75e-07	12.5099		ENSG00000228956	NA	SATB1-AS1	lncRNA	-0.203204	4.24698	-5.45759	5.32e-08	3.1e-05	8.0121
ENSG00000255733	100885789	IFNG-AS1	lncRNA	-0.201732	3.66228	-6.26052	4.53e-10	2.78e-07	12.5169		ENSG00000155957	51643	TMBIM4	protein_coding	0.133567	6.26856	5.4544	5.42e-08	3.1e-05	7.95949
ENSG00000064012	841	CASP8	protein_coding	0.0745132	7.78213	6.23509	5.32e-10	3.05e-07	12.3016		ENSG00000115306	6711	SPTBN1	protein_coding	-0.152749	7.30417	-5.45076	5.53e-08	3.1e-05	7.94025
ENSG00000172243	64581	CLEC7A	protein_coding	0.129813	7.86929	6.23465	5.33e-10	3.05e-07	12.3002		ENSG00000147457	91782	CHMP7	protein_coding	-0.125963	6.40845	-5.44698	5.65e-08	3.1e-05	7.91955
ENSG00000107742	9806	SPOCK2	protein_coding	-0.122571	6.80325	-6.20677	6.35e-10	3.43e-07	12.127		ENSG00000238113	103352539	LINC01410	lncRNA	0.259271	4.9847	5.44578	5.68e-08	3.1e-05	7.9321
ENSG00000204261	100507463	PSMB8-AS1	lncRNA	0.0765872	6.38525	6.2029	6.51e-10	3.43e-07	12.1033		ENSG00000015676	23386	NUDCD3	protein_coding	-0.102282	5.90025	-5.44237	5.79e-08	3.1e-05	7.8988
ENSG00000174125	7096	TLR1	protein_coding	0.136227	8.55017	6.2002	6.62e-10	3.43e-07	12.1002		ENSG00000150337	2209	FCGR1A	protein_coding	0.385812	5.05642	5.42299	6.45e-08	3.34e-05	7.81128
ENSG00000213462	2086	ERV3-1	protein_coding	0.146723	6.36622	6.18939	7.08e-10	3.56e-07	12.022		ENSG00000163466	10109	ARPC2	protein_coding	0.106223	8.42457	5.40258	7.22e-08	3.62e-05	7.69546
ENSG00000213626	81606	LBH	protein_coding	-0.105763	7.13974	-6.1461	9.27e-10	4.52e-07	11.7636		ENSG00000082512	7188	TRAF5	protein_coding	-0.152609	6.0138	-5.36924	8.67e-08	4.22e-05	7.51635
ENSG00000197006	51108	METTL9	protein_coding	0.126579	6.76271	6.13506	9.93e-10	4.7e-07	11.6966		ENSG00000176871	55884	WSB2	protein_coding	0.126139	5.1398	5.34422	9.94e-08	4.7e-05	7.39985
ENSG00000198673	338811	TAFA2	protein_coding	0.146252	4.20979	6.1296	1.03e-09	4.73e-07	11.7196		ENSG00000137752	834	CASP1	protein_coding	0.154199	7.3351	5.33637	1.04e-07	4.73e-05	7.34408
ENSG00000073849	6480	ST6GAL1	protein_coding	-0.107438	6.88819	-6.11664	1.11e-09	4.98e-07	11.587		ENSG00000235655	NA	H3P6	processed_pseudogene	1.67684	-3.08193	5.33298	1.06e-07	4.73e-05	3.72297
ENSG00000179542	139065	SLITRK4	protein_coding	0.170742	2.4475	6.10805	1.17e-09	5.01e-07	11.5883		ENSG00000177917	151188	ARL6IP6	protein_coding	0.131203	4.40623	5.32328	1.11e-07	4.86e-05	7.31239
ENSG00000261055	NA		lncRNA	0.261587	-0.116108	6.10729	1.18e-09	5.01e-07	10.6422		ENSG00000174837	2015	ADGRE1	protein_coding	0.260377	5.37585	5.30866	1.21e-07	5.01e-05	7.2113
ENSG00000282988	NA		protein_coding	0.200779	3.55961	6.09884	1.24e-09	5.14e-07	11.5555		ENSG00000001461	57185	NIPAL3	protein_coding	-0.125743	5.7306	-5.30815	1.21e-07	5.01e-05	7.20401
ENSG00000245848	1050	CEBPA	protein_coding	0.117111	4.90609	6.08034	1.39e-09	5.38e-07	11.4012		ENSG00000073849	6480	ST6GAL1	protein_coding	-0.155719	6.88819	-5.29803	1.28e-07	5.07e-05	7.14531
ENSG00000109046	26118	WSB1	protein_coding	0.0798652	7.54203	6.07939	1.4e-09	5.38e-07	11.37		ENSG00000143878	388	RHOB	protein_coding	0.189414	5.85424	5.29657	1.29e-07	5.07e-05	7.14199
ENSG00000198589	987	LRBA	protein_coding	-0.0792713	8.00995	-6.07649	1.42e-09	5.38e-07	11.357		ENSG00000103423	9093	DNAJA3	protein_coding	-0.134071	4.48587	-5.29271	1.31e-07	5.07e-05	7.15522
ENSG00000166860	9880	ZBTB39	protein_coding	-0.0776301	3.73311	-6.075	1.44e-09	5.38e-07	11.4135		ENSG00000135211	85025	TMEM60	protein_coding	0.144106	2.97642	5.27709	1.43e-07	5.27e-05	7.07585
ENSG00000238113	103352539	LINC01410	lncRNA	0.172985	4.9847	6.06901	1.49e-09	5.38e-07	11.3334		ENSG00000166313	322	APBB1	protein_coding	-0.18117	4.07546	-5.27704	1.43e-07	5.27e-05	7.08489
ENSG00000168615	8754	ADAM9	protein_coding	0.104955	4.8612	6.06868	1.49e-09	5.38e-07	11.3354		ENSG00000162894	9214	FCMR	protein_coding	-0.188727	5.00762	-5.26123	1.56e-07	5.61e-05	6.98342
ENSG00000101445	26051	PPP1R16B	protein_coding	-0.100656	5.67977	-6.05142	1.66e-09	5.86e-07	11.211		ENSG00000177879	1176	AP3S1	protein_coding	0.133131	4.37842	5.23794	1.77e-07	6.07e-05	6.88094
ENSG00000231607	8847	DLEU2	lncRNA	0.0971802	5.41044	6.04621	1.72e-09	5.92e-07	11.1867		ENSG00000124374	400961	PAIP2B	protein_coding	-0.176171	3.32264	-5.23659	1.78e-07	6.07e-05	6.88466
ENSG00000080546	27244	SESN1	protein_coding	-0.111219	4.93399	-6.02319	1.97e-09	6.67e-07	11.068		ENSG00000116711	5321	PLA2G4A	protein_coding	0.189789	3.03028	5.23476	1.8e-07	6.07e-05	6.87021
ENSG00000111371	81539	SLC38A1	protein_coding	-0.0803304	8.26557	-6.0087	2.16e-09	7.14e-07	10.9627		ENSG00000079691	55604	CARMIL1	protein_coding	-0.312686	2.92097	-5.22229	1.92e-07	6.36e-05	6.79627
ENSG00000135698	10200	MPHOSPH6	protein_coding	-0.115642	2.813	-5.98194	2.54e-09	8.13e-07	10.8746		ENSG00000282988	NA		protein_coding	0.285546	3.55961	5.19977	2.16e-07	7.03e-05	6.70431
ENSG00000143799	142	PARP1	protein_coding	-0.084044	6.56575	-5.98077	2.55e-09	8.13e-07	10.7893		ENSG00000254876	100499484	SUGT1P4-STRA6LP	lncRNA	-0.1789	3.23672	-5.18316	2.36e-07	7.53e-05	6.61982
ENSG00000237803	NA	PIRAT1	lncRNA	0.226756	3.60599	5.96173	2.86e-09	8.95e-07	10.7602		ENSG00000198833	51465	UBE2J1	protein_coding	0.160884	6.81457	5.17121	2.52e-07	7.87e-05	6.5034
ENSG00000188994	23036	ZNF292	protein_coding	0.0583072	8.04534	5.95377	3e-09	9.22e-07	10.6414		ENSG00000027697	3459	IFNGR1	protein_coding	0.176082	7.63332	5.15625	2.73e-07	8.36e-05	6.43238
ENSG00000185947	10308	ZNF267	protein_coding	0.107174	6.4019	5.94211	3.22e-09	9.53e-07	10.5659		ENSG00000142207	9875	URB1	protein_coding	-0.194792	4.38276	-5.11839	3.33e-07	9.82e-05	6.28672
ENSG00000184613	4753	NELL2	protein_coding	-0.180881	5.91445	-5.9409	3.25e-09	9.53e-07	10.5661		ENSG00000166710	567	B2M	protein_coding	0.210313	11.6901	5.11671	3.36e-07	9.82e-05	6.28031
ENSG00000139278	11010	GLIPR1	protein_coding	0.0892231	8.17399	5.93931	3.28e-09	9.53e-07	10.5595		ENSG00000284428	NA		lncRNA	-0.154855	3.58131	-5.11088	3.46e-07	9.82e-05	6.26848
ENSG00000255112	57132	CHMP1B	protein_coding	0.0919553	6.76523	5.92347	3.61e-09	1.01e-06	10.4581		ENSG00000261055	NA		lncRNA	0.364163	-0.116108	5.10962	3.48e-07	9.82e-05	5.311
ENSG00000104343	55284	UBE2W	protein_coding	0.103242	6.29428	5.92308	3.61e-09	1.01e-06	10.4574		ENSG00000245848	1050	CEBPA	protein_coding	0.164474	4.90609	5.10893	3.5e-07	9.82e-05	6.21947
ENSG00000120278	57480	PLEKHG1	protein_coding	-0.230126	3.58539	-5.91121	3.88e-09	1.07e-06	10.4754		ENSG00000106799	7046	TGFBR1	protein_coding	0.116408	7.26301	5.08996	3.86e-07	0.00010262	6.10157
ENSG00000130066	6303	SAT1	protein_coding	0.114087	8.01956	5.90326	4.07e-09	1.11e-06	10.3502		ENSG00000113319	5924	RASGRF2	protein_coding	-0.212505	4.9296	-5.08915	3.88e-07	0.00010262	6.1262
ENSG00000169031	1285	COL4A3	protein_coding	-0.361291	1.46342	-5.89203	4.35e-09	1.16e-06	10.1892		ENSG00000213719	1192	CLIC1	protein_coding	0.154863	7.96824	5.08888	3.88e-07	0.00010262	6.10145
ENSG00000118922	11278	KLF12	protein_coding	-0.0979163	7.0992	-5.87569	4.8e-09	1.25e-06	10.185		ENSG00000114978	55233	MOB1A	protein_coding	0.0907079	8.16214	5.08786	3.9e-07	0.00010262	6.09834
ENSG00000179981	10194	TSHZ1	protein_coding	-0.0996941	3.7576	-5.87436	4.83e-09	1.25e-06	10.2593		ENSG00000163131	1520	CTSS	protein_coding	0.165266	10.663	5.07833	4.1e-07	0.00010616	6.08135
ENSG00000214279	619207	SCART1	protein_coding	-0.224129	1.86452	-5.87015	4.96e-09	1.26e-06	10.1484		ENSG00000225342	NA	LRRK2-DT	lncRNA	0.214868	4.24366	5.07352	4.2e-07	0.00010717	6.06938
ENSG00000114316	7375	USP4	protein_coding	0.0878341	7.21257	5.86173	5.21e-09	1.29e-06	10.1059		ENSG00000138434	6744	ITPRID2	protein_coding	0.144542	6.8783	5.06661	4.36e-07	0.00010941	5.98539
ENSG00000264663	NA	KRT8P34	processed_pseudogene	-0.161377	1.15416	-5.8615	5.22e-09	1.29e-06	9.97453		ENSG00000106133	NA	NSUN5P2	transcribed_unprocessed_pseudogene	-0.191807	2.48199	-5.06189	4.47e-07	0.00011045	5.99788
ENSG00000260916	9236	CCPG1	protein_coding	0.119621	7.81749	5.85835	5.32e-09	1.29e-06	10.0922		ENSG00000131558	60412	EXOC4	protein_coding	-0.105871	6.30396	-5.05575	4.61e-07	0.00011072	5.93303
ENSG00000145375	166378	AFG2A	protein_coding	-0.087775	4.83046	-5.85618	5.39e-09	1.29e-06	10.1117		ENSG00000135905	55619	DOCK10	protein_coding	-0.126237	7.99108	-5.05545	4.62e-07	0.00011072	5.93723
ENSG00000136867	1318	SLC31A2	protein_coding	0.14195	6.39506	5.84103	5.89e-09	1.39e-06	9.98729		ENSG00000205268	5150	PDE7A	protein_coding	-0.109127	7.59432	-5.05048	4.74e-07	0.00011072	5.90937
ENSG00000164125	51313	GASK1B	protein_coding	0.140887	5.62248	5.81043	7.06e-09	1.65e-06	9.82414		ENSG00000176407	56888	KCMF1	protein_coding	0.101868	5.89964	5.05023	4.74e-07	0.00011072	5.90909
ENSG00000213085	25790	CFAP45	protein_coding	0.216511	2.01298	5.80198	7.42e-09	1.71e-06	9.81755		ENSG00000213694	1903	S1PR3	protein_coding	0.234604	3.84229	5.04153	4.96e-07	0.0001125	5.92448
ENSG00000178199	340152	ZC3H12D	protein_coding	-0.138574	4.36313	-5.79983	7.51e-09	1.71e-06	9.81617		ENSG00000267481	NA		lncRNA	-0.142079	2.33868	-5.0412	4.97e-07	0.0001125	5.88207
ENSG00000026103	355	FAS	protein_coding	0.104499	6.32499	5.78162	8.36e-09	1.85e-06	9.65235		ENSG00000171659	2857	GPR34	protein_coding	0.292489	2.12977	5.03868	5.04e-07	0.0001125	5.85079
ENSG00000111229	10094	ARPC3	protein_coding	0.0848258	7.60525	5.78092	8.39e-09	1.85e-06	9.65151		ENSG00000102226	8237	USP11	protein_coding	-0.184054	3.1847	-5.03643	5.1e-07	0.0001125	5.90818
ENSG00000185862	2124	EVI2B	protein_coding	0.105149	7.74407	5.75718	9.65e-09	2.1e-06	9.52212		ENSG00000103064	9057	SLC7A6	protein_coding	-0.15366	6.02566	-5.034	5.16e-07	0.0001125	5.82952
ENSG00000137414	51439	FAM8A1	protein_coding	0.115817	7.10362	5.75429	9.81e-09	2.11e-06	9.49899		ENSG00000198700	55705	IPO9	protein_coding	-0.139309	5.58795	-5.02698	5.35e-07	0.00011513	5.80153
ENSG00000177410	441951	ZFAS1	lncRNA	0.100205	5.78504	5.7503	1e-08	2.13e-06	9.4845		ENSG00000253214	105375924		lncRNA	0.349949	0.650978	5.01735	5.62e-07	0.00011944	5.34011
ENSG00000132704	79368	FCRL2	protein_coding	-0.250405	3.91976	-5.74279	1.05e-08	2.2e-06	9.52222		ENSG00000196405	51466	EVL	protein_coding	-0.126069	7.55412	-5.01245	5.77e-07	0.00012094	5.72423
ENSG00000182162	286530	P2RY8	protein_coding	-0.0727551	5.80651	-5.7243	1.17e-08	2.42e-06	9.33743		ENSG00000117174	54680	ZNHIT6	protein_coding	-0.11829	4.04278	-5.0078	5.91e-07	0.00012232	5.76117
ENSG00000274536	115891964	MIR223HG	lncRNA	0.133861	8.95138	5.71802	1.21e-08	2.48e-06	9.31869		ENSG00000174944	9934	P2RY14	protein_coding	0.289106	3.77957	5.00494	5.99e-07	0.00012259	5.75277
ENSG00000068366	2182	ACSL4	protein_coding	0.0981402	7.22767	5.69957	1.35e-08	2.72e-06	9.19491		ENSG00000198019	NA	FCGR1BP	transcribed_unprocessed_pseudogene	0.326869	5.08782	4.99941	6.17e-07	0.00012349	5.68073
ENSG00000141753	3487	IGFBP4	protein_coding	-0.224782	0.375074	-5.69064	1.42e-08	2.83e-06	8.75116		ENSG00000184178	152579	SCFD2	protein_coding	-0.116988	4.43964	-4.99878	6.19e-07	0.00012349	5.70203
ENSG00000121858	8743	TNFSF10	protein_coding	0.127049	7.61568	5.68434	1.47e-08	2.9e-06	9.11346		ENSG00000134489	59340	HRH4	protein_coding	0.340383	3.05248	4.9933	6.36e-07	0.00012507	5.70167
ENSG00000096968	3717	JAK2	protein_coding	0.0933226	7.40054	5.67187	1.58e-08	3.08e-06	9.04317		ENSG00000127152	64919	BCL11B	protein_coding	-0.146814	6.92867	-4.99165	6.42e-07	0.00012507	5.62024
ENSG00000117000	6018	RLF	protein_coding	0.0767903	6.41145	5.66536	1.64e-08	3.16e-06	9.00482		ENSG00000111229	10094	ARPC3	protein_coding	0.122518	7.60525	4.98903	6.5e-07	0.00012529	5.61134
ENSG00000246263	NA	UBR5-DT	lncRNA	0.124286	4.51203	5.64878	1.81e-08	3.44e-06	8.96823		ENSG00000166523	26253	CLEC4E	protein_coding	0.272002	5.718	4.98385	6.68e-07	0.00012718	5.59023
ENSG00000091317	54918	CMTM6	protein_coding	0.103623	8.47013	5.6422	1.88e-08	3.53e-06	8.89198		ENSG00000140718	79068	FTO	protein_coding	-0.116627	5.21667	-4.97394	7.03e-07	0.00013155	5.5551
ENSG00000115306	6711	SPTBN1	protein_coding	-0.0941624	7.30417	-5.62284	2.1e-08	3.9e-06	8.77282		ENSG00000111371	81539	SLC38A1	protein_coding	-0.111269	8.26557	-4.97273	7.07e-07	0.00013155	5.53943
ENSG00000166405	79608	RIC3	protein_coding	-0.145152	3.97341	-5.61973	2.13e-08	3.93e-06	8.84426		ENSG00000081059	6932	TCF7	protein_coding	-0.22231	5.95606	-4.9706	7.15e-07	0.00013155	5.52434
ENSG00000275131	NA	PDE4DIPP2	transcribed_unprocessed_pseudogene	-0.103895	5.03954	-5.60578	2.31e-08	4.21e-06	8.71226		ENSG00000163492	285025	CCDC141	protein_coding	-0.256031	4.49897	-4.9682	7.23e-07	0.00013171	5.55589
ENSG00000123609	9111	NMI	protein_coding	0.113387	5.70122	5.6034	2.34e-08	4.22e-06	8.67426		ENSG00000050130	51528	JKAMP	protein_coding	0.10034	5.15726	4.96265	7.44e-07	0.00013402	5.50249
ENSG00000110934	51411	BIN2	protein_coding	0.059709	8.10031	5.59664	2.43e-08	4.29e-06	8.63852		ENSG00000198932	9737	GPRASP1	protein_coding	-0.186722	4.96906	-4.9561	7.69e-07	0.00013616	5.48121
ENSG00000087269	8602	NOP14	protein_coding	-0.0673391	4.56038	-5.59447	2.46e-08	4.29e-06	8.6686		ENSG00000145996	54901	CDKAL1	protein_coding	-0.0930071	4.92096	-4.95532	7.73e-07	0.00013616	5.47709
ENSG00000135127	92558	BICDL1	protein_coding	-0.151179	3.08285	-5.5932	2.48e-08	4.29e-06	8.72999		ENSG00000115652	80146	UXS1	protein_coding	-0.114967	4.87936	-4.93357	8.63e-07	0.00015046	5.37379
ENSG00000122965	9904	RBM19	protein_coding	-0.0727122	5.02489	-5.59227	2.5e-08	4.29e-06	8.63674		ENSG00000154358	84033	OBSCN	protein_coding	-0.264364	4.85956	-4.92992	8.79e-07	0.00015128	5.36063
ENSG00000054392	55733	HHAT	protein_coding	-0.13824	2.41868	-5.59095	2.51e-08	4.29e-06	8.7086		ENSG00000136153	4008	LMO7	protein_coding	-0.201508	3.46333	-4.92839	8.86e-07	0.00015128	5.39704
ENSG00000197312	84301	DDI2	protein_coding	-0.0737189	6.26525	-5.58503	2.6e-08	4.4e-06	8.56624		ENSG00000026103	355	FAS	protein_coding	0.148826	6.32499	4.9218	9.16e-07	0.00015398	5.28588
ENSG00000153310	51571	CYRIB	protein_coding	0.083093	7.83938	5.55861	3.02e-08	5.05e-06	8.42864		ENSG00000074966	7294	TXK	protein_coding	-0.177459	5.68393	-4.92061	9.21e-07	0.00015398	5.28969
ENSG00000082512	7188	TRAF5	protein_coding	-0.0943926	6.0138	-5.5568	3.05e-08	5.06e-06	8.41721		ENSG00000185862	2124	EVI2B	protein_coding	0.150388	7.74407	4.91888	9.29e-07	0.00015398	5.27838
ENSG00000253214	105375924		lncRNA	0.233246	0.650978	5.55091	3.15e-08	5.18e-06	8.17257		ENSG00000126353	1236	CCR7	protein_coding	-0.232676	6.1768	-4.91461	9.5e-07	0.00015574	5.25352
ENSG00000155966	2334	AFF2	protein_coding	0.17578	3.95927	5.54506	3.26e-08	5.3e-06	8.43177		ENSG00000184221	116448	OLIG1	protein_coding	0.326258	1.72986	4.91271	9.59e-07	0.00015574	5.20817
ENSG00000257433	NA	RPAP3-DT	lncRNA	0.127954	2.90771	5.54231	3.31e-08	5.3e-06	8.45893		ENSG00000197798	79607	FAM118B	protein_coding	0.113465	3.67273	4.91021	9.71e-07	0.00015619	5.30627
ENSG00000113532	7903	ST8SIA4	protein_coding	0.0925316	7.89791	5.54002	3.35e-08	5.3e-06	8.32898		ENSG00000131724	3597	IL13RA1	protein_coding	0.213769	6.93477	4.9068	9.88e-07	0.00015737	5.21425
ENSG00000159128	3460	IFNGR2	protein_coding	0.111657	7.16402	5.53964	3.36e-08	5.3e-06	8.32034		ENSG00000111729	50856	CLEC4A	protein_coding	0.183341	4.78326	4.90319	1.01e-06	0.00015874	5.23692
ENSG00000137752	834	CASP1	protein_coding	0.0955894	7.3351	5.53647	3.42e-08	5.35e-06	8.30395		ENSG00000131100	529	ATP6V1E1	protein_coding	0.102869	5.95438	4.89609	1.04e-06	0.00016297	5.16766
ENSG00000138434	6744	ITPRID2	protein_coding	0.094318	6.8783	5.53256	3.5e-08	5.42e-06	8.28098		ENSG00000172197	154141	MBOAT1	protein_coding	0.111025	5.39282	4.88905	1.08e-06	0.00016727	5.14338
ENSG00000150995	3708	ITPR1	protein_coding	-0.0962208	7.40667	-5.53085	3.53e-08	5.42e-06	8.2739		ENSG00000117000	6018	RLF	protein_coding	0.110779	6.41145	4.88521	1.1e-06	0.00016761	5.11163
ENSG00000163131	1520	CTSS	protein_coding	0.107458	10.663	5.52882	3.57e-08	5.43e-06	8.31313		ENSG00000144848	64422	ATG3	protein_coding	0.11738	5.90321	4.88496	1.1e-06	0.00016761	5.11559
ENSG00000027001	4285	MIPEP	protein_coding	-0.0968203	2.56249	-5.52587	3.63e-08	5.44e-06	8.36967		ENSG00000182117	55505	NOP10	protein_coding	0.154171	5.29926	4.8764	1.15e-06	0.00017339	5.09105
ENSG00000163466	10109	ARPC2	protein_coding	0.0649085	8.42457	5.52544	3.64e-08	5.44e-06	8.25705		ENSG00000155229	64210	MMS19	protein_coding	-0.082151	5.40136	-4.87038	1.19e-06	0.00017708	5.05728
ENSG00000235532	100507612	LINC00402	lncRNA	-0.171784	4.02643	-5.52227	3.71e-08	5.48e-06	8.31604		ENSG00000178966	80010	RMI1	protein_coding	0.132599	3.50941	4.86627	1.21e-06	0.00017916	5.10543
ENSG00000169299	55276	PGM2	protein_coding	0.0842125	5.95676	5.52062	3.74e-08	5.49e-06	8.22193		ENSG00000117862	51060	TXNDC12	protein_coding	0.116077	5.38862	4.86055	1.25e-06	0.00018086	5.01132
ENSG00000122224	4063	LY9	protein_coding	-0.0920163	5.1318	-5.51358	3.89e-08	5.66e-06	8.208		ENSG00000149516	932	MS4A3	protein_coding	0.457647	1.96977	4.86021	1.25e-06	0.00018086	4.99435
ENSG00000160683	643	CXCR5	protein_coding	-0.178949	3.426	-5.51185	3.93e-08	5.66e-06	8.2808		ENSG00000163171	10602	CDC42EP3	protein_coding	0.155107	7.18445	4.85812	1.26e-06	0.00018086	4.98512
ENSG00000103365	23062	GGA2	protein_coding	-0.0832348	6.38889	-5.49807	4.25e-08	6.06e-06	8.09652		ENSG00000116489	829	CAPZA1	protein_coding	0.130348	7.84895	4.85546	1.28e-06	0.00018086	4.97756
ENSG00000119979	404636	DENND10	protein_coding	0.0862821	6.00282	5.49413	4.34e-08	6.08e-06	8.07888		ENSG00000145375	166378	AFG2A	protein_coding	-0.121696	4.83046	-4.85514	1.28e-06	0.00018086	5.00601
ENSG00000144645	114884	OSBPL10	protein_coding	-0.244386	3.45209	-5.49275	4.37e-08	6.08e-06	8.18517		ENSG00000175471	79772	MCTP1	protein_coding	0.171333	6.21049	4.85378	1.29e-06	0.00018086	4.96465
ENSG00000253210	NA	DENND3-AS1	lncRNA	0.147447	2.18256	5.49212	4.39e-08	6.08e-06	8.18319		ENSG00000162415	57643	ZSWIM5	protein_coding	-0.234815	1.73038	-4.85131	1.31e-06	0.00018086	4.93365
ENSG00000175538	10008	KCNE3	protein_coding	0.121937	7.06233	5.49152	4.4e-08	6.08e-06	8.06157		ENSG00000183784	NA	DOCK8-AS1	lncRNA	0.23649	1.24683	4.85058	1.31e-06	0.00018086	4.83831
ENSG00000135766	54583	EGLN1	protein_coding	0.122697	6.97894	5.4793	4.72e-08	6.46e-06	7.99561		ENSG00000008394	4257	MGST1	protein_coding	0.218234	2.50439	4.84706	1.33e-06	0.00018255	5.00529
ENSG00000231365	101929147	WARS2-AS1	lncRNA	-0.110772	3.59461	-5.47332	4.88e-08	6.62e-06	8.07857		ENSG00000139278	11010	GLIPR1	protein_coding	0.121642	8.17399	4.83796	1.4e-06	0.00018945	4.89887
ENSG00000159958	115650	TNFRSF13C	protein_coding	-0.226929	1.68746	-5.4702	4.96e-08	6.64e-06	8.01737		ENSG00000114374	64595	USP9Y	protein_coding	-0.144921	1.51075	-4.83138	1.44e-06	0.00019417	4.94908
ENSG00000155957	51643	TMBIM4	protein_coding	0.0800586	6.26856	5.46837	5.01e-08	6.64e-06	7.93966		ENSG00000136709	55339	WDR33	protein_coding	-0.0788328	6.66734	-4.82171	1.51e-06	0.00020208	4.81241
ENSG00000188921	401494	HACD4	protein_coding	0.0722971	6.86546	5.46805	5.02e-08	6.64e-06	7.93541		ENSG00000104880	23370	ARHGEF18	protein_coding	-0.110096	7.28146	-4.81882	1.53e-06	0.00020336	4.80146
ENSG00000238105	NA	GOLGA2P5	transcribed_unprocessed_pseudogene	-0.117322	3.82368	-5.46707	5.05e-08	6.64e-06	8.0351		ENSG00000144645	114884	OSBPL10	protein_coding	-0.359169	3.45209	-4.81716	1.55e-06	0.00020342	4.88181
ENSG00000236901	81571	MIR600HG	lncRNA	-0.162539	3.70759	-5.46508	5.11e-08	6.66e-06	8.0289		ENSG00000217555	51192	CKLF	protein_coding	0.164064	4.90044	4.8119	1.59e-06	0.00020715	4.80478
ENSG00000204397	114769	CARD16	protein_coding	0.123525	4.85606	5.46153	5.21e-08	6.74e-06	7.94468		ENSG00000122862	5552	SRGN	protein_coding	0.216768	9.72489	4.8032	1.66e-06	0.00021151	4.75651
ENSG00000170852	25948	KBTBD2	protein_coding	0.0596704	6.81337	5.45719	5.33e-08	6.85e-06	7.8773		ENSG00000132581	6388	SDF2	protein_coding	0.0962747	4.79629	4.80238	1.66e-06	0.00021151	4.76103
ENSG00000140718	79068	FTO	protein_coding	-0.0762053	5.21667	-5.43621	5.99e-08	7.64e-06	7.79259		ENSG00000145041	9730	DCAF1	protein_coding	-0.0923711	5.14056	-4.80153	1.67e-06	0.00021151	4.74466
ENSG00000101916	51311	TLR8	protein_coding	0.129042	7.88002	5.43342	6.09e-08	7.7e-06	7.76114		ENSG00000171791	596	BCL2	protein_coding	-0.154011	7.43479	-4.80143	1.67e-06	0.00021151	4.72054
ENSG00000063587	105373378	ZNF275	protein_coding	-0.0977175	3.94254	-5.42156	6.5e-08	8.1e-06	7.78413		ENSG00000007923	55735	DNAJC11	protein_coding	-0.123964	3.8092	-4.79921	1.69e-06	0.00021223	4.78708
ENSG00000139266	92979	MARCHF9	protein_coding	-0.0981845	2.80302	-5.42146	6.5e-08	8.1e-06	7.8268		ENSG00000164125	51313	GASK1B	protein_coding	0.194244	5.62248	4.792	1.75e-06	0.0002174	4.68402
ENSG00000162819	148362	BROX	protein_coding	0.0633211	6.33298	5.41564	6.72e-08	8.25e-06	7.65865		ENSG00000174021	2787	GNG5	protein_coding	0.158271	4.62308	4.79129	1.76e-06	0.0002174	4.71462
ENSG00000279670	NA		TEC	-0.157844	1.11639	-5.41544	6.72e-08	8.25e-06	7.62492		ENSG00000161267	622	BDH1	protein_coding	-0.204446	2.93601	-4.78842	1.78e-06	0.00021887	4.75189
ENSG00000019991	3082	HGF	protein_coding	0.119403	3.8668	5.3975	7.42e-08	9.04e-06	7.65724		ENSG00000146021	26249	KLHL3	protein_coding	-0.218067	3.53723	-4.78639	1.8e-06	0.00021945	4.74001
ENSG00000189152	400581	GRAPL	protein_coding	-0.157829	2.75424	-5.39449	7.55e-08	9.13e-06	7.68806		ENSG00000176868	NA		lncRNA	-0.271725	-0.252334	-4.78199	1.84e-06	0.00022263	3.81367
ENSG00000158201	171586	ABHD3	protein_coding	0.0887887	6.17561	5.38686	7.87e-08	9.45e-06	7.50911		ENSG00000179542	139065	SLITRK4	protein_coding	0.222323	2.4475	4.77395	1.92e-06	0.00022858	4.67737
ENSG00000173171	4580	MTX1	protein_coding	0.102347	5.18945	5.38292	8.04e-08	9.58e-06	7.51154		ENSG00000068697	9741	LAPTM4A	protein_coding	0.10031	5.21528	4.77369	1.92e-06	0.00022858	4.61152
ENSG00000135905	55619	DOCK10	protein_coding	-0.0802409	7.99108	-5.37769	8.28e-08	9.79e-06	7.4671		ENSG00000255733	100885789	IFNG-AS1	lncRNA	-0.257094	3.66228	-4.76919	1.96e-06	0.00023203	4.65867
ENSG00000027697	3459	IFNGR1	protein_coding	0.109426	7.63332	5.3632	8.96e-08	1.05e-05	7.38762		ENSG00000170296	11337	GABARAP	protein_coding	0.145401	6.71493	4.76578	1.99e-06	0.00023427	4.55249
ENSG00000229124	100507347	VIM-AS1	lncRNA	0.0742158	4.4868	5.35943	9.15e-08	1.06e-05	7.42671		ENSG00000250696	NA		lncRNA	0.411365	2.60644	4.76332	2.02e-06	0.00023545	4.63216
ENSG00000064763	55711	FAR2	protein_coding	0.134701	5.23833	5.35865	9.18e-08	1.06e-05	7.38303		ENSG00000184675	139285	AMER1	protein_coding	-0.118063	3.14482	-4.75923	2.06e-06	0.00023854	4.62103
ENSG00000257093	57189	DENND11	protein_coding	-0.0732908	6.66281	-5.35834	9.2e-08	1.06e-05	7.35678		ENSG00000135404	967	CD63	protein_coding	0.134175	6.34944	4.75558	2.1e-06	0.00024117	4.50652
ENSG00000135148	10906	TRAFD1	protein_coding	0.0877015	5.87536	5.35371	9.44e-08	1.08e-05	7.33995		ENSG00000173221	2745	GLRX	protein_coding	0.158447	5.83198	4.7513	2.14e-06	0.00024459	4.49476
ENSG00000177674	57085	AGTRAP	protein_coding	0.0951829	5.10462	5.35173	9.54e-08	1.08e-05	7.35008		ENSG00000231365	101929147	WARS2-AS1	lncRNA	-0.160834	3.59461	-4.74816	2.17e-06	0.00024668	4.56517
ENSG00000116711	5321	PLA2G4A	protein_coding	0.116288	3.03028	5.34979	9.64e-08	1.09e-05	7.45204		ENSG00000133706	51520	LARS1	protein_coding	-0.095459	6.62507	-4.74296	2.23e-06	0.00025131	4.44757
ENSG00000272501	NA		lncRNA	0.102255	4.7173	5.34839	9.71e-08	1.09e-05	7.35325		ENSG00000112159	23195	MDN1	protein_coding	-0.13786	6.87318	-4.72968	2.38e-06	0.00026635	4.38657
ENSG00000102897	57149	LYRM1	protein_coding	0.0809272	3.78645	5.34651	9.81e-08	1.09e-05	7.401		ENSG00000246223	388011	LINC01550	lncRNA	-0.19786	4.36495	-4.72649	2.42e-06	0.00026872	4.43125
ENSG00000261716	NA	H2BC20P	transcribed_unprocessed_pseudogene	0.0896406	5.52007	5.34281	1e-07	1.11e-05	7.29192		ENSG00000162496	9249	DHRS3	protein_coding	-0.153023	3.3567	-4.72166	2.47e-06	0.00027328	4.44769
ENSG00000138061	1545	CYP1B1	protein_coding	0.161478	5.51536	5.34019	1.02e-07	1.11e-05	7.27693		ENSG00000145911	23138	N4BP3	protein_coding	-0.255875	1.04508	-4.71536	2.55e-06	0.00027993	4.21461
ENSG00000030066	23279	NUP160	protein_coding	-0.0675989	5.80718	-5.33622	1.04e-07	1.12e-05	7.25202		ENSG00000068831	10235	RASGRP2	protein_coding	-0.0823111	7.03898	-4.71071	2.61e-06	0.00028445	4.30069
ENSG00000127152	64919	BCL11B	protein_coding	-0.0937717	6.92867	-5.33488	1.05e-07	1.12e-05	7.23487		ENSG00000150995	3708	ITPR1	protein_coding	-0.136938	7.40667	-4.70395	2.7e-06	0.00029202	4.27119
ENSG00000111052	8825	LIN7A	protein_coding	0.150093	6.01818	5.33443	1.05e-07	1.12e-05	7.23713		ENSG00000125485	64794	DDX31	protein_coding	-0.131054	3.45662	-4.69969	2.75e-06	0.00029618	4.34902
ENSG00000169764	7360	UGP2	protein_coding	0.0505103	5.97766	5.3332	1.06e-07	1.12e-05	7.23191		ENSG00000119979	404636	DENND10	protein_coding	0.123367	6.00282	4.697	2.79e-06	0.00029661	4.24105
ENSG00000111058	79611	ACSS3	protein_coding	0.184349	4.94544	5.33289	1.06e-07	1.12e-05	7.26323		ENSG00000116120	10056	FARSB	protein_coding	-0.0936231	4.23331	-4.69673	2.79e-06	0.00029661	4.30271
ENSG00000172197	154141	MBOAT1	protein_coding	0.0724166	5.39282	5.3313	1.07e-07	1.13e-05	7.23434		ENSG00000258727	102724814	AP1G2-AS1	lncRNA	-0.146211	2.63543	-4.68937	2.89e-06	0.00030463	4.30233
ENSG00000076685	22978	NT5C2	protein_coding	0.0945814	7.45279	5.32903	1.08e-07	1.13e-05	7.20792		ENSG00000168421	399	RHOH	protein_coding	-0.129976	5.88878	-4.6886	2.91e-06	0.00030463	4.20652
ENSG00000117862	51060	TXNDC12	protein_coding	0.0760923	5.38862	5.32465	1.11e-07	1.15e-05	7.20302		ENSG00000143933	805	CALM2	protein_coding	0.131631	8.30964	4.68333	2.98e-06	0.00031053	4.18816
ENSG00000286646	NA	MAP3K5-AS2	lncRNA	0.126615	2.37158	5.32328	1.11e-07	1.15e-05	7.32334		ENSG00000121691	847	CAT	protein_coding	0.179488	7.86222	4.67712	3.07e-06	0.000318	4.15445
ENSG00000096433	3710	ITPR3	protein_coding	-0.105618	4.95321	-5.31438	1.17e-07	1.2e-05	7.16774		ENSG00000165476	221035	REEP3	protein_coding	0.106783	4.51231	4.66873	3.2e-06	0.00032908	4.16123
ENSG00000271646	NA	IRF2-DT	lncRNA	0.099863	4.03045	5.31405	1.17e-07	1.2e-05	7.21629		ENSG00000083720	5019	OXCT1	protein_coding	-0.135423	4.53135	-4.66647	3.23e-06	0.00033063	4.1527
ENSG00000116406	80267	EDEM3	protein_coding	0.0569906	6.86526	5.30554	1.23e-07	1.24e-05	7.08272		ENSG00000099246	22931	RAB18	protein_coding	0.114704	6.16802	4.65508	3.42e-06	0.0003451	4.05003
ENSG00000196092	5079	PAX5	protein_coding	-0.254902	3.83178	-5.3054	1.23e-07	1.24e-05	7.19024		ENSG00000282961	101867536	PRNCR1	lncRNA	-0.26017	2.6059	-4.65403	3.43e-06	0.0003451	4.14501
ENSG00000184178	152579	SCFD2	protein_coding	-0.0741831	4.43964	-5.30385	1.24e-07	1.24e-05	7.14146		ENSG00000155966	2334	AFF2	protein_coding	0.246068	3.95927	4.65376	3.44e-06	0.0003451	4.11755
ENSG00000276293	8396	PIP4K2B	protein_coding	-0.0539489	5.68337	-5.3008	1.26e-07	1.25e-05	7.06931		ENSG00000174136	285704	RGMB	protein_coding	-0.240719	2.79118	-4.64791	3.53e-06	0.0003528	4.12549
ENSG00000271327	NA		lncRNA	0.133857	1.38013	5.29903	1.27e-07	1.25e-05	7.12049		ENSG00000232593	102723508	KANTR	protein_coding	-0.119323	4.52385	-4.64597	3.57e-06	0.00035397	4.06124
ENSG00000143365	6097	RORC	protein_coding	-0.209497	1.55235	-5.29789	1.28e-07	1.25e-05	7.14529		ENSG00000180509	3753	KCNE1	protein_coding	0.228544	3.53219	4.64237	3.63e-06	0.000358	4.08813
ENSG00000129347	65095	KRI1	protein_coding	-0.084782	4.35664	-5.29771	1.28e-07	1.25e-05	7.11564		ENSG00000089775	7597	ZBTB25	protein_coding	-0.117828	5.80698	-4.63823	3.7e-06	0.0003587	3.97992
ENSG00000276900	NA		lncRNA	0.143902	3.76994	5.28978	1.34e-07	1.3e-05	7.10722		ENSG00000186854	105374836	TRABD2A	protein_coding	-0.202715	5.94252	-4.63762	3.71e-06	0.0003587	3.97591
ENSG00000021574	6683	SPAST	protein_coding	0.067011	5.6668	5.28958	1.34e-07	1.3e-05	7.01231		ENSG00000164032	3015	H2AZ1	protein_coding	0.122022	5.80321	4.6371	3.72e-06	0.0003587	3.97567
ENSG00000155508	9337	CNOT8	protein_coding	0.043089	6.34386	5.28457	1.37e-07	1.32e-05	6.97557		ENSG00000055163	26999	CYFIP2	protein_coding	-0.109376	7.69146	-4.63706	3.72e-06	0.0003587	3.97157
ENSG00000171862	5728	PTEN	protein_coding	0.100826	9.1426	5.27938	1.41e-07	1.34e-05	6.97623		ENSG00000267296	80054	CEBPA-DT	lncRNA	0.241841	0.443368	4.62858	3.88e-06	0.00036724	3.65655
ENSG00000166523	26253	CLEC4E	protein_coding	0.172333	5.718	5.27922	1.41e-07	1.34e-05	6.95771		ENSG00000095319	23511	NUP188	protein_coding	-0.160691	4.70802	-4.62848	3.88e-06	0.00036724	3.97382
ENSG00000070190	27071	DAPP1	protein_coding	0.0872538	7.06358	5.27855	1.42e-07	1.34e-05	6.94415		ENSG00000176225	25914	RTTN	protein_coding	-0.127221	5.38402	-4.62761	3.9e-06	0.00036724	3.9432
ENSG00000189050	51136	RNFT1	protein_coding	0.0694481	4.42557	5.27737	1.43e-07	1.34e-05	7.00753		ENSG00000181631	53829	P2RY13	protein_coding	0.187611	6.06806	4.62734	3.9e-06	0.00036724	3.92533
ENSG00000140749	10261	IGSF6	protein_coding	0.123078	7.97373	5.27477	1.45e-07	1.34e-05	6.93436		ENSG00000120265	5110	PCMT1	protein_coding	0.130419	5.22791	4.62168	4.01e-06	0.000374	3.92337
ENSG00000143384	574406	MCL1	protein_coding	0.0870835	10.6245	5.27435	1.45e-07	1.34e-05	6.97861		ENSG00000104343	55284	UBE2W	protein_coding	0.134739	6.29428	4.62094	4.02e-06	0.000374	3.8954
ENSG00000169991	126917	IFFO2	protein_coding	-0.0913085	4.78555	-5.2743	1.45e-07	1.34e-05	6.97006		ENSG00000151320	9472	AKAP6	protein_coding	-0.395361	2.376	-4.61999	4.04e-06	0.000374	3.98011
ENSG00000113732	8992	ATP6V0E1	protein_coding	0.0782509	6.73022	5.27286	1.46e-07	1.34e-05	6.91444		ENSG00000118922	11278	KLF12	protein_coding	-0.128763	7.0992	-4.61728	4.09e-06	0.00037484	3.87826
ENSG00000122862	5552	SRGN	protein_coding	0.142139	9.72489	5.27251	1.47e-07	1.34e-05	6.94992		ENSG00000169764	7360	UGP2	protein_coding	0.0731173	5.97766	4.61625	4.11e-06	0.00037484	3.87772
ENSG00000099204	3983	ABLIM1	protein_coding	-0.100837	6.97991	-5.26688	1.51e-07	1.37e-05	6.88389		ENSG00000144749	26018	LRIG1	protein_coding	-0.148958	4.79224	-4.61604	4.12e-06	0.00037484	3.91453
ENSG00000184675	139285	AMER1	protein_coding	-0.0780939	3.14482	-5.26637	1.52e-07	1.37e-05	7.02386		ENSG00000213626	81606	LBH	protein_coding	-0.132757	7.13974	-4.61015	4.23e-06	0.00038341	3.84689
ENSG00000107077	23081	KDM4C	protein_coding	-0.07359	6.70977	-5.26447	1.53e-07	1.38e-05	6.87089		ENSG00000073737	10170	DHRS9	protein_coding	0.262745	4.67246	4.60586	4.32e-06	0.00038921	3.87302
ENSG00000118564	26234	FBXL5	protein_coding	0.111632	8.9222	5.2632	1.54e-07	1.38e-05	6.88966		ENSG00000236901	81571	MIR600HG	lncRNA	-0.229093	3.70759	-4.60092	4.43e-06	0.00039462	3.90366
ENSG00000153064	55024	BANK1	protein_coding	-0.169067	5.49481	-5.26178	1.55e-07	1.38e-05	6.87957		ENSG00000125459	55154	MSTO1	protein_coding	-0.13997	3.35355	-4.60069	4.43e-06	0.00039462	3.91297
ENSG00000282961	101867536	PRNCR1	lncRNA	-0.175534	2.6059	-5.26097	1.56e-07	1.38e-05	7.00974		ENSG00000091181	3568	IL5RA	protein_coding	0.321267	4.27282	4.58958	4.67e-06	0.0004138	3.8174
ENSG00000100403	23264	ZC3H7B	protein_coding	-0.0638146	4.5455	-5.25889	1.58e-07	1.39e-05	6.90186		ENSG00000214552	NA	COPS8P2	processed_pseudogene	-0.336923	0.42885	-4.58686	4.73e-06	0.00041695	3.42133
ENSG00000145414	92345	NAF1	protein_coding	-0.101839	2.23433	-5.25483	1.61e-07	1.41e-05	6.97317		ENSG00000145982	10667	FARS2	protein_coding	-0.114412	3.73813	-4.58135	4.86e-06	0.00042572	3.81466
ENSG00000160856	115352	FCRL3	protein_coding	-0.171129	5.4449	-5.25088	1.65e-07	1.44e-05	6.82473		ENSG00000229127	NA	KANSL1L-AS1	lncRNA	-0.140214	3.12405	-4.57889	4.91e-06	0.00042844	3.82401
ENSG00000120696	84078	KBTBD7	protein_coding	0.105723	5.43316	5.24931	1.66e-07	1.44e-05	6.81041		ENSG00000259343	NA	TMC3-AS1	lncRNA	-0.221544	1.6452	-4.57711	4.96e-06	0.00042982	3.73125
ENSG00000025039	58528	RRAGD	protein_coding	0.129592	4.76357	5.24593	1.69e-07	1.46e-05	6.82586		ENSG00000179409	50628	GEMIN4	protein_coding	-0.114577	3.7573	-4.57415	5.03e-06	0.00043362	3.77742
ENSG00000112685	55770	EXOC2	protein_coding	-0.0635009	5.96238	-5.24389	1.71e-07	1.46e-05	6.77172		ENSG00000102763	23078	VWA8	protein_coding	-0.118274	5.34598	-4.57217	5.07e-06	0.00043542	3.6977
ENSG00000070501	5423	POLB	protein_coding	0.0876177	4.31455	5.24371	1.71e-07	1.46e-05	6.84422		ENSG00000198113	54863	TOR4A	protein_coding	0.127998	3.30219	4.56809	5.17e-06	0.00044163	3.76528
ENSG00000120129	1843	DUSP1	protein_coding	0.146759	7.39211	5.24238	1.72e-07	1.46e-05	6.76236		ENSG00000244198	NA	ARHGEF35-AS1	lncRNA	-0.226088	4.8298	-4.56105	5.35e-06	0.00045421	3.67027
ENSG00000165632	83860	TAF3	protein_coding	-0.0624471	3.50699	-5.23956	1.75e-07	1.48e-05	6.87008		ENSG00000152380	167555	FAM151B	protein_coding	0.204232	1.65731	4.55745	5.44e-06	0.00045965	3.66946
ENSG00000196405	51466	EVL	protein_coding	-0.0785707	7.55412	-5.22734	1.87e-07	1.56e-05	6.68588		ENSG00000134072	8536	CAMK1	protein_coding	0.177845	3.82598	4.55048	5.62e-06	0.00047259	3.66781
ENSG00000172845	6670	SP3	protein_coding	0.0625917	8.36864	5.22727	1.87e-07	1.56e-05	6.69677		ENSG00000046651	8481	OFD1	protein_coding	-0.12023	5.46381	-4.54863	5.67e-06	0.00047432	3.59088
ENSG00000082438	22837	COBLL1	protein_coding	-0.166678	4.1775	-5.22641	1.88e-07	1.56e-05	6.76486		ENSG00000174125	7096	TLR1	protein_coding	0.167253	8.55017	4.54689	5.72e-06	0.00047579	3.58202
ENSG00000162894	9214	FCMR	protein_coding	-0.111957	5.00762	-5.22408	1.9e-07	1.57e-05	6.7077		ENSG00000165521	161436	EML5	protein_coding	-0.196871	3.10633	-4.54584	5.74e-06	0.00047579	3.68114
ENSG00000157514	1831	TSC22D3	protein_coding	0.11621	7.96457	5.22407	1.9e-07	1.57e-05	6.67551		ENSG00000101391	51654	CDK5RAP1	protein_coding	-0.0907163	4.28586	-4.54319	5.82e-06	0.00047936	3.61969
ENSG00000285693	NA		lncRNA	0.120974	3.16538	5.21973	1.95e-07	1.6e-05	6.78695		ENSG00000146476	79624	ARMT1	protein_coding	0.130609	4.36833	4.54052	5.89e-06	0.00048198	3.59974
ENSG00000204252	3111	HLA-DOA	protein_coding	-0.157645	4.95508	-5.2161	1.98e-07	1.62e-05	6.66456		ENSG00000136826	9314	KLF4	protein_coding	0.1632	4.07595	4.53993	5.91e-06	0.00048198	3.60864
ENSG00000101084	55969	RAB5IF	protein_coding	0.0908525	5.9445	5.21518	1.99e-07	1.62e-05	6.62574		ENSG00000136810	7295	TXN	protein_coding	0.202667	4.18507	4.53647	6e-06	0.00048514	3.59863
ENSG00000131634	79652	TMEM204	protein_coding	-0.129879	3.78789	-5.21396	2.01e-07	1.62e-05	6.72432		ENSG00000213246	6827	SUPT4H1	protein_coding	0.122433	5.45908	4.53632	6.01e-06	0.00048514	3.53445
ENSG00000133065	254428	SLC41A1	protein_coding	-0.152847	2.09765	-5.21328	2.01e-07	1.62e-05	6.76276		ENSG00000164038	133308	SLC9B2	protein_coding	-0.183902	3.01247	-4.53406	6.07e-06	0.00048514	3.63164
ENSG00000114374	64595	USP9Y	protein_coding	-0.0921514	1.51075	-5.21055	2.04e-07	1.64e-05	6.74297		ENSG00000118680	103910	MYL12B	protein_coding	0.127729	7.16604	4.53348	6.09e-06	0.00048514	3.50671
ENSG00000198934	57692	MAGEE1	protein_coding	-0.140829	0.911341	-5.20642	2.09e-07	1.66e-05	6.55374		ENSG00000154217	26207	PITPNC1	protein_coding	-0.0881428	5.66019	-4.53301	6.1e-06	0.00048514	3.5135
ENSG00000110777	5450	POU2AF1	protein_coding	-0.216044	2.20959	-5.20318	2.13e-07	1.68e-05	6.71487		ENSG00000152894	5796	PTPRK	protein_coding	-0.369117	2.60836	-4.53234	6.12e-06	0.00048514	3.62268
ENSG00000073737	10170	DHRS9	protein_coding	0.177457	4.67246	5.1937	2.24e-07	1.76e-05	6.56652		ENSG00000114423	868	CBLB	protein_coding	-0.140997	5.61426	-4.52964	6.2e-06	0.00048616	3.50155
ENSG00000165733	9790	BMS1	protein_coding	-0.0660126	5.26219	-5.19067	2.27e-07	1.78e-05	6.52234		ENSG00000059573	5832	ALDH18A1	protein_coding	-0.13754	3.83476	-4.52745	6.26e-06	0.00048616	3.57146
ENSG00000197043	309	ANXA6	protein_coding	-0.0722009	7.99163	-5.18574	2.33e-07	1.8e-05	6.48141		ENSG00000072858	54847	SIDT1	protein_coding	-0.158288	5.11708	-4.52741	6.26e-06	0.00048616	3.50944
ENSG00000112486	1235	CCR6	protein_coding	-0.184336	3.91483	-5.18542	2.34e-07	1.8e-05	6.57258		ENSG00000063587	105373378	ZNF275	protein_coding	-0.136457	3.94254	-4.52711	6.27e-06	0.00048616	3.56672
ENSG00000132155	5894	RAF1	protein_coding	0.0917847	7.76361	5.18508	2.34e-07	1.8e-05	6.47423		ENSG00000250995	NA	TMEM30BP1	processed_pseudogene	0.287359	0.438884	4.5268	6.28e-06	0.00048616	3.31375
ENSG00000101096	4773	NFATC2	protein_coding	-0.116854	5.49284	-5.18499	2.34e-07	1.8e-05	6.48556		ENSG00000124333	6845	VAMP7	protein_coding	0.122343	5.22327	4.52586	6.31e-06	0.00048616	3.49673
ENSG00000198818	113402	SFT2D1	protein_coding	0.0659704	4.80605	5.18375	2.36e-07	1.81e-05	6.50928		ENSG00000204946	100289678	ZNF783	protein_coding	-0.108605	4.18805	-4.52425	6.36e-06	0.00048758	3.54172
ENSG00000188315	375341	C3orf62	protein_coding	0.131686	4.7046	5.18242	2.37e-07	1.81e-05	6.50331		ENSG00000251667	NA	BRCC3P1	processed_pseudogene	-0.281627	-0.230773	-4.52036	6.47e-06	0.00049425	2.77672
ENSG00000110651	975	CD81	protein_coding	-0.0942027	4.87684	-5.18071	2.39e-07	1.82e-05	6.4859		ENSG00000118420	90025	UBE3D	protein_coding	-0.144183	2.8287	-4.51614	6.6e-06	0.00050179	3.55597
ENSG00000131724	3597	IL13RA1	protein_coding	0.134744	6.93477	5.17613	2.45e-07	1.86e-05	6.42261		ENSG00000118508	10981	RAB32	protein_coding	0.149713	4.65901	4.51349	6.69e-06	0.00050575	3.46669
ENSG00000165209	55342	STRBP	protein_coding	-0.128508	4.76884	-5.17308	2.49e-07	1.88e-05	6.46273		ENSG00000250326	105377623	USP38-DT	lncRNA	-0.211655	0.918914	-4.50509	6.95e-06	0.00052039	3.27546
ENSG00000260316	124903619		lncRNA	-0.195241	0.159223	-5.16876	2.55e-07	1.91e-05	6.18412		ENSG00000131171	6451	SH3BGRL	protein_coding	0.112176	7.22858	4.50505	6.95e-06	0.00052039	3.38323
ENSG00000141293	8631	SKAP1	protein_coding	-0.108091	3.97761	-5.16811	2.56e-07	1.91e-05	6.48867		ENSG00000119596	56252	YLPM1	protein_coding	-0.115317	6.09317	-4.50447	6.97e-06	0.00052039	3.38266
ENSG00000135334	55122	AKIRIN2	protein_coding	0.0711288	4.43187	5.16617	2.59e-07	1.92e-05	6.44113		ENSG00000237803	NA	PIRAT1	lncRNA	0.285598	3.60599	4.50213	7.05e-06	0.00052162	3.47064
ENSG00000108433	9570	GOSR2	protein_coding	-0.0521163	6.07081	-5.16328	2.63e-07	1.94e-05	6.36118		ENSG00000068366	2182	ACSL4	protein_coding	0.129733	7.22767	4.50204	7.05e-06	0.00052162	3.36952
ENSG00000105369	973	CD79A	protein_coding	-0.197382	2.82504	-5.1562	2.73e-07	2e-05	6.47998		ENSG00000117602	11123	RCAN3	protein_coding	-0.163838	6.09519	-4.49967	7.13e-06	0.00052507	3.36165
ENSG00000126262	2867	FFAR2	protein_coding	0.145637	6.7624	5.15517	2.74e-07	2e-05	6.31622		ENSG00000188921	401494	HACD4	protein_coding	0.0995299	6.86546	4.49849	7.17e-06	0.00052564	3.3523
ENSG00000196954	837	CASP4	protein_coding	0.0932235	7.87811	5.15489	2.75e-07	2e-05	6.32334		ENSG00000196873	644019	ZNG1C	protein_coding	0.11113	5.44111	4.49452	7.3e-06	0.00053282	3.35248
ENSG00000164823	734	OSGIN2	protein_coding	0.11697	5.61375	5.15373	2.76e-07	2.01e-05	6.32232		ENSG00000133131	79710	MORC4	protein_coding	-0.127854	2.98495	-4.49274	7.36e-06	0.00053282	3.45557
ENSG00000171824	5394	EXOSC10	protein_coding	-0.0564152	5.33965	-5.15246	2.78e-07	2.01e-05	6.32595		ENSG00000168675	753	LDLRAD4	protein_coding	-0.158965	6.27387	-4.49273	7.37e-06	0.00053282	3.32869
ENSG00000165879	10023	FRAT1	protein_coding	0.11648	5.96931	5.15165	2.79e-07	2.01e-05	6.30348		ENSG00000150681	64407	RGS18	protein_coding	0.204797	7.02787	4.49181	7.4e-06	0.00053282	3.32416
ENSG00000114450	59345	GNB4	protein_coding	0.0939907	6.38824	5.15008	2.82e-07	2.02e-05	6.29143		ENSG00000198648	27347	STK39	protein_coding	-0.147488	4.44432	-4.49046	7.44e-06	0.00053387	3.3806
ENSG00000160193	10785	WDR4	protein_coding	-0.105067	2.35434	-5.14907	2.83e-07	2.02e-05	6.45493		ENSG00000019991	3082	HGF	protein_coding	0.165765	3.8668	4.48846	7.51e-06	0.00053513	3.39795
ENSG00000136573	640	BLK	protein_coding	-0.184133	3.62507	-5.14146	2.95e-07	2.1e-05	6.37709		ENSG00000118496	84085	FBXO30	protein_coding	0.0979371	5.52243	4.48774	7.54e-06	0.00053513	3.31947
ENSG00000178105	1662	DDX10	protein_coding	-0.0885835	4.57599	-5.128	3.16e-07	2.24e-05	6.24285		ENSG00000165672	10935	PRDX3	protein_coding	0.0917296	5.6777	4.48718	7.56e-06	0.00053513	3.31337
ENSG00000166197	9221	NOLC1	protein_coding	-0.0692883	4.56981	-5.12583	3.2e-07	2.25e-05	6.23136		ENSG00000258890	90799	CEP95	protein_coding	-0.11533	4.73471	-4.48358	7.69e-06	0.00054058	3.33901
ENSG00000198585	131870	NUDT16	protein_coding	0.0807285	5.7009	5.12578	3.2e-07	2.25e-05	6.18002		ENSG00000255310	NA		lncRNA	-0.158481	2.83943	-4.48317	7.7e-06	0.00054058	3.41614
ENSG00000089094	84678	KDM2B	protein_coding	-0.0952182	4.61268	-5.11452	3.39e-07	2.37e-05	6.17276		ENSG00000134759	55250	ELP2	protein_coding	-0.101541	5.87869	-4.47904	7.85e-06	0.00054839	3.27561
ENSG00000068697	9741	LAPTM4A	protein_coding	0.0642981	5.21528	5.11209	3.44e-07	2.39e-05	6.12972		ENSG00000036054	55773	TBC1D23	protein_coding	0.0910879	5.65695	4.47827	7.88e-06	0.00054839	3.27636
ENSG00000171988	221037	JMJD1C	protein_coding	0.0820384	8.8438	5.10377	3.59e-07	2.49e-05	6.08295		ENSG00000112182	60468	BACH2	protein_coding	-0.265686	5.09936	-4.46839	8.25e-06	0.00057171	3.25693
ENSG00000136811	4957	ODF2	protein_coding	-0.0653258	4.30315	-5.10245	3.62e-07	2.5e-05	6.13118		ENSG00000132953	64328	XPO4	protein_coding	-0.10373	5.78593	-4.46358	8.43e-06	0.00058174	3.21016
ENSG00000015475	637	BID	protein_coding	0.0924065	6.19947	5.09927	3.68e-07	2.53e-05	6.03947		ENSG00000176597	84002	B3GNT5	protein_coding	0.200986	4.18213	4.46284	8.46e-06	0.00058174	3.27091
ENSG00000183023	6546	SLC8A1	protein_coding	0.133178	6.62481	5.09498	3.76e-07	2.57e-05	6.01531		ENSG00000249274	NA	PDLIM1P4	processed_pseudogene	0.222661	1.59703	4.46087	8.54e-06	0.00058216	3.26472
ENSG00000145041	9730	DCAF1	protein_coding	-0.0585592	5.14056	-5.09081	3.84e-07	2.61e-05	6.02908		ENSG00000011523	23177	CEP68	protein_coding	-0.124112	4.34807	-4.46014	8.57e-06	0.00058216	3.25539
ENSG00000211899	NA	IGHM	IG_C_gene	-0.211639	7.0455	-5.09045	3.85e-07	2.61e-05	5.99668		ENSG00000143772	3707	ITPKB	protein_coding	-0.0893609	6.54603	-4.46001	8.57e-06	0.00058216	3.18519
ENSG00000212993	5462	POU5F1B	protein_coding	-0.195146	0.0490827	-5.08837	3.89e-07	2.63e-05	5.68608		ENSG00000259642	NA	ST20-AS1	lncRNA	0.174949	2.21958	4.45912	8.61e-06	0.00058217	3.30714
ENSG00000167074	7008	TEF	protein_coding	-0.10239	2.58	-5.08683	3.92e-07	2.64e-05	6.14958		ENSG00000113532	7903	ST8SIA4	protein_coding	0.124532	7.89791	4.45462	8.79e-06	0.00059201	3.16996
ENSG00000247982	283663	LINC00926	lncRNA	-0.219137	4.04412	-5.08547	3.95e-07	2.64e-05	6.07616		ENSG00000149474	57325	KAT14	protein_coding	-0.0968513	4.37955	-4.45286	8.86e-06	0.00059442	3.22011
ENSG00000115520	80219	COQ10B	protein_coding	0.065243	4.85187	5.08462	3.97e-07	2.64e-05	6.01252		ENSG00000174130	10333	TLR6	protein_coding	0.180346	7.47135	4.4488	9.03e-06	0.00059639	3.14076
ENSG00000172215	10663	CXCR6	protein_coding	-0.19189	3.1027	-5.08433	3.97e-07	2.64e-05	6.12139		ENSG00000108861	1845	DUSP3	protein_coding	0.12644	5.22042	4.4482	9.05e-06	0.00059639	3.15651
ENSG00000125779	80025	PANK2	protein_coding	0.051343	6.07091	5.08399	3.98e-07	2.64e-05	5.96492		ENSG00000130755	9535	GMFG	protein_coding	0.174097	6.15841	4.44772	9.07e-06	0.00059639	3.1372
ENSG00000254477	NA		lncRNA	0.150422	1.47861	5.0825	4.01e-07	2.65e-05	6.09526		ENSG00000132357	84674	CARD6	protein_coding	0.136527	4.09108	4.44649	9.13e-06	0.00059639	3.20592
ENSG00000112232	202559	KHDRBS2	protein_coding	-0.216917	0.588744	-5.08101	4.04e-07	2.66e-05	5.89666		ENSG00000021300	58473	PLEKHB1	protein_coding	-0.219764	2.08018	-4.44649	9.13e-06	0.00059639	3.24335
ENSG00000172007	83452	RAB33B	protein_coding	0.0910115	4.98366	5.07962	4.07e-07	2.67e-05	5.97727		ENSG00000136868	1317	SLC31A1	protein_coding	0.137405	4.69331	4.44613	9.14e-06	0.00059639	3.17327
ENSG00000228242	NA	XPC-AS1	lncRNA	0.14759	4.18598	5.07902	4.09e-07	2.67e-05	6.02111		ENSG00000078687	57690	TNRC6C	protein_coding	-0.172762	5.36454	-4.44579	9.16e-06	0.00059639	3.14612
ENSG00000116489	829	CAPZA1	protein_coding	0.0813939	7.84895	5.07504	4.17e-07	2.7e-05	5.92528		ENSG00000198286	84433	CARD11	protein_coding	-0.143106	5.29402	-4.44469	9.2e-06	0.00059639	3.141
ENSG00000237489	387723	C10orf143	protein_coding	-0.140682	1.11804	-5.07458	4.18e-07	2.7e-05	5.96475		ENSG00000123700	3759	KCNJ2	protein_coding	0.208926	7.13524	4.44439	9.22e-06	0.00059639	3.11885
ENSG00000273447	NA		lncRNA	-0.167844	-0.107246	-5.07421	4.19e-07	2.7e-05	5.56586		ENSG00000143612	25912	C1orf43	protein_coding	0.0859253	5.52778	4.44211	9.31e-06	0.00060034	3.1211
ENSG00000170989	1901	S1PR1	protein_coding	-0.0862886	6.96273	-5.0733	4.21e-07	2.7e-05	5.90899		ENSG00000287554	NA		lncRNA	-0.423068	0.131122	-4.44062	9.38e-06	0.00060188	2.6889
ENSG00000154930	84532	ACSS1	protein_coding	-0.0615843	5.24266	-5.07109	4.26e-07	2.72e-05	5.92503		ENSG00000135698	10200	MPHOSPH6	protein_coding	-0.143495	2.813	-4.4396	9.42e-06	0.00060188	3.23296
ENSG00000111962	10090	UST	protein_coding	-0.143738	2.68747	-5.07039	4.27e-07	2.72e-05	6.06991		ENSG00000114861	27086	FOXP1	protein_coding	-0.113287	7.68625	-4.43904	9.45e-06	0.00060188	3.09962
ENSG00000138433	9541	CIR1	protein_coding	0.0796912	5.37517	5.06812	4.32e-07	2.75e-05	5.90701		ENSG00000235532	100507612	LINC00402	lncRNA	-0.230832	4.02643	-4.43448	9.65e-06	0.00061122	3.16797
ENSG00000154889	65258	MPPE1	protein_coding	0.0875568	6.39202	5.06378	4.42e-07	2.78e-05	5.86161		ENSG00000092841	4637	MYL6	protein_coding	0.197632	7.93248	4.43334	9.7e-06	0.00061122	3.07803
ENSG00000172795	167227	DCP2	protein_coding	0.0710099	8.36467	5.06371	4.42e-07	2.78e-05	5.87717		ENSG00000183826	114781	BTBD9	protein_coding	-0.104511	5.25002	-4.43306	9.71e-06	0.00061122	3.09452
ENSG00000160883	3101	HK3	protein_coding	0.114834	6.81297	5.06316	4.44e-07	2.78e-05	5.85923		ENSG00000245937	644873	SLC12A2-DT	lncRNA	-0.128124	4.91696	-4.43238	9.74e-06	0.00061122	3.10829
ENSG00000187862	164118	TTC24	protein_coding	-0.220412	0.857568	-5.0606	4.5e-07	2.81e-05	5.87959		ENSG00000255398	8843	HCAR3	protein_coding	0.232443	5.79949	4.43085	9.81e-06	0.00061183	3.06692
ENSG00000136810	7295	TXN	protein_coding	0.135253	4.18507	5.05737	4.57e-07	2.84e-05	5.92706		ENSG00000213339	81890	QTRT1	protein_coding	-0.151567	2.09136	-4.43052	9.82e-06	0.00061183	3.18391
ENSG00000264456	NA		lncRNA	0.112965	1.41711	5.05642	4.6e-07	2.84e-05	5.96522		ENSG00000132182	23225	NUP210	protein_coding	-0.1208	6.31333	-4.42488	1.01e-05	0.00062514	3.03478
ENSG00000163220	6280	S100A9	protein_coding	0.161405	10.6031	5.05617	4.6e-07	2.84e-05	5.88312		ENSG00000154814	92106	OXNAD1	protein_coding	-0.146536	6.76807	-4.42421	1.01e-05	0.00062514	3.03059
ENSG00000081059	6932	TCF7	protein_coding	-0.135052	5.95606	-5.05386	4.66e-07	2.87e-05	5.81968		ENSG00000034053	321	APBA2	protein_coding	-0.178697	4.56105	-4.42088	1.03e-05	0.00063242	3.07408
ENSG00000162645	2634	GBP2	protein_coding	0.105918	8.53854	5.04752	4.81e-07	2.95e-05	5.80044		ENSG00000198898	830	CAPZA2	protein_coding	0.167585	6.82905	4.41657	1.05e-05	0.00064267	2.99803
ENSG00000142867	8915	BCL10	protein_coding	0.0557344	5.20947	5.04706	4.82e-07	2.95e-05	5.80564		ENSG00000082014	6604	SMARCD3	protein_coding	0.16128	3.37008	4.40491	1.1e-05	0.00067371	3.06595
ENSG00000205423	255919	CNEP1R1	protein_coding	0.0837158	4.8908	5.0383	5.05e-07	3.07e-05	5.77992		ENSG00000169045	3187	HNRNPH1	protein_coding	-0.0830169	8.5224	-4.40466	1.11e-05	0.00067371	2.96269
ENSG00000151694	6868	ADAM17	protein_coding	0.0721333	6.04061	5.03691	5.08e-07	3.09e-05	5.73317		ENSG00000259630	NA	FABP5P9	transcribed_processed_pseudogene	-0.261899	0.265914	-4.3996	1.13e-05	0.00068695	2.62598
ENSG00000167984	197358	NLRC3	protein_coding	-0.0777753	6.18914	-5.03561	5.12e-07	3.09e-05	5.72487		ENSG00000255026	NA		lncRNA	-0.233987	2.39433	-4.39536	1.15e-05	0.00069535	3.04836
ENSG00000174718	55196	RESF1	protein_coding	0.093428	10.4601	5.03436	5.15e-07	3.1e-05	5.77374		ENSG00000149308	4863	NPAT	protein_coding	-0.0724688	6.60541	-4.39534	1.15e-05	0.00069535	2.90706
ENSG00000118518	81847	RNF146	protein_coding	0.0650126	5.7462	5.03316	5.18e-07	3.11e-05	5.72173		ENSG00000236570	NA	RAD23BP1	processed_pseudogene	-0.27017	-0.101158	-4.39121	1.18e-05	0.00070602	2.41184
ENSG00000231074	414777	HCG18	lncRNA	-0.073014	7.03206	-5.0324	5.2e-07	3.11e-05	5.70651		ENSG00000114346	1894	ECT2	protein_coding	0.179589	3.07506	4.38894	1.19e-05	0.0007108	3.01417
ENSG00000188848	389206	BEND4	protein_coding	-0.185746	1.84517	-5.02869	5.3e-07	3.16e-05	5.85867		ENSG00000091317	54918	CMTM6	protein_coding	0.134836	8.47013	4.38599	1.2e-05	0.00071675	2.88374
ENSG00000177917	151188	ARL6IP6	protein_coding	0.0742437	4.40623	5.02794	5.32e-07	3.16e-05	5.76005		ENSG00000134744	23318	TUT4	protein_coding	-0.107839	6.31747	-4.38554	1.21e-05	0.00071675	2.86717
ENSG00000185129	5813	PURA	protein_coding	-0.0674044	6.23271	-5.02693	5.35e-07	3.17e-05	5.68199		ENSG00000119285	55127	HEATR1	protein_coding	-0.125249	6.13678	-4.38252	1.22e-05	0.00072281	2.85611
ENSG00000071626	26528	DAZAP1	protein_coding	-0.0621121	5.0218	-5.02466	5.42e-07	3.18e-05	5.70632		ENSG00000154027	26289	AK5	protein_coding	-0.323108	3.14105	-4.38212	1.23e-05	0.00072281	2.98911
ENSG00000238160	NA	LINC02863	lncRNA	0.144607	4.42851	5.02422	5.43e-07	3.18e-05	5.73861		ENSG00000178802	4351	MPI	protein_coding	-0.111526	4.16701	-4.37987	1.24e-05	0.00072521	2.9205
ENSG00000182670	7267	TTC3	protein_coding	-0.0749256	7.28306	-5.02377	5.44e-07	3.18e-05	5.66601		ENSG00000232533	NA	FAM131B-AS2	lncRNA	0.150437	2.03282	4.37983	1.24e-05	0.00072521	2.96771
ENSG00000198455	158586	ZXDB	protein_coding	-0.076384	3.14538	-5.02286	5.47e-07	3.19e-05	5.81941		ENSG00000143771	29097	CNIH4	protein_coding	0.134942	4.89847	4.37726	1.25e-05	0.00073116	2.87183
ENSG00000149516	932	MS4A3	protein_coding	0.283268	1.96977	5.01924	5.57e-07	3.24e-05	5.81482		ENSG00000217275	NA		processed_pseudogene	0.347592	-0.626007	4.37448	1.27e-05	0.00073498	2.12006
ENSG00000102218	6102	RP2	protein_coding	0.0927896	6.45777	5.01787	5.61e-07	3.25e-05	5.63577		ENSG00000176160	124535	HSF5	protein_coding	-0.166265	1.5333	-4.37367	1.27e-05	0.00073498	2.89143
ENSG00000001497	81887	LAS1L	protein_coding	-0.0732069	4.42514	-5.01539	5.68e-07	3.28e-05	5.69723		ENSG00000159352	5710	PSMD4	protein_coding	0.0935739	6.16324	4.37279	1.28e-05	0.00073498	2.81373
ENSG00000102226	8237	USP11	protein_coding	-0.109364	3.1847	-5.01286	5.75e-07	3.31e-05	5.77104		ENSG00000160193	10785	WDR4	protein_coding	-0.149497	2.35434	-4.37263	1.28e-05	0.00073498	2.95272
ENSG00000119471	84263	HSDL2	protein_coding	0.109701	5.71955	5.00975	5.85e-07	3.35e-05	5.60658		ENSG00000136717	274	BIN1	protein_coding	-0.126783	5.1691	-4.37201	1.28e-05	0.00073498	2.83435
ENSG00000103423	9093	DNAJA3	protein_coding	-0.0758307	4.48587	-5.00824	5.89e-07	3.36e-05	5.6597		ENSG00000149534	2206	MS4A2	protein_coding	0.539759	1.77101	4.3711	1.29e-05	0.00073498	2.90338
ENSG00000181778	169693	TMEM252	protein_coding	0.197674	1.17683	5.00823	5.89e-07	3.36e-05	5.70756		ENSG00000274536	115891964	MIR223HG	lncRNA	0.171315	8.95138	4.37076	1.29e-05	0.00073498	2.8284
ENSG00000162739	114836	SLAMF6	protein_coding	-0.0883335	5.59699	-5.00616	5.96e-07	3.37e-05	5.59312		ENSG00000279342	NA		lncRNA	-0.152589	2.92765	-4.36836	1.31e-05	0.00073967	2.93533
ENSG00000213719	1192	CLIC1	protein_coding	0.0910188	7.96824	5.00583	5.97e-07	3.37e-05	5.58639		ENSG00000204472	199	AIF1	protein_coding	0.177885	5.9698	4.36785	1.31e-05	0.00073967	2.79854
ENSG00000167106	399665	EEIG1	protein_coding	-0.138088	3.99065	-5.00486	6e-07	3.38e-05	5.67721		ENSG00000205542	7114	TMSB4X	protein_coding	0.0986535	10.9574	4.36582	1.32e-05	0.00074157	2.84122
ENSG00000134014	55140	ELP3	protein_coding	-0.0729605	4.86952	-5.00003	6.15e-07	3.45e-05	5.59546		ENSG00000171522	5734	PTGER4	protein_coding	0.099086	5.95739	4.36579	1.32e-05	0.00074157	2.78585
ENSG00000136536	64844	MARCHF7	protein_coding	0.0742289	7.99756	4.99212	6.4e-07	3.58e-05	5.52083		ENSG00000158869	2207	FCER1G	protein_coding	0.160454	6.82484	4.36468	1.33e-05	0.0007428	2.7775
ENSG00000117335	4179	CD46	protein_coding	0.0836024	8.90963	4.99055	6.45e-07	3.6e-05	5.52791		ENSG00000237499	100130476	WAKMAR2	lncRNA	-0.171801	2.23585	-4.36382	1.33e-05	0.00074318	2.91216
ENSG00000136689	3557	IL1RN	protein_coding	0.136358	4.89394	4.98808	6.54e-07	3.63e-05	5.52942		ENSG00000078269	8871	SYNJ2	protein_coding	-0.147105	3.87001	-4.35761	1.37e-05	0.00076185	2.84797
ENSG00000145982	10667	FARS2	protein_coding	-0.0743999	3.73813	-4.98649	6.59e-07	3.65e-05	5.60998		ENSG00000172232	566	AZU1	protein_coding	0.463816	-0.655352	4.35501	1.39e-05	0.00076722	2.21405
ENSG00000173198	10800	CYSLTR1	protein_coding	0.0780346	5.18054	4.98338	6.69e-07	3.7e-05	5.4967		ENSG00000135655	9958	USP15	protein_coding	0.138281	9.10598	4.35378	1.39e-05	0.00076722	2.75731
ENSG00000178104	124904395	PDE4DIP	protein_coding	-0.0749755	5.86229	-4.98242	6.73e-07	3.7e-05	5.47089		ENSG00000109861	1075	CTSC	protein_coding	0.101228	8.10008	4.3536	1.4e-05	0.00076722	2.74115
ENSG00000245937	644873	SLC12A2-DT	lncRNA	-0.0860737	4.91696	-4.98055	6.79e-07	3.73e-05	5.50226		ENSG00000109113	83871	RAB34	protein_coding	0.157765	2.71346	4.35312	1.4e-05	0.00076722	2.87417
ENSG00000164327	253260	RICTOR	protein_coding	0.0774938	8.41265	4.97619	6.95e-07	3.79e-05	5.44913		ENSG00000065357	1606	DGKA	protein_coding	-0.142006	6.48667	-4.35187	1.41e-05	0.00076901	2.72314
ENSG00000143878	388	RHOB	protein_coding	0.10642	5.85424	4.97572	6.96e-07	3.79e-05	5.43696		ENSG00000213639	5500	PPP1CB	protein_coding	0.109841	7.81781	4.34732	1.44e-05	0.00078244	2.71136
ENSG00000120280	80231	TASL	protein_coding	0.093414	4.51967	4.97507	6.98e-07	3.79e-05	5.49643		ENSG00000247626	92935	MARS2	protein_coding	-0.104595	3.6491	-4.34472	1.45e-05	0.00078701	2.80608
ENSG00000160185	53347	UBASH3A	protein_coding	-0.099103	4.59622	-4.97488	6.99e-07	3.79e-05	5.48824		ENSG00000010810	2534	FYN	protein_coding	-0.0979664	7.27482	-4.34394	1.46e-05	0.00078701	2.69075
ENSG00000112763	11120	BTN2A1	protein_coding	0.0657879	5.70492	4.97241	7.08e-07	3.82e-05	5.42523		ENSG00000141384	6875	TAF4B	protein_coding	-0.128117	3.58724	-4.34386	1.46e-05	0.00078701	2.80575
ENSG00000165672	10935	PRDX3	protein_coding	0.0607768	5.6777	4.97095	7.13e-07	3.84e-05	5.41914		ENSG00000152495	814	CAMK4	protein_coding	-0.17588	6.9146	-4.33854	1.49e-05	0.00080051	2.66662
ENSG00000164663	25862	USP49	protein_coding	0.0840208	3.53849	4.96691	7.28e-07	3.89e-05	5.52785		ENSG00000116209	9528	TMEM59	protein_coding	0.125854	6.76125	4.33786	1.5e-05	0.00080051	2.66349
ENSG00000158615	84919	PPP1R15B	protein_coding	0.0435689	7.51073	4.96595	7.32e-07	3.89e-05	5.38706		ENSG00000117643	57134	MAN1C1	protein_coding	-0.177247	3.45845	-4.33749	1.5e-05	0.00080051	2.78815
ENSG00000156502	6832	SUPV3L1	protein_coding	-0.0776212	3.95258	-4.96546	7.34e-07	3.89e-05	5.49214		ENSG00000163220	6280	S100A9	protein_coding	0.231783	10.6031	4.33722	1.5e-05	0.00080051	2.71583
ENSG00000181826	768211	RELL1	protein_coding	0.113915	5.50687	4.96464	7.37e-07	3.89e-05	5.39215		ENSG00000237765	285550	FAM200B	protein_coding	0.123804	4.64783	4.33579	1.51e-05	0.0008031	2.70673
ENSG00000072401	7321	UBE2D1	protein_coding	0.129094	5.93805	4.96458	7.37e-07	3.89e-05	5.38256		ENSG00000286646	NA	MAP3K5-AS2	lncRNA	0.171795	2.37158	4.33339	1.53e-05	0.00080926	2.7946
ENSG00000198700	55705	IPO9	protein_coding	-0.082227	5.58795	-4.96439	7.38e-07	3.89e-05	5.38946		ENSG00000102897	57149	LYRM1	protein_coding	0.109489	3.78645	4.33212	1.54e-05	0.00081133	2.7448
ENSG00000169228	53917	RAB24	protein_coding	0.0935586	5.82524	4.96391	7.39e-07	3.89e-05	5.38173		ENSG00000182782	338442	HCAR2	protein_coding	0.218692	5.58118	4.33073	1.55e-05	0.00081323	2.64566
ENSG00000253438	100750225	PCAT1	lncRNA	-0.13005	2.99054	-4.95349	7.8e-07	4.09e-05	5.50045		ENSG00000155097	528	ATP6V1C1	protein_coding	0.128935	5.66929	4.32909	1.56e-05	0.00081323	2.63837
ENSG00000082516	25929	GEMIN5	protein_coding	-0.0771929	4.43665	-4.94961	7.95e-07	4.15e-05	5.37924		ENSG00000151882	56477	CCL28	protein_coding	-0.160436	2.2074	-4.32845	1.56e-05	0.00081323	2.76845
ENSG00000198160	57708	MIER1	protein_coding	0.0575977	6.82291	4.94937	7.96e-07	4.15e-05	5.30214		ENSG00000096433	3710	ITPR3	protein_coding	-0.143936	4.95321	-4.32827	1.56e-05	0.00081323	2.66213
ENSG00000112365	9841	ZBTB24	protein_coding	-0.0516438	5.18356	-4.94877	7.99e-07	4.15e-05	5.33215		ENSG00000134827	6947	TCN1	protein_coding	0.327371	2.56503	4.32802	1.57e-05	0.00081323	2.77303
ENSG00000124177	84181	CHD6	protein_coding	-0.0691623	6.71453	-4.94691	8.06e-07	4.17e-05	5.28998		ENSG00000269343	100293516	ZNF587B	protein_coding	-0.0795726	5.07765	-4.3274	1.57e-05	0.00081323	2.65447
ENSG00000243156	57553	MICAL3	protein_coding	-0.123368	4.54402	-4.94566	8.11e-07	4.18e-05	5.35632		ENSG00000144535	129563	DIS3L2	protein_coding	-0.129739	4.71915	-4.32443	1.59e-05	0.00082161	2.66034
ENSG00000176476	112869	SGF29	protein_coding	-0.0796957	3.18745	-4.94554	8.12e-07	4.18e-05	5.44071		ENSG00000162408	79707	NOL9	protein_coding	-0.123114	4.84688	-4.32267	1.6e-05	0.00082557	2.64426
ENSG00000099246	22931	RAB18	protein_coding	0.0728298	6.16802	4.94414	8.18e-07	4.19e-05	5.28048		ENSG00000204397	114769	CARD16	protein_coding	0.163245	4.85606	4.32003	1.62e-05	0.00083284	2.63372
ENSG00000117090	6504	SLAMF1	protein_coding	-0.10418	4.3817	-4.9428	8.23e-07	4.21e-05	5.3539		ENSG00000152804	3087	HHEX	protein_coding	0.116295	4.22288	4.318	1.64e-05	0.00083788	2.65667
ENSG00000156026	90550	MCU	protein_coding	0.076941	4.2401	4.94111	8.3e-07	4.23e-05	5.35235		ENSG00000120656	6883	TAF12	protein_coding	0.09859	4.10674	4.31578	1.65e-05	0.00084367	2.65804
ENSG00000236576	NA		processed_pseudogene	-0.191478	0.9226	-4.93744	8.46e-07	4.3e-05	5.31018		ENSG00000269911	NA	FAM226B	lncRNA	-0.263496	-0.129333	-4.31509	1.66e-05	0.00084368	2.11791
ENSG00000181754	57463	AMIGO1	protein_coding	-0.11426	3.18055	-4.9364	8.5e-07	4.31e-05	5.40837		ENSG00000264663	NA	KRT8P34	processed_pseudogene	-0.198875	1.15416	-4.31247	1.68e-05	0.00085094	2.60222
ENSG00000132825	5509	PPP1R3D	protein_coding	0.0827909	5.20393	4.93569	8.54e-07	4.31e-05	5.26384		ENSG00000141562	26502	NARF	protein_coding	0.122574	5.26824	4.31182	1.68e-05	0.00085094	2.57647
ENSG00000116815	965	CD58	protein_coding	0.0759875	5.14816	4.92688	8.93e-07	4.49e-05	5.2278		ENSG00000244560	NA		transcribed_unprocessed_pseudogene	-0.23393	1.41395	-4.31072	1.69e-05	0.00085257	2.62513
ENSG00000217555	51192	CKLF	protein_coding	0.100478	4.90044	4.92592	8.97e-07	4.5e-05	5.24237		ENSG00000099377	80270	HSD3B7	protein_coding	0.293148	-0.0972615	4.30718	1.72e-05	0.00086359	2.25243
ENSG00000168813	22847	ZNF507	protein_coding	-0.0667407	5.60951	-4.92482	9.02e-07	4.51e-05	5.20032		ENSG00000155657	7273	TTN	protein_coding	-0.233005	8.00637	-4.30487	1.74e-05	0.00086993	2.53396
ENSG00000143933	805	CALM2	protein_coding	0.0825488	8.30964	4.9166	9.4e-07	4.69e-05	5.16059		ENSG00000101546	79863	RBFA	protein_coding	-0.128541	2.82712	-4.30086	1.77e-05	0.00088305	2.65996
ENSG00000173597	27284	SULT1B1	protein_coding	0.148825	6.48363	4.91263	9.59e-07	4.77e-05	5.12559		ENSG00000160185	53347	UBASH3A	protein_coding	-0.143273	4.59622	-4.29918	1.78e-05	0.00088705	2.55819
ENSG00000134152	79768	KATNBL1	protein_coding	0.0998254	5.78582	4.91232	9.61e-07	4.77e-05	5.13423		ENSG00000188242	25845	SLC9A3-OT1	lncRNA	-0.184127	2.0411	-4.29713	1.8e-05	0.00089254	2.64102
ENSG00000182782	338442	HCAR2	protein_coding	0.148175	5.58118	4.90515	9.96e-07	4.91e-05	5.10371		ENSG00000101425	671	BPI	protein_coding	0.409305	1.33058	4.29595	1.81e-05	0.00089459	2.57376
ENSG00000081087	28962	OSTM1	protein_coding	0.0771245	5.97212	4.90461	9.99e-07	4.91e-05	5.09283		ENSG00000144746	10550	ARL6IP5	protein_coding	0.0903852	7.3793	4.2931	1.83e-05	0.00090337	2.47884
ENSG00000141562	26502	NARF	protein_coding	0.0834147	5.26824	4.90425	1e-06	4.91e-05	5.11072		ENSG00000238241	NA	CCR12P	transcribed_unprocessed_pseudogene	-0.381571	0.691655	-4.28948	1.86e-05	0.00091308	2.39396
ENSG00000164938	94241	TP53INP1	protein_coding	0.0830546	7.44148	4.90415	1e-06	4.91e-05	5.08865		ENSG00000267040	100505549	ATP8B1-AS1	lncRNA	-0.117204	3.01389	-4.28938	1.86e-05	0.00091308	2.60986
ENSG00000115561	51652	CHMP3	protein_coding	0.0550375	6.42301	4.90195	1.01e-06	4.95e-05	5.0747		ENSG00000137672	7225	TRPC6	protein_coding	0.400094	0.865195	4.28602	1.89e-05	0.00092413	2.46686
ENSG00000099783	4670	HNRNPM	protein_coding	-0.0454131	6.19631	-4.90116	1.02e-06	4.95e-05	5.07322		ENSG00000196422	9858	PPP1R26	protein_coding	0.206524	2.08846	4.28489	1.9e-05	0.00092609	2.5933
ENSG00000269918	NA		lncRNA	-0.106226	2.32644	-4.89718	1.04e-06	5.04e-05	5.25242		ENSG00000108474	9487	PIGL	protein_coding	-0.122399	3.57858	-4.28377	1.91e-05	0.000928	2.56225
ENSG00000176407	56888	KCMF1	protein_coding	0.0590048	5.89964	4.89232	1.06e-06	5.15e-05	5.03464		ENSG00000107679	59338	PLEKHA1	protein_coding	-0.11501	5.99567	-4.28268	1.92e-05	0.00092922	2.43868
ENSG00000126858	55288	RHOT1	protein_coding	0.0646684	6.00823	4.8894	1.08e-06	5.21e-05	5.01965		ENSG00000185101	338440	ANO9	protein_coding	-0.176577	3.66607	-4.28216	1.92e-05	0.00092922	2.54435
ENSG00000110448	921	CD5	protein_coding	-0.118111	4.71685	-4.88842	1.08e-06	5.22e-05	5.06332		ENSG00000139318	1848	DUSP6	protein_coding	0.136015	6.97133	4.2809	1.93e-05	0.00092976	2.42681
ENSG00000178028	55929	DMAP1	protein_coding	-0.0623078	4.56015	-4.88667	1.09e-06	5.25e-05	5.07188		ENSG00000111328	8099	CDK2AP1	protein_coding	0.141936	3.88665	4.2802	1.94e-05	0.00092976	2.51909
ENSG00000012817	8284	KDM5D	protein_coding	-0.104335	1.54974	-4.88403	1.11e-06	5.31e-05	5.15844		ENSG00000110077	64231	MS4A6A	protein_coding	0.154788	6.9826	4.28008	1.94e-05	0.00092976	2.42217
ENSG00000011600	7305	TYROBP	protein_coding	0.10623	7.2605	4.88153	1.12e-06	5.36e-05	4.97968		ENSG00000143162	8804	CREG1	protein_coding	0.212738	5.96733	4.27642	1.97e-05	0.00094235	2.41202
ENSG00000139318	1848	DUSP6	protein_coding	0.0926682	6.97133	4.88085	1.13e-06	5.36e-05	4.97519		ENSG00000166068	161742	SPRED1	protein_coding	0.189112	3.02908	4.27056	2.03e-05	0.0009604	2.53168
ENSG00000144228	339745	SPOPL	protein_coding	0.0881287	7.26348	4.87827	1.14e-06	5.39e-05	4.96326		ENSG00000185947	10308	ZNF267	protein_coding	0.128857	6.4019	4.27032	2.03e-05	0.0009604	2.38182
ENSG00000184635	81931	ZNF93	protein_coding	0.0975929	2.72853	4.87753	1.14e-06	5.39e-05	5.15117		ENSG00000112365	9841	ZBTB24	protein_coding	-0.0745138	5.18356	-4.27022	2.03e-05	0.0009604	2.41076
ENSG00000050730	79931	TNIP3	protein_coding	-0.236313	0.253464	-4.87751	1.14e-06	5.39e-05	4.85147		ENSG00000182150	375748	ERCC6L2	protein_coding	-0.0801645	6.34216	-4.26839	2.05e-05	0.00096551	2.37455
ENSG00000135404	967	CD63	protein_coding	0.0822561	6.34944	4.87698	1.15e-06	5.39e-05	4.95628		ENSG00000196305	3376	IARS1	protein_coding	-0.105149	6.19192	-4.26575	2.07e-05	0.00097414	2.36494
ENSG00000107372	7763	ZFAND5	protein_coding	0.058686	7.42671	4.87689	1.15e-06	5.39e-05	4.95873		ENSG00000158321	26053	AUTS2	protein_coding	-0.218911	3.41835	-4.26364	2.09e-05	0.00097863	2.489
ENSG00000144559	132001	TAMM41	protein_coding	-0.1084	2.85681	-4.87292	1.17e-06	5.48e-05	5.12465		ENSG00000062524	4058	LTK	protein_coding	-0.278191	1.15765	-4.26248	2.1e-05	0.00097863	2.41681
ENSG00000037474	54888	NSUN2	protein_coding	-0.0513772	5.66968	-4.8725	1.17e-06	5.48e-05	4.9478		ENSG00000072954	79041	TMEM38A	protein_coding	0.219984	1.3548	4.26233	2.1e-05	0.00097863	2.45496
ENSG00000255310	NA		lncRNA	-0.102778	2.83943	-4.86944	1.19e-06	5.55e-05	5.11199		ENSG00000267365	400617	KCNJ2-AS1	lncRNA	0.217154	1.92232	4.26217	2.1e-05	0.00097863	2.49701
ENSG00000070831	998	CDC42	protein_coding	0.0671002	8.86945	4.86798	1.2e-06	5.57e-05	4.93885		ENSG00000132600	54496	PRMT7	protein_coding	-0.121395	4.1799	-4.25822	2.14e-05	0.00099317	2.41992
ENSG00000170802	3344	FOXN2	protein_coding	0.0503981	6.90025	4.86744	1.2e-06	5.57e-05	4.90986		ENSG00000169299	55276	PGM2	protein_coding	0.108621	5.95676	4.25728	2.15e-05	0.0009945	2.33287
ENSG00000184205	64061	TSPYL2	protein_coding	-0.107707	3.4669	-4.86361	1.23e-06	5.66e-05	5.04576		ENSG00000153107	64682	ANAPC1	protein_coding	-0.1016	5.96886	-4.25472	2.17e-05	0.00100306	2.32232
ENSG00000125485	64794	DDX31	protein_coding	-0.0810632	3.45662	-4.86335	1.23e-06	5.66e-05	5.0445		ENSG00000139675	144983	HNRNPA1L2	protein_coding	-0.132308	2.26614	-4.25113	2.21e-05	0.00101635	2.46105
ENSG00000083454	5026	P2RX5	protein_coding	-0.154755	3.84824	-4.85972	1.25e-06	5.74e-05	4.99532		ENSG00000146425	6993	DYNLT1	protein_coding	0.132232	5.39447	4.23793	2.34e-05	0.0010745	2.2723
ENSG00000163563	4332	MNDA	protein_coding	0.128218	10.0873	4.85703	1.27e-06	5.81e-05	4.91229		ENSG00000253438	100750225	PCAT1	lncRNA	-0.186114	2.99054	-4.23597	2.36e-05	0.0010767	2.39622
ENSG00000139641	23344	ESYT1	protein_coding	-0.0734248	6.87865	-4.85128	1.31e-06	5.96e-05	4.83317		ENSG00000118596	9194	SLC16A7	protein_coding	-0.115636	6.17056	-4.23579	2.36e-05	0.0010767	2.24189
ENSG00000138069	5861	RAB1A	protein_coding	0.0604135	5.83003	4.85065	1.31e-06	5.96e-05	4.83918		ENSG00000214279	619207	SCART1	protein_coding	-0.271421	1.86452	-4.23559	2.37e-05	0.0010767	2.37383
ENSG00000173221	2745	GLRX	protein_coding	0.0967015	5.83198	4.85	1.31e-06	5.96e-05	4.83883		ENSG00000068654	25885	POLR1A	protein_coding	-0.145506	4.44716	-4.23149	2.41e-05	0.00109338	2.28983
ENSG00000133424	9215	LARGE1	protein_coding	-0.223394	2.27323	-4.84843	1.32e-06	5.98e-05	5.0274		ENSG00000111640	2597	GAPDH	protein_coding	0.112522	9.26438	4.22916	2.43e-05	0.00110166	2.24446
ENSG00000112182	60468	BACH2	protein_coding	-0.172274	5.09936	-4.84818	1.33e-06	5.98e-05	4.86115		ENSG00000177570	401474	SAMD12	protein_coding	-0.236111	3.10904	-4.22389	2.49e-05	0.0011245	2.34381
ENSG00000227057	9277	WDR46	protein_coding	-0.065278	4.24855	-4.847	1.33e-06	6e-05	4.90141		ENSG00000085365	9522	SCAMP1	protein_coding	0.0795188	5.11849	4.22069	2.53e-05	0.00113736	2.2073
ENSG00000119820	84272	YIPF4	protein_coding	0.0687057	6.90307	4.84427	1.35e-06	6.07e-05	4.79979		ENSG00000175857	202309	GAPT	protein_coding	0.159795	5.55212	4.21789	2.56e-05	0.00114835	2.18091
ENSG00000204946	100289678	ZNF783	protein_coding	-0.0694168	4.18805	-4.83981	1.38e-06	6.19e-05	4.87693		ENSG00000167721	55720	TSR1	protein_coding	-0.104953	4.56377	-4.21528	2.59e-05	0.00115848	2.21849
ENSG00000163644	152926	PPM1K	protein_coding	-0.0763524	6.26096	-4.83735	1.4e-06	6.25e-05	4.76988		ENSG00000197301	100129940	HMGA2-AS1	lncRNA	0.322338	-0.0715456	4.21392	2.6e-05	0.00116229	1.85272
ENSG00000217128	96459	FNIP1	protein_coding	0.0839088	7.09486	4.83653	1.41e-06	6.26e-05	4.76415		ENSG00000135960	10913	EDAR	protein_coding	-0.316491	1.43998	-4.21104	2.64e-05	0.00116618	2.23896
ENSG00000233730	NA	LINC01765	lncRNA	0.234451	-0.236288	4.83527	1.41e-06	6.28e-05	4.49397		ENSG00000141429	2589	GALNT1	protein_coding	0.111652	6.11039	4.21077	2.64e-05	0.00116618	2.13939
ENSG00000233184	NA	DPH5-DT	lncRNA	-0.0980941	3.60044	-4.83207	1.44e-06	6.36e-05	4.88879		ENSG00000109452	8821	INPP4B	protein_coding	-0.152178	7.23912	-4.21028	2.64e-05	0.00116618	2.13566
ENSG00000182487	NA	NCF1B	transcribed_unprocessed_pseudogene	0.128837	6.19558	4.83067	1.45e-06	6.39e-05	4.73836		ENSG00000130038	84766	CRACR2A	protein_coding	-0.106671	4.86007	-4.21026	2.64e-05	0.00116618	2.18051
ENSG00000171467	24149	ZNF318	protein_coding	-0.0936317	5.39254	-4.82567	1.48e-06	6.53e-05	4.73728		ENSG00000092020	55012	PPP2R3C	protein_coding	0.118692	5.05757	4.21003	2.65e-05	0.00116618	2.16901
ENSG00000007312	974	CD79B	protein_coding	-0.152643	4.88272	-4.82464	1.49e-06	6.55e-05	4.75573		ENSG00000061936	6433	SFSWAP	protein_coding	-0.087431	6.04394	-4.20951	2.65e-05	0.00116618	2.13513
ENSG00000198189	51170	HSD17B11	protein_coding	0.094594	7.42086	4.82349	1.5e-06	6.57e-05	4.70582		ENSG00000182185	5890	RAD51B	protein_coding	-0.140682	3.50489	-4.20804	2.67e-05	0.00116841	2.25979
ENSG00000118308	4033	IRAG2	protein_coding	0.0773989	7.16814	4.81851	1.54e-06	6.72e-05	4.67936		ENSG00000204161	170371	TMEM273	protein_coding	0.19253	4.86889	4.20787	2.67e-05	0.00116841	2.17033
ENSG00000151151	253430	IPMK	protein_coding	0.106639	6.21189	4.81702	1.55e-06	6.75e-05	4.67368		ENSG00000153933	8526	DGKE	protein_coding	-0.125714	4.76351	-4.20685	2.68e-05	0.00117057	2.17503
ENSG00000278972	NA		TEC	-0.156447	1.48676	-4.81519	1.56e-06	6.79e-05	4.84067		ENSG00000110723	23086	EXPH5	protein_coding	-0.248708	2.02106	-4.20588	2.7e-05	0.00117248	2.27645
ENSG00000148834	9446	GSTO1	protein_coding	0.0860097	4.9593	4.81098	1.6e-06	6.92e-05	4.68972		ENSG00000130684	26152	ZNF337	protein_coding	-0.0907483	4.97327	-4.20507	2.71e-05	0.00117358	2.15478
ENSG00000002919	29916	SNX11	protein_coding	0.0911321	4.78189	4.8102	1.6e-06	6.93e-05	4.69389		ENSG00000234997	NA	LINC02966	lncRNA	0.268773	0.795675	4.20223	2.74e-05	0.00118191	2.11841
ENSG00000094916	23468	CBX5	protein_coding	-0.0855119	5.62018	-4.80767	1.62e-06	7e-05	4.64484		ENSG00000042088	55775	TDP1	protein_coding	-0.0966642	4.57866	-4.20195	2.74e-05	0.00118191	2.16197
ENSG00000003402	8837	CFLAR	protein_coding	0.0854073	9.77998	4.80331	1.66e-06	7.13e-05	4.6511		ENSG00000125354	23157	SEPTIN6	protein_coding	-0.0882738	6.29322	-4.20167	2.75e-05	0.00118191	2.10068
ENSG00000153107	64682	ANAPC1	protein_coding	-0.0685298	5.96886	-4.80138	1.67e-06	7.18e-05	4.60426		ENSG00000181754	57463	AMIGO1	protein_coding	-0.162659	3.18055	-4.20101	2.75e-05	0.00118226	2.24819
ENSG00000049860	3074	HEXB	protein_coding	0.0650747	5.89294	4.80056	1.68e-06	7.19e-05	4.60186		ENSG00000140943	8720	MBTPS1	protein_coding	-0.0778958	6.40291	-4.19867	2.78e-05	0.00119138	2.0871
ENSG00000147231	55086	RADX	protein_coding	-0.14445	2.65083	-4.7997	1.69e-06	7.2e-05	4.79371		ENSG00000125630	84172	POLR1B	protein_coding	-0.138113	4.79216	-4.19709	2.8e-05	0.00119592	2.12932
ENSG00000159753	146206	CARMIL2	protein_coding	-0.146839	3.12686	-4.79675	1.71e-06	7.29e-05	4.74736		ENSG00000163751	1359	CPA3	protein_coding	0.469857	2.20036	4.19662	2.81e-05	0.00119592	2.24534
ENSG00000170909	126014	OSCAR	protein_coding	0.111819	3.63734	4.7941	1.73e-06	7.37e-05	4.69673		ENSG00000105486	3978	LIG1	protein_coding	-0.156874	3.74266	-4.19476	2.83e-05	0.00120262	2.18773
ENSG00000009954	9031	BAZ1B	protein_coding	-0.0530544	6.28094	-4.78739	1.79e-06	7.6e-05	4.53432		ENSG00000168615	8754	ADAM9	protein_coding	0.12114	4.8612	4.19216	2.86e-05	0.00121327	2.10312
ENSG00000158321	26053	AUTS2	protein_coding	-0.146747	3.41835	-4.78624	1.8e-06	7.62e-05	4.68954		ENSG00000173406	1600	DAB1	protein_coding	-0.428257	-0.543071	-4.19151	2.87e-05	0.00121361	1.4539
ENSG00000168280	3800	KIF5C	protein_coding	-0.125875	3.66758	-4.78303	1.83e-06	7.71e-05	4.65603		ENSG00000185989	22821	RASA3	protein_coding	-0.0933144	6.65014	-4.19077	2.88e-05	0.00121361	2.05419
ENSG00000186810	2833	CXCR3	protein_coding	-0.176627	0.0551049	-4.78293	1.83e-06	7.71e-05	4.47198		ENSG00000132199	55556	ENOSF1	protein_coding	-0.169977	4.16256	-4.19035	2.89e-05	0.00121361	2.14648
ENSG00000150681	64407	RGS18	protein_coding	0.130273	7.02787	4.78178	1.84e-06	7.73e-05	4.50741		ENSG00000164305	836	CASP3	protein_coding	0.146067	4.94987	4.18896	2.9e-05	0.00121791	2.08884
ENSG00000274922	NA		lncRNA	0.0838278	3.17887	4.7799	1.86e-06	7.78e-05	4.66591		ENSG00000165733	9790	BMS1	protein_coding	-0.089067	5.26219	-4.18819	2.91e-05	0.00121835	2.0708
ENSG00000089737	57062	DDX24	protein_coding	-0.0753181	6.84749	-4.77914	1.87e-06	7.79e-05	4.49405		ENSG00000254999	55845	BRK1	protein_coding	0.102203	5.48923	4.18773	2.92e-05	0.00121835	2.05903
ENSG00000134198	10100	TSPAN2	protein_coding	0.127527	5.1493	4.77801	1.88e-06	7.81e-05	4.52259		ENSG00000136630	3142	HLX	protein_coding	0.206844	3.98914	4.18577	2.94e-05	0.00122574	2.11954
ENSG00000103642	114294	LACTB	protein_coding	0.0845097	4.71985	4.77771	1.88e-06	7.81e-05	4.54613		ENSG00000101084	55969	RAB5IF	protein_coding	0.121918	5.9445	4.18412	2.97e-05	0.00123149	2.0334
ENSG00000198851	916	CD3E	protein_coding	-0.115523	3.91037	-4.77598	1.9e-06	7.85e-05	4.60818		ENSG00000198934	57692	MAGEE1	protein_coding	-0.189425	0.911341	-4.18346	2.97e-05	0.00123196	2.04364
ENSG00000021355	1992	SERPINB1	protein_coding	0.0849591	7.01947	4.77377	1.92e-06	7.92e-05	4.46967		ENSG00000004468	952	CD38	protein_coding	-0.200093	3.86884	-4.18153	3e-05	0.00123931	2.13159
ENSG00000072858	54847	SIDT1	protein_coding	-0.0996957	5.11708	-4.77166	1.94e-06	7.98e-05	4.49717		ENSG00000005810	23077	MYCBP2	protein_coding	-0.101305	8.654	-4.18035	3.02e-05	0.00124258	2.03167
ENSG00000181274	23401	FRAT2	protein_coding	0.120175	7.43028	4.77002	1.95e-06	8.03e-05	4.45552		ENSG00000107077	23081	KDM4C	protein_coding	-0.0977674	6.70977	-4.17979	3.02e-05	0.00124258	2.0094
ENSG00000188897	400499		protein_coding	0.187668	5.25447	4.76863	1.97e-06	8.05e-05	4.47525		ENSG00000135245	29923	HILPDA	protein_coding	0.169694	0.834658	4.17879	3.04e-05	0.00124404	2.0461
ENSG00000213341	1147	CHUK	protein_coding	0.0616011	5.57688	4.7685	1.97e-06	8.05e-05	4.46088		ENSG00000080546	27244	SESN1	protein_coding	-0.128965	4.93399	-4.17771	3.05e-05	0.00124404	2.04347
ENSG00000157036	9941	EXOG	protein_coding	-0.101478	3.21823	-4.76746	1.98e-06	8.07e-05	4.62302		ENSG00000009954	9031	BAZ1B	protein_coding	-0.077463	6.28094	-4.17768	3.05e-05	0.00124404	2.00294
ENSG00000198898	830	CAPZA2	protein_coding	0.108095	6.82905	4.76676	1.98e-06	8.08e-05	4.43635		ENSG00000159128	3460	IFNGR2	protein_coding	0.140901	7.16402	4.17726	3.06e-05	0.00124404	2.00117
ENSG00000159882	7773	ZNF230	protein_coding	0.0865786	4.54633	4.76481	2e-06	8.12e-05	4.49734		ENSG00000180233	223082	ZNRF2	protein_coding	0.0797109	5.18451	4.1762	3.07e-05	0.00124672	2.02717
ENSG00000177455	930	CD19	protein_coding	-0.195464	2.30854	-4.76424	2.01e-06	8.12e-05	4.64127		ENSG00000086712	55787	TXLNG	protein_coding	-0.0856212	4.3874	-4.17518	3.08e-05	0.00124921	2.06449
ENSG00000254093	54984	PINX1	protein_coding	-0.101252	2.4421	-4.76417	2.01e-06	8.12e-05	4.63972		ENSG00000115602	9173	IL1RL1	protein_coding	0.32038	3.22028	4.17285	3.12e-05	0.00125887	2.12856
ENSG00000134571	4607	MYBPC3	protein_coding	0.144285	1.46763	4.76194	2.03e-06	8.19e-05	4.61752		ENSG00000152926	109504726	ZNF117	protein_coding	0.201529	6.56165	4.17171	3.13e-05	0.00126205	1.97746
ENSG00000183735	29110	TBK1	protein_coding	0.0571345	5.73528	4.76016	2.05e-06	8.24e-05	4.41758		ENSG00000184465	253769	WDR27	protein_coding	-0.156548	4.18605	-4.16852	3.17e-05	0.00127661	2.05836
ENSG00000135049	23287	AGTPBP1	protein_coding	0.0762924	7.6747	4.75591	2.09e-06	8.4e-05	4.39228		ENSG00000211747	NA	TRBV20-1	TR_V_gene	-0.181171	2.59711	-4.16675	3.2e-05	0.0012834	2.12899
ENSG00000084733	10890	RAB10	protein_coding	0.0536416	6.90673	4.75386	2.11e-06	8.46e-05	4.3765		ENSG00000143797	129642	MBOAT2	protein_coding	0.251638	6.21891	4.16471	3.23e-05	0.0012882	1.95169
ENSG00000154358	84033	OBSCN	protein_coding	-0.152059	4.85956	-4.75052	2.15e-06	8.58e-05	4.41703		ENSG00000107372	7763	ZFAND5	protein_coding	0.083867	7.42671	4.16426	3.23e-05	0.0012882	1.95087
ENSG00000198223	1438	CSF2RA	protein_coding	0.109937	6.02542	4.74757	2.18e-06	8.68e-05	4.35214		ENSG00000101608	10627	MYL12A	protein_coding	0.0791683	7.9659	4.16423	3.23e-05	0.0012882	1.95625
ENSG00000135218	948	CD36	protein_coding	0.115118	7.21615	4.74402	2.22e-06	8.81e-05	4.33321		ENSG00000275131	NA	PDE4DIPP2	transcribed_unprocessed_pseudogene	-0.129061	5.03954	-4.16247	3.26e-05	0.00129391	1.97958
ENSG00000166949	4088	SMAD3	protein_coding	-0.112924	5.10665	-4.74253	2.23e-06	8.86e-05	4.36511		ENSG00000184371	1435	CSF1	protein_coding	0.281361	1.94247	4.16211	3.26e-05	0.00129391	2.10703
ENSG00000118680	103910	MYL12B	protein_coding	0.0798114	7.16604	4.74045	2.26e-06	8.93e-05	4.31548		ENSG00000091409	3655	ITGA6	protein_coding	-0.144994	6.2527	-4.161	3.28e-05	0.00129706	1.9366
ENSG00000232931	NA	LINC00342	lncRNA	-0.0814818	5.64453	-4.73925	2.27e-06	8.96e-05	4.32669		ENSG00000135046	301	ANXA1	protein_coding	0.182324	7.41283	4.15868	3.31e-05	0.00130706	1.92716
ENSG00000119866	53335	BCL11A	protein_coding	-0.137848	5.49599	-4.73849	2.28e-06	8.97e-05	4.32853		ENSG00000170035	10477	UBE2E3	protein_coding	0.132418	3.63638	4.15463	3.37e-05	0.00132712	2.03248
ENSG00000150347	84159	ARID5B	protein_coding	-0.0783537	5.88468	-4.73768	2.29e-06	8.98e-05	4.31009		ENSG00000120696	84078	KBTBD7	protein_coding	0.139725	5.43316	4.15116	3.42e-05	0.00134408	1.91058
ENSG00000189091	23450	SF3B3	protein_coding	-0.0571273	6.85438	-4.73613	2.31e-06	9.03e-05	4.29402		ENSG00000255112	57132	CHMP1B	protein_coding	0.107755	6.76523	4.14843	3.46e-05	0.00135686	1.88305
ENSG00000083720	5019	OXCT1	protein_coding	-0.0821694	4.53135	-4.73416	2.33e-06	9.09e-05	4.35962		ENSG00000175348	56674	TMEM9B	protein_coding	0.104159	5.24463	4.14479	3.52e-05	0.00137517	1.8962
ENSG00000146425	6993	DYNLT1	protein_coding	0.0883315	5.39447	4.73392	2.33e-06	9.09e-05	4.31227		ENSG00000124107	6590	SLPI	protein_coding	0.359969	2.50238	4.14258	3.55e-05	0.00138517	2.03655
ENSG00000175471	79772	MCTP1	protein_coding	0.099872	6.21049	4.73304	2.34e-06	9.1e-05	4.28243		ENSG00000134644	9698	PUM1	protein_coding	-0.0811707	6.21278	-4.14113	3.58e-05	0.00139059	1.85576
ENSG00000173559	64859	NABP1	protein_coding	0.0979289	9.059	4.7321	2.35e-06	9.1e-05	4.30486		ENSG00000105058	26017	FAM32A	protein_coding	0.0847266	5.50894	4.13998	3.59e-05	0.00139427	1.86536
ENSG00000155099	55529	PIP4P2	protein_coding	0.107717	5.49799	4.73191	2.35e-06	9.1e-05	4.29194		ENSG00000141682	5366	PMAIP1	protein_coding	0.177552	2.84717	4.13479	3.68e-05	0.00142262	1.99593
ENSG00000174695	153339	TMEM167A	protein_coding	0.0838625	6.36924	4.73176	2.36e-06	9.1e-05	4.27605		ENSG00000198105	57209	ZNF248	protein_coding	-0.105448	4.08882	-4.13384	3.69e-05	0.00142514	1.92427
ENSG00000087253	54947	LPCAT2	protein_coding	0.109841	6.87141	4.73073	2.37e-06	9.12e-05	4.2693		ENSG00000185666	8224	SYN3	protein_coding	-0.648742	-0.39221	-4.12667	3.81e-05	0.00146335	1.36801
ENSG00000284691	728743		protein_coding	-0.127418	2.57616	-4.72883	2.39e-06	9.18e-05	4.47039		ENSG00000140749	10261	IGSF6	protein_coding	0.161164	7.97373	4.12625	3.81e-05	0.00146335	1.80475
ENSG00000119801	51646	YPEL5	protein_coding	0.0731125	6.76348	4.72578	2.42e-06	9.3e-05	4.24625		ENSG00000196628	6925	TCF4	protein_coding	-0.183378	5.07881	-4.1261	3.82e-05	0.00146335	1.83024
ENSG00000163171	10602	CDC42EP3	protein_coding	0.090121	7.18445	4.72414	2.44e-06	9.35e-05	4.24108		ENSG00000138795	51176	LEF1	protein_coding	-0.174581	6.37702	-4.12203	3.88e-05	0.00148578	1.77879
ENSG00000122507	27241	BBS9	protein_coding	-0.0774026	4.63424	-4.72052	2.49e-06	9.5e-05	4.29065		ENSG00000122224	4063	LY9	protein_coding	-0.114946	5.1318	-4.11936	3.93e-05	0.00149951	1.79894
ENSG00000243660	642819	ZNF487	protein_coding	0.0998626	3.51505	4.71949	2.5e-06	9.5e-05	4.37018		ENSG00000108433	9570	GOSR2	protein_coding	-0.0695444	6.07081	-4.11829	3.95e-05	0.00150221	1.76604
ENSG00000170379	285966	TCAF2	protein_coding	-0.0902602	3.36734	-4.71944	2.5e-06	9.5e-05	4.38421		ENSG00000241685	10552	ARPC1A	protein_coding	0.07525	4.56758	4.11788	3.95e-05	0.00150221	1.82196
ENSG00000078618	4898	NRDC	protein_coding	0.0661576	7.55283	4.71572	2.55e-06	9.66e-05	4.20457		ENSG00000268205	NA		lncRNA	-0.08941	4.25598	-4.11716	3.97e-05	0.0015034	1.84615
ENSG00000079691	55604	CARMIL1	protein_coding	-0.168379	2.92097	-4.71367	2.57e-06	9.73e-05	4.3919		ENSG00000118564	26234	FBXL5	protein_coding	0.146166	8.9222	4.11662	3.97e-05	0.00150349	1.78165
ENSG00000215580	NA	BCORP1	transcribed_unprocessed_pseudogene	-0.14118	-0.54838	-4.71318	2.58e-06	9.73e-05	4.38891		ENSG00000163563	4332	MNDA	protein_coding	0.18181	10.0873	4.1131	4.04e-05	0.00152294	1.79077
ENSG00000136717	274	BIN1	protein_coding	-0.0816946	5.1691	-4.71248	2.59e-06	9.74e-05	4.21663		ENSG00000172795	167227	DCP2	protein_coding	0.0964889	8.36467	4.11068	4.08e-05	0.00153356	1.74824
ENSG00000104763	427	ASAH1	protein_coding	0.0887087	8.32156	4.70873	2.63e-06	9.9e-05	4.18518		ENSG00000197635	1803	DPP4	protein_coding	-0.154993	5.40418	-4.11019	4.09e-05	0.00153356	1.7522
ENSG00000112159	23195	MDN1	protein_coding	-0.0820078	6.87318	-4.70789	2.65e-06	9.91e-05	4.16372		ENSG00000181826	768211	RELL1	protein_coding	0.157668	5.50687	4.10991	4.09e-05	0.00153356	1.74369
ENSG00000276232	NA		lncRNA	0.832575	-3.92387	4.70763	2.65e-06	9.91e-05	2.12043		ENSG00000154222	200014	CC2D1B	protein_coding	-0.137766	4.76829	-4.10733	4.14e-05	0.00154714	1.76831
ENSG00000011295	54902	TTC19	protein_coding	-0.0616857	4.61426	-4.70549	2.68e-06	9.99e-05	4.2248		ENSG00000244701	NA		lncRNA	-0.162325	1.48968	-4.10533	4.17e-05	0.00155145	1.84923
ENSG00000243646	3588	IL10RB	protein_coding	0.0803852	6.30077	4.69552	2.81e-06	0.00010426	4.10824		ENSG00000174695	153339	TMEM167A	protein_coding	0.121704	6.36924	4.10512	4.18e-05	0.00155145	1.71117
ENSG00000114554	5361	PLXNA1	protein_coding	-0.141951	2.23129	-4.69514	2.81e-06	0.00010426	4.3318		ENSG00000164344	3818	KLKB1	protein_coding	-0.355359	0.15833	-4.10511	4.18e-05	0.00155145	1.52749
ENSG00000156650	23522	KAT6B	protein_coding	-0.0708968	5.93952	-4.69503	2.82e-06	0.00010426	4.11317		ENSG00000112759	2030	SLC29A1	protein_coding	0.263882	1.83649	4.10317	4.21e-05	0.00155883	1.88058
ENSG00000278600	NA		lncRNA	0.0986663	5.32965	4.69453	2.82e-06	0.00010426	4.12843		ENSG00000174206	144577	KICS2	protein_coding	-0.122595	3.37771	-4.10294	4.22e-05	0.00155883	1.84652
ENSG00000220517	NA	ASS1P1	processed_pseudogene	-0.162495	2.03078	-4.69374	2.83e-06	0.00010426	4.32832		ENSG00000112425	7957	EPM2A	protein_coding	-0.148094	3.16388	-4.10244	4.22e-05	0.00155883	1.85936
ENSG00000229127	NA	KANSL1L-AS1	lncRNA	-0.085915	3.12405	-4.69355	2.84e-06	0.00010426	4.28865		ENSG00000135766	54583	EGLN1	protein_coding	0.153687	6.97894	4.10118	4.25e-05	0.00156378	1.69405
ENSG00000238228	NA	OR7E7P	unprocessed_pseudogene	-0.144572	0.98298	-4.69305	2.84e-06	0.00010426	4.25828		ENSG00000109270	8649	LAMTOR3	protein_coding	0.141571	4.95181	4.09985	4.27e-05	0.00156378	1.73385
ENSG00000145996	54901	CDKAL1	protein_coding	-0.0526646	4.92096	-4.69295	2.84e-06	0.00010426	4.1455		ENSG00000157168	3084	NRG1	protein_coding	0.359083	2.96735	4.09984	4.27e-05	0.00156378	1.85107
ENSG00000197329	57162	PELI1	protein_coding	0.102219	7.55545	4.69195	2.86e-06	0.00010454	4.09635		ENSG00000247572	100131067	CKMT2-AS1	lncRNA	-0.183527	2.3924	-4.09964	4.28e-05	0.00156378	1.87152
ENSG00000224152	NA	BAZ2B-AS1	lncRNA	0.147844	2.56766	4.69075	2.88e-06	0.00010492	4.2985		ENSG00000269961	NA	ERBIN-DT	lncRNA	0.214538	-0.0432131	4.09828	4.3e-05	0.00156888	1.50062
ENSG00000151623	4306	NR3C2	protein_coding	-0.107402	4.92222	-4.68659	2.93e-06	0.00010673	4.11478		ENSG00000171044	286046	XKR6	protein_coding	-0.18817	2.01139	-4.09699	4.32e-05	0.00156888	1.85248
ENSG00000168421	399	RHOH	protein_coding	-0.0776364	5.88878	-4.68606	2.94e-06	0.00010673	4.07352		ENSG00000157916	11079	RER1	protein_coding	0.0669851	6.17296	4.09696	4.33e-05	0.00156888	1.67918
ENSG00000119401	22954	TRIM32	protein_coding	-0.0764718	3.65514	-4.68585	2.94e-06	0.00010673	4.20546		ENSG00000205133	286144	TRIQK	protein_coding	0.140565	4.21291	4.09683	4.33e-05	0.00156888	1.7587
ENSG00000154359	91694	LONRF1	protein_coding	0.0767388	4.38166	4.68514	2.95e-06	0.00010682	4.14227		ENSG00000094916	23468	CBX5	protein_coding	-0.121817	5.62018	-4.09421	4.38e-05	0.00157979	1.68218
ENSG00000241399	9936	CD302	protein_coding	0.101025	6.76996	4.68457	2.96e-06	0.00010682	4.05722		ENSG00000170837	2850	GPR27	protein_coding	0.200757	4.0263	4.09381	4.38e-05	0.00157979	1.76168
ENSG00000092820	7430	EZR	protein_coding	-0.0710201	6.9621	-4.68433	2.97e-06	0.00010682	4.05618		ENSG00000164105	8819	SAP30	protein_coding	0.153378	2.31837	4.09369	4.39e-05	0.00157979	1.84879
ENSG00000082014	6604	SMARCD3	protein_coding	0.102682	3.37008	4.68146	3.01e-06	0.00010807	4.20082		ENSG00000115310	57142	RTN4	protein_coding	0.0802837	6.14017	4.0928	4.4e-05	0.00158235	1.66339
ENSG00000274963	NA	RN7SL600P	misc_RNA	0.118527	2.42208	4.67931	3.04e-06	0.00010897	4.25925		ENSG00000111775	1337	COX6A1	protein_coding	0.11053	4.89879	4.09095	4.44e-05	0.00159151	1.69974
ENSG00000081052	1286	COL4A4	protein_coding	-0.244899	1.19642	-4.67877	3.05e-06	0.00010902	4.21192		ENSG00000121858	8743	TNFSF10	protein_coding	0.152983	7.61568	4.08974	4.46e-05	0.00159628	1.65359
ENSG00000172575	10125	RASGRP1	protein_coding	-0.0761959	6.39848	-4.67584	3.09e-06	0.00011033	4.0179		ENSG00000249485	NA	RBBP4P1	processed_pseudogene	-0.258741	0.557491	-4.08889	4.48e-05	0.00159864	1.60515
ENSG00000019485	56981	PRDM11	protein_coding	-0.140266	2.44651	-4.67513	3.1e-06	0.00011047	4.23613		ENSG00000170425	136	ADORA2B	protein_coding	0.238994	0.0226836	4.08821	4.49e-05	0.00159986	1.48781
ENSG00000113649	10915	TCERG1	protein_coding	-0.061564	5.58977	-4.66882	3.2e-06	0.00011364	4.00261		ENSG00000215712	729515	TMEM242	protein_coding	-0.103333	3.21117	-4.0877	4.5e-05	0.00159991	1.80008
ENSG00000108924	3131	HLF	protein_coding	-0.25314	0.0191072	-4.66689	3.23e-06	0.00011446	3.92102		ENSG00000271856	101929623	LINC01215	lncRNA	-0.140366	3.62339	-4.08437	4.56e-05	0.00161941	1.76375
ENSG00000283839	105373780		lncRNA	0.103736	2.99862	4.66289	3.29e-06	0.00011644	4.15166		ENSG00000070831	998	CDC42	protein_coding	0.0942272	8.86945	4.0831	4.59e-05	0.00162476	1.64758
ENSG00000144218	3899	AFF3	protein_coding	-0.184945	4.53761	-4.66226	3.3e-06	0.00011655	4.03567		ENSG00000256188	259293	TAS2R30	protein_coding	-0.157361	3.46558	-4.08086	4.63e-05	0.00163687	1.75981
ENSG00000137767	58472	SQOR	protein_coding	0.0796423	6.62446	4.6613	3.31e-06	0.00011677	3.95037		ENSG00000237943	439949	PRKCQ-AS1	lncRNA	-0.158476	5.78727	-4.07942	4.66e-05	0.00164352	1.61914
ENSG00000287839	NA		lncRNA	0.0924942	4.32444	4.66062	3.33e-06	0.00011677	4.03877		ENSG00000270157	NA		lncRNA	-0.138612	2.93121	-4.07839	4.68e-05	0.00164417	1.77842
ENSG00000214922	285830	HLA-F-AS1	lncRNA	-0.131787	2.12638	-4.66054	3.33e-06	0.00011677	4.18086		ENSG00000049618	57492	ARID1B	protein_coding	-0.115459	7.30025	-4.07833	4.68e-05	0.00164417	1.60468
ENSG00000172819	5916	RARG	protein_coding	-0.101228	2.74326	-4.65567	3.41e-06	0.00011928	4.13679		ENSG00000024526	55635	DEPDC1	protein_coding	0.391423	-1.06961	4.07683	4.71e-05	0.00164906	0.926038
ENSG00000115145	10254	STAM2	protein_coding	0.0517023	5.83194	4.65404	3.43e-06	0.00011997	3.92665		ENSG00000119866	53335	BCL11A	protein_coding	-0.198473	5.49599	-4.07664	4.72e-05	0.00164906	1.61822
ENSG00000138078	9581	PREPL	protein_coding	-0.0537801	5.34594	-4.65349	3.44e-06	0.00012003	3.94149		ENSG00000166130	121457	IKBIP	protein_coding	0.166426	4.95231	4.0748	4.76e-05	0.00165856	1.63002
ENSG00000267519	NA	MIR23AHG	lncRNA	0.107629	6.34052	4.65266	3.46e-06	0.00012026	3.91268		ENSG00000170802	3344	FOXN2	protein_coding	0.0705932	6.90025	4.07431	4.77e-05	0.00165856	1.58713
ENSG00000156671	142891	SAMD8	protein_coding	0.0620952	6.21395	4.65017	3.5e-06	0.00012146	3.90256		ENSG00000143869	151449	GDF7	protein_coding	-0.390587	1.29389	-4.07214	4.81e-05	0.00167048	1.70654
ENSG00000151849	55835	CENPJ	protein_coding	-0.10275	3.07113	-4.64954	3.51e-06	0.00012157	4.09397		ENSG00000144218	3899	AFF3	protein_coding	-0.269991	4.53761	-4.06744	4.91e-05	0.00170073	1.63323
ENSG00000132185	84824	FCRLA	protein_coding	-0.185476	3.7096	-4.64652	3.56e-06	0.00012285	4.02557		ENSG00000254469	100133315	XNDC1N	protein_coding	-0.115732	3.48545	-4.06583	4.94e-05	0.0017077	1.69881
ENSG00000126883	8021	NUP214	protein_coding	0.100074	6.24938	4.64649	3.56e-06	0.00012285	3.88614		ENSG00000198843	51714	SELENOT	protein_coding	0.103875	6.28715	4.0655	4.95e-05	0.0017077	1.55364
ENSG00000106605	644	BLVRA	protein_coding	0.0973759	3.7988	4.64348	3.61e-06	0.00012437	4.0027		ENSG00000170448	152518	NFXL1	protein_coding	0.254289	4.69508	4.06383	4.98e-05	0.00171629	1.60692
ENSG00000150990	57647	DHX37	protein_coding	-0.0779686	3.25832	-4.64077	3.66e-06	0.00012574	4.02926		ENSG00000078124	55331	ACER3	protein_coding	0.10545	5.38522	4.06024	5.06e-05	0.00173908	1.55291
ENSG00000215717	56900	TMEM167B	protein_coding	0.0653379	5.93286	4.63797	3.71e-06	0.00012692	3.85187		ENSG00000128159	85378	TUBGCP6	protein_coding	-0.0940445	5.71246	-4.05878	5.09e-05	0.00174536	1.53755
ENSG00000128159	85378	TUBGCP6	protein_coding	-0.0642319	5.71246	-4.63796	3.71e-06	0.00012692	3.85773		ENSG00000110422	10114	HIPK3	protein_coding	0.103593	8.40291	4.05842	5.1e-05	0.00174536	1.54127
ENSG00000140932	146225	CMTM2	protein_coding	0.155584	4.9542	4.63543	3.75e-06	0.00012803	3.88628		ENSG00000187098	4286	MITF	protein_coding	0.212815	1.87597	4.05792	5.11e-05	0.00174549	1.70717
ENSG00000272562	NA	H3-3A-DT	lncRNA	0.125445	1.14107	4.63529	3.76e-06	0.00012803	4.03394		ENSG00000130340	51429	SNX9	protein_coding	-0.104213	4.68222	-4.05537	5.17e-05	0.00175778	1.57073
ENSG00000287554	NA		lncRNA	-0.262526	0.131122	-4.63353	3.79e-06	0.00012885	3.77706		ENSG00000115085	7535	ZAP70	protein_coding	-0.130939	6.44151	-4.05516	5.17e-05	0.00175778	1.51377
ENSG00000217275	NA		processed_pseudogene	0.221072	-0.626007	4.63127	3.83e-06	0.00012998	3.502		ENSG00000101916	51311	TLR8	protein_coding	0.161204	7.88002	4.05482	5.18e-05	0.00175778	1.52086
ENSG00000146676	5814	PURB	protein_coding	0.0480133	6.79963	4.63007	3.85e-06	0.00013047	3.80903		ENSG00000286327	NA		lncRNA	-0.183945	1.87541	-4.05209	5.24e-05	0.00177461	1.67926
ENSG00000132581	6388	SDF2	protein_coding	0.0555163	4.79629	4.62842	3.88e-06	0.00013123	3.85929		ENSG00000089123	55617	TASP1	protein_coding	-0.105961	3.3375	-4.05101	5.26e-05	0.0017791	1.6477
ENSG00000184677	9923	ZBTB40	protein_coding	-0.061911	6.05203	-4.62666	3.91e-06	0.00013207	3.7987		ENSG00000168575	6575	SLC20A2	protein_coding	-0.0948191	3.9393	-4.04915	5.3e-05	0.00178957	1.5987
ENSG00000136709	55339	WDR33	protein_coding	-0.0451883	6.66734	-4.62473	3.95e-06	0.00013302	3.7845		ENSG00000128536	222256	CDHR3	protein_coding	-0.196011	2.34792	-4.04791	5.33e-05	0.00179534	1.67486
ENSG00000139370	121260	SLC15A4	protein_coding	0.0824288	6.77535	4.62133	4.01e-06	0.00013493	3.7691		ENSG00000177410	441951	ZFAS1	lncRNA	0.117903	5.78504	4.04493	5.4e-05	0.00181453	1.4817
ENSG00000173200	165631	PARP15	protein_coding	-0.105206	5.5836	-4.61975	4.05e-06	0.00013567	3.78327		ENSG00000179869	154664	ABCA13	protein_coding	0.434233	3.25407	4.04408	5.42e-05	0.0018174	1.62091
ENSG00000182117	55505	NOP10	protein_coding	0.0873558	5.29926	4.61876	4.06e-06	0.00013604	3.79072		ENSG00000179088	374470	C12orf42	protein_coding	-0.21305	1.64333	-4.04333	5.44e-05	0.00181787	1.63668
ENSG00000165071	137835	TMEM71	protein_coding	0.0910914	7.05659	4.6176	4.09e-06	0.00013636	3.75332		ENSG00000173611	286205	SCAI	protein_coding	-0.130828	4.19033	-4.04306	5.44e-05	0.00181787	1.55864
ENSG00000070366	23293	SMG6	protein_coding	-0.0975559	4.65177	-4.61742	4.09e-06	0.00013636	3.82511		ENSG00000167895	147138	TMC8	protein_coding	-0.133933	5.80918	-4.04228	5.46e-05	0.00182022	1.46997
ENSG00000117419	79033	ERI3	protein_coding	-0.0924719	2.46845	-4.617	4.1e-06	0.00013636	3.9828		ENSG00000106477	95681	CEP41	protein_coding	-0.157516	2.72796	-4.04033	5.51e-05	0.00183161	1.6381
ENSG00000143337	26092	TOR1AIP1	protein_coding	0.0566687	7.04085	4.61318	4.17e-06	0.00013859	3.73374		ENSG00000188612	6613	SUMO2	protein_coding	0.0826109	6.20604	4.03828	5.55e-05	0.0018426	1.44755
ENSG00000124641	9477	MED20	protein_coding	0.0565518	3.6897	4.61221	4.19e-06	0.0001387	3.86852		ENSG00000187189	23270	TSPYL4	protein_coding	-0.07146	3.6554	-4.03798	5.56e-05	0.0018426	1.57156
ENSG00000092020	55012	PPP2R3C	protein_coding	0.0778017	5.05757	4.61179	4.2e-06	0.0001387	3.76863		ENSG00000057935	57504	MTA3	protein_coding	-0.149691	3.2121	-4.03496	5.63e-05	0.00186257	1.59657
ENSG00000267365	400617	KCNJ2-AS1	lncRNA	0.14112	1.92232	4.61176	4.2e-06	0.0001387	3.96769		ENSG00000274712	NA		transcribed_unprocessed_pseudogene	-0.161638	1.72104	-4.03386	5.66e-05	0.0018663	1.60967
ENSG00000227268	100144748	KLLN	protein_coding	0.115675	1.14647	4.61029	4.23e-06	0.0001394	3.93736		ENSG00000244625	NA	MIATNB	lncRNA	-0.0932186	5.09444	-4.0331	5.68e-05	0.0018663	1.46349
ENSG00000125354	23157	SEPTIN6	protein_coding	-0.0578811	6.29322	-4.60985	4.24e-06	0.00013942	3.71969		ENSG00000213341	1147	CHUK	protein_coding	0.0871075	5.57688	4.03283	5.68e-05	0.0018663	1.43885
ENSG00000147894	203228	C9orf72	protein_coding	0.0840344	7.38741	4.60854	4.27e-06	0.00014001	3.71546		ENSG00000116473	5906	RAP1A	protein_coding	0.0890317	6.20527	4.0325	5.69e-05	0.0018663	1.42598
ENSG00000197622	56882	CDC42SE1	protein_coding	0.0509177	9.261	4.60787	4.28e-06	0.00014016	3.74442		ENSG00000130787	9026	HIP1R	protein_coding	-0.158157	4.48537	-4.03213	5.7e-05	0.0018663	1.49122
ENSG00000166710	567	B2M	protein_coding	0.113107	11.6901	4.60748	4.29e-06	0.00014016	3.79934		ENSG00000151233	283464	GXYLT1	protein_coding	0.0924955	4.56711	4.03145	5.72e-05	0.00186802	1.48279
ENSG00000197385	344787	ZNF860	protein_coding	-0.209304	2.32539	-4.60511	4.34e-06	0.00014148	3.93252		ENSG00000004139	23098	SARM1	protein_coding	-0.167598	3.78518	-4.03062	5.74e-05	0.00187089	1.53792
ENSG00000116209	9528	TMEM59	protein_coding	0.0798409	6.76125	4.60444	4.35e-06	0.00014165	3.69335		ENSG00000139193	939	CD27	protein_coding	-0.155626	3.83267	-4.0286	5.79e-05	0.00188318	1.51935
ENSG00000167851	11314	CD300A	protein_coding	0.0842465	6.70888	4.6032	4.38e-06	0.00014221	3.6874		ENSG00000259363	NA		lncRNA	-0.159564	2.68544	-4.02636	5.84e-05	0.00189738	1.58748
ENSG00000068383	3632	INPP5A	protein_coding	0.0798918	4.59998	4.60201	4.4e-06	0.00014272	3.75128		ENSG00000166946	23582	CCNDBP1	protein_coding	0.14767	7.45285	4.02535	5.87e-05	0.00190176	1.39844
ENSG00000140280	256586	LYSMD2	protein_coding	0.0772844	4.01076	4.60163	4.41e-06	0.00014272	3.79886		ENSG00000278896	NA		TEC	-0.178172	1.93856	-4.02459	5.88e-05	0.00190417	1.58167
ENSG00000128016	7538	ZFP36	protein_coding	0.082885	5.2776	4.60109	4.42e-06	0.00014281	3.70332		ENSG00000120742	27230	SERP1	protein_coding	0.0914536	6.99738	4.02223	5.94e-05	0.00191692	1.38297
ENSG00000100485	6655	SOS2	protein_coding	0.0899702	7.03002	4.60027	4.44e-06	0.00014308	3.67532		ENSG00000269404	6689	SPIB	protein_coding	-0.238807	3.30597	-4.02208	5.95e-05	0.00191692	1.53092
ENSG00000118508	10981	RAB32	protein_coding	0.0912798	4.65901	4.59772	4.49e-06	0.0001441	3.72811		ENSG00000143546	6279	S100A8	protein_coding	0.322684	7.91854	4.02133	5.97e-05	0.00191931	1.38621
ENSG00000116127	7840	ALMS1	protein_coding	-0.0777634	6.82994	-4.59741	4.5e-06	0.0001441	3.66152		ENSG00000153310	51571	CYRIB	protein_coding	0.100584	7.83938	4.02024	5.99e-05	0.00192391	1.38289
ENSG00000010671	695	BTK	protein_coding	0.0619002	6.25081	4.59732	4.5e-06	0.0001441	3.66327		ENSG00000068383	3632	INPP5A	protein_coding	0.116644	4.59998	4.01984	6e-05	0.00192391	1.43521
ENSG00000109743	683	BST1	protein_coding	0.115056	5.78914	4.59716	4.51e-06	0.0001441	3.67054		ENSG00000276564	NA		lncRNA	-0.190645	1.16395	-4.0159	6.1e-05	0.00194729	1.47416
ENSG00000064886	1117	CHI3L2	protein_coding	-0.16239	2.90325	-4.59653	4.52e-06	0.00014414	3.86427		ENSG00000175265	23015	GOLGA8A	protein_coding	-0.163633	6.05394	-4.01562	6.11e-05	0.00194729	1.36352
ENSG00000131002	NA	TXLNGY	transcribed_unprocessed_pseudogene	-0.122076	1.47122	-4.59596	4.53e-06	0.00014414	3.84429		ENSG00000122085	130916	MTERF4	protein_coding	-0.100539	5.53425	-4.0156	6.11e-05	0.00194729	1.3746
ENSG00000130787	9026	HIP1R	protein_coding	-0.107734	4.48537	-4.59571	4.54e-06	0.00014414	3.73158		ENSG00000156239	29104	N6AMT1	protein_coding	-0.126207	3.81459	-4.01286	6.18e-05	0.00196612	1.46966
ENSG00000100242	25777	SUN2	protein_coding	-0.0604812	8.04266	-4.59548	4.54e-06	0.00014414	3.66693		ENSG00000165914	145567	TTC7B	protein_coding	0.253215	2.00844	4.01182	6.21e-05	0.00196749	1.53898
ENSG00000076248	7374	UNG	protein_coding	-0.0863847	3.03737	-4.59413	4.57e-06	0.00014479	3.84618		ENSG00000164096	401152	C4orf3	protein_coding	0.100834	6.18137	4.01154	6.22e-05	0.00196749	1.34355
ENSG00000170448	152518	NFXL1	protein_coding	0.172158	4.69508	4.59363	4.58e-06	0.00014486	3.71425		ENSG00000243406	NA	MRPS31P5	transcribed_unprocessed_pseudogene	-0.138628	3.00154	-4.01067	6.24e-05	0.00196749	1.51424
ENSG00000043143	23338	JADE2	protein_coding	-0.0666688	5.96209	-4.59215	4.61e-06	0.0001456	3.64436		ENSG00000129351	3609	ILF3	protein_coding	-0.0668361	6.86867	-4.01051	6.24e-05	0.00196749	1.33602
ENSG00000163534	115350	FCRL1	protein_coding	-0.196306	5.07049	-4.59073	4.64e-06	0.00014631	3.67941		ENSG00000112118	4172	MCM3	protein_coding	-0.0903519	5.13187	-4.01042	6.25e-05	0.00196749	1.3684
ENSG00000154473	9184	BUB3	protein_coding	-0.0499507	6.25387	-4.58982	4.67e-06	0.00014666	3.62961		ENSG00000167106	399665	EEIG1	protein_coding	-0.185087	3.99065	-4.00865	6.29e-05	0.00197847	1.43668
ENSG00000097033	51100	SH3GLB1	protein_coding	0.0808159	7.27847	4.58913	4.68e-06	0.00014687	3.62735		ENSG00000143353	127018	LYPLAL1	protein_coding	0.107976	3.9592	4.00786	6.31e-05	0.00198132	1.43881
ENSG00000123130	23597	ACOT9	protein_coding	0.075317	5.3727	4.58644	4.74e-06	0.00014848	3.63887		ENSG00000168795	9925	ZBTB5	protein_coding	-0.0813767	3.84433	-4.00636	6.35e-05	0.00199	1.43893
ENSG00000138600	84888	SPPL2A	protein_coding	0.0533829	5.98748	4.58533	4.77e-06	0.00014898	3.6133		ENSG00000168894	51255	RNF181	protein_coding	0.0878325	4.33486	4.0048	6.4e-05	0.00199686	1.39456
ENSG00000197381	104	ADARB1	protein_coding	-0.10975	4.33711	-4.58244	4.83e-06	0.00015075	3.68951		ENSG00000183735	29110	TBK1	protein_coding	0.080367	5.73528	4.00384	6.42e-05	0.00199686	1.32154
ENSG00000107679	59338	PLEKHA1	protein_coding	-0.0735291	5.99567	-4.58056	4.87e-06	0.00015156	3.59338		ENSG00000065911	10797	MTHFD2	protein_coding	0.150025	4.81438	4.00381	6.42e-05	0.00199686	1.36157
ENSG00000186908	23390	ZDHHC17	protein_coding	0.057139	6.40919	4.58052	4.88e-06	0.00015156	3.58708		ENSG00000187676	145173	B3GLCT	protein_coding	-0.114832	2.62237	-4.0034	6.43e-05	0.00199686	1.50187
ENSG00000232533	NA	FAM131B-AS2	lncRNA	0.0942595	2.03282	4.57867	4.92e-06	0.0001526	3.82373		ENSG00000232021	641518	LEF1-AS1	lncRNA	-0.282966	2.36163	-4.00331	6.44e-05	0.00199686	1.50745
ENSG00000257511	NA		processed_pseudogene	-0.130426	0.437983	-4.57822	4.93e-06	0.00015264	3.65923		ENSG00000010671	695	BTK	protein_coding	0.0901594	6.25081	4.00271	6.45e-05	0.00199811	1.30764
ENSG00000135378	79056	PRRG4	protein_coding	0.151826	4.48783	4.57768	4.94e-06	0.00015275	3.65173		ENSG00000170881	11236	RNF139	protein_coding	0.095663	5.46074	3.99921	6.55e-05	0.0020239	1.30992
ENSG00000168685	3575	IL7R	protein_coding	-0.0924015	9.34178	-4.57541	4.99e-06	0.00015411	3.59897		ENSG00000157978	26119	LDLRAP1	protein_coding	-0.137011	5.22435	-3.9986	6.56e-05	0.00202537	1.31895
ENSG00000156521	219743	TYSND1	protein_coding	-0.0607023	3.75021	-4.57351	5.04e-06	0.00015493	3.69163		ENSG00000150672	1740	DLG2	protein_coding	-0.32614	-0.426575	-3.99758	6.59e-05	0.00202657	0.884587
ENSG00000117151	1486	CTBS	protein_coding	0.0921926	6.57785	4.57351	5.04e-06	0.00015493	3.55454		ENSG00000179639	2205	FCER1A	protein_coding	0.294159	4.12987	3.99757	6.59e-05	0.00202657	1.39563
ENSG00000214212	255809	C19orf38	protein_coding	0.0935451	4.96626	4.57304	5.05e-06	0.00015499	3.59211		ENSG00000126883	8021	NUP214	protein_coding	0.143948	6.24938	3.99544	6.65e-05	0.00204097	1.28013
ENSG00000136404	53346	TM6SF1	protein_coding	0.104276	4.71208	4.57078	5.11e-06	0.00015636	3.60169		ENSG00000135378	79056	PRRG4	protein_coding	0.22114	4.48783	3.99499	6.66e-05	0.00204103	1.34641
ENSG00000105856	26959	HBP1	protein_coding	0.0615612	7.44949	4.56802	5.17e-06	0.00015812	3.53407		ENSG00000123353	29095	ORMDL2	protein_coding	0.0836927	4.31606	3.99398	6.69e-05	0.00204595	1.35472
ENSG00000226833	112267877	PPP1CB-DT	lncRNA	0.108486	1.74317	4.56489	5.25e-06	0.00016005	3.76365		ENSG00000124608	57505	AARS2	protein_coding	-0.0907581	3.84178	-3.99285	6.72e-05	0.00205064	1.38382
ENSG00000214900	283551	LINC01588	lncRNA	-0.0994327	4.09538	-4.56467	5.26e-06	0.00016005	3.63161		ENSG00000028839	9519	TBPL1	protein_coding	0.123882	4.59283	3.99255	6.73e-05	0.00205064	1.32516
ENSG00000101017	958	CD40	protein_coding	-0.115905	2.70466	-4.56275	5.3e-06	0.00016122	3.7304		ENSG00000120800	27340	UTP20	protein_coding	-0.127821	4.98111	-3.98978	6.81e-05	0.00206859	1.29928
ENSG00000109103	9094	UNC119	protein_coding	0.0726418	5.91802	4.56186	5.33e-06	0.0001616	3.51012		ENSG00000282608	140	ADORA3	protein_coding	0.259309	1.74642	3.98959	6.82e-05	0.00206859	1.45284
ENSG00000188895	339287	MSL1	protein_coding	0.0893875	7.81605	4.56132	5.34e-06	0.00016172	3.50863		ENSG00000021574	6683	SPAST	protein_coding	0.0844657	5.6668	3.98766	6.87e-05	0.002081	1.26002
ENSG00000144028	23020	SNRNP200	protein_coding	-0.0522355	7.39056	-4.55821	5.42e-06	0.00016354	3.48942		ENSG00000117877	10849	POLR1G	protein_coding	-0.233258	0.173118	-3.98729	6.88e-05	0.002081	1.18845
ENSG00000099956	6598	SMARCB1	protein_coding	-0.0760333	3.65063	-4.55817	5.42e-06	0.00016354	3.6319		ENSG00000240859	100507642	LINC03014	lncRNA	0.184509	1.88083	3.98127	7.06e-05	0.00212531	1.42412
ENSG00000233806	101927289	LINC01237	lncRNA	-0.155833	0.716872	-4.55714	5.45e-06	0.00016404	3.63298		ENSG00000140379	597	BCL2A1	protein_coding	0.264885	4.05469	3.98114	7.06e-05	0.00212531	1.33226
ENSG00000147457	91782	CHMP7	protein_coding	-0.0629434	6.40845	-4.55448	5.51e-06	0.0001656	3.47082		ENSG00000103365	23062	GGA2	protein_coding	-0.100837	6.38889	-3.98095	7.07e-05	0.00212531	1.22252
ENSG00000065615	123956252	CYB5R4	protein_coding	0.0845953	7.12958	4.554	5.53e-06	0.0001656	3.46928		ENSG00000276649	NA		lncRNA	0.185002	2.57834	3.97991	7.1e-05	0.00213066	1.41243
ENSG00000254635	NA	WAC-AS1	lncRNA	0.0729527	4.2114	4.55398	5.53e-06	0.0001656	3.56671		ENSG00000187922	414332	LCN10	protein_coding	-0.333993	0.684475	-3.97871	7.13e-05	0.00213756	1.2934
ENSG00000279805	NA		TEC	-0.0919897	2.19238	-4.55123	5.6e-06	0.00016746	3.70279		ENSG00000092096	51310	SLC22A17	protein_coding	-0.301819	0.00529843	-3.97802	7.16e-05	0.0021398	1.1051
ENSG00000132357	84674	CARD6	protein_coding	0.0836875	4.09108	4.54931	5.65e-06	0.00016868	3.55357		ENSG00000160208	23076	RRP1B	protein_coding	-0.0894738	4.3315	-3.97594	7.22e-05	0.00215215	1.28497
ENSG00000108788	6945	MLX	protein_coding	0.0473083	5.4952	4.54823	5.68e-06	0.00016903	3.46138		ENSG00000118518	81847	RNF146	protein_coding	0.0858673	5.7462	3.97578	7.22e-05	0.00215215	1.21293
ENSG00000144036	23233	EXOC6B	protein_coding	-0.0756968	4.29647	-4.5481	5.68e-06	0.00016903	3.53913		ENSG00000141293	8631	SKAP1	protein_coding	-0.139062	3.97761	-3.97474	7.25e-05	0.00215614	1.3146
ENSG00000174130	10333	TLR6	protein_coding	0.110137	7.47135	4.54764	5.7e-06	0.0001691	3.44428		ENSG00000235381	NA		lncRNA	-0.141468	1.96548	-3.97333	7.3e-05	0.00215614	1.39293
ENSG00000285417	NA		transcribed_unitary_pseudogene	-0.148319	1.13754	-4.54597	5.74e-06	0.00017012	3.64658		ENSG00000124181	5335	PLCG1	protein_coding	-0.135126	6.4424	-3.97323	7.3e-05	0.00215614	1.19256
ENSG00000117597	27042	UTP25	protein_coding	-0.062376	4.87057	-4.54407	5.79e-06	0.00017125	3.47689		ENSG00000163257	54876	DCAF16	protein_coding	-0.0830364	5.47338	-3.97323	7.3e-05	0.00215614	1.2121
ENSG00000167995	7439	BEST1	protein_coding	0.121731	5.32557	4.54382	5.8e-06	0.00017125	3.44568		ENSG00000253154	NA		lncRNA	0.61623	-1.68721	3.97291	7.31e-05	0.00215614	0.208344
ENSG00000262879	NA		lncRNA	-0.095456	5.19641	-4.54338	5.81e-06	0.00017129	3.45639		ENSG00000075856	9733	SART3	protein_coding	-0.0760948	5.85592	-3.97277	7.31e-05	0.00215614	1.19866
ENSG00000118971	894	CCND2	protein_coding	-0.0762035	6.76688	-4.54244	5.84e-06	0.00017175	3.41565		ENSG00000068784	55133	SRBD1	protein_coding	0.108752	5.27701	3.97015	7.39e-05	0.0021759	1.20823
ENSG00000176871	55884	WSB2	protein_coding	0.0641344	5.1398	4.54092	5.88e-06	0.00017267	3.44395		ENSG00000101842	340547	VSIG1	protein_coding	-0.199117	3.06282	-3.96901	7.43e-05	0.00217925	1.35017
ENSG00000242616	2790	GNG10	protein_coding	0.146621	5.14359	4.53913	5.93e-06	0.00017382	3.44135		ENSG00000237343	NA		lncRNA	-0.175817	1.47996	-3.96893	7.43e-05	0.00217925	1.34973
ENSG00000127364	50832	TAS2R4	protein_coding	-0.116931	3.24314	-4.53361	6.08e-06	0.00017808	3.56823		ENSG00000266709	NA		lncRNA	-0.122095	2.84302	-3.96647	7.51e-05	0.00219782	1.35326
ENSG00000241764	101927974	CBLL1-AS1	lncRNA	0.134166	1.80512	4.53263	6.11e-06	0.00017858	3.62614		ENSG00000008869	54497	HEATR5B	protein_coding	-0.0889903	6.64595	-3.96371	7.6e-05	0.00221938	1.15474
ENSG00000118420	90025	UBE3D	protein_coding	-0.0864922	2.8287	-4.53216	6.12e-06	0.00017866	3.59247		ENSG00000247828	100505894	TMEM161B-DT	lncRNA	-0.0933363	6.4884	-3.96187	7.65e-05	0.00223251	1.14833
ENSG00000015171	10771	ZMYND11	protein_coding	-0.058713	5.36955	-4.53167	6.14e-06	0.00017876	3.3949		ENSG00000036549	26009	ZZZ3	protein_coding	-0.0911177	5.80732	-3.95999	7.71e-05	0.00224606	1.15115
ENSG00000156273	100379661	BACH1	protein_coding	0.0854521	8.77754	4.53081	6.16e-06	0.00017916	3.39155		ENSG00000213930	2592	GALT	protein_coding	-0.0974834	5.1476	-3.95947	7.73e-05	0.00224697	1.17352
ENSG00000022567	57210	SLC45A4	protein_coding	0.107351	6.59639	4.52597	6.31e-06	0.00018296	3.34304		ENSG00000070190	27071	DAPP1	protein_coding	0.109474	7.06358	3.95757	7.79e-05	0.00225978	1.13192
ENSG00000112531	9444	QKI	protein_coding	0.0774049	8.00361	4.52434	6.35e-06	0.00018404	3.34825		ENSG00000182670	7267	TTC3	protein_coding	-0.0987614	7.28306	-3.95709	7.81e-05	0.00225978	1.13144
ENSG00000166128	51762	RAB8B	protein_coding	0.0639151	7.57021	4.52381	6.37e-06	0.00018418	3.33997		ENSG00000145675	5295	PIK3R1	protein_coding	-0.0808342	7.32597	-3.95684	7.82e-05	0.00225978	1.13134
ENSG00000144749	26018	LRIG1	protein_coding	-0.0871961	4.79224	-4.52142	6.44e-06	0.00018593	3.3823		ENSG00000169228	53917	RAB24	protein_coding	0.124648	5.82524	3.95432	7.9e-05	0.00227658	1.1279
ENSG00000144445	151050	KANSL1L	protein_coding	0.0592663	4.74119	4.52073	6.46e-06	0.00018601	3.3827		ENSG00000008311	10157	AASS	protein_coding	-0.218098	2.48172	-3.95422	7.9e-05	0.00227658	1.32232
ENSG00000111729	50856	CLEC4A	protein_coding	0.101167	4.78326	4.52058	6.47e-06	0.00018601	3.38564		ENSG00000182463	128553	TSHZ2	protein_coding	-0.261174	3.7729	-3.95244	7.96e-05	0.00228952	1.24116
ENSG00000141510	7157	TP53	protein_coding	-0.0580417	3.5254	-4.51886	6.52e-06	0.00018719	3.47261		ENSG00000135372	55226	NAT10	protein_coding	-0.112156	4.65984	-3.95131	8e-05	0.00229627	1.17015
ENSG00000205056	NA	LINC02397	lncRNA	-0.193158	4.03684	-4.51764	6.56e-06	0.00018793	3.42625		ENSG00000111052	8825	LIN7A	protein_coding	0.185941	6.01818	3.95075	8.02e-05	0.00229767	1.10997
ENSG00000159352	5710	PSMD4	protein_coding	0.0577868	6.16324	4.51715	6.57e-06	0.00018804	3.30753		ENSG00000263961	440712	RHEX	protein_coding	0.484464	-0.561474	3.9487	8.08e-05	0.00231328	0.654495
ENSG00000176225	25914	RTTN	protein_coding	-0.0742216	5.38402	-4.51604	6.61e-06	0.00018844	3.32604		ENSG00000231607	8847	DLEU2	lncRNA	0.106087	5.41044	3.94803	8.11e-05	0.00231574	1.11589
ENSG00000111602	8914	TIMELESS	protein_coding	-0.0935708	2.79296	-4.51508	6.64e-06	0.00018844	3.51759		ENSG00000274021	NA		lncRNA	0.158698	1.05368	3.94713	8.14e-05	0.00231974	1.24731
ENSG00000204152	100652748	TIMM23B	protein_coding	-0.0748281	3.24122	-4.51457	6.65e-06	0.00018844	3.48415		ENSG00000287839	NA		lncRNA	0.130858	4.32444	3.94678	8.15e-05	0.00231974	1.17536
ENSG00000114268	5210	PFKFB4	protein_coding	0.109995	5.87833	4.51406	6.67e-06	0.00018844	3.29777		ENSG00000270923	NA	TAS2R6P	processed_pseudogene	-0.283555	-0.422623	-3.94477	8.22e-05	0.00233511	0.750948
ENSG00000236345	112935969	SCAT8	lncRNA	0.147934	1.60733	4.51402	6.67e-06	0.00018844	3.54482		ENSG00000188227	390927	ZNF793	protein_coding	-0.181396	2.60561	-3.9443	8.23e-05	0.00233566	1.28278
ENSG00000101546	79863	RBFA	protein_coding	-0.0806387	2.82712	-4.51396	6.67e-06	0.00018844	3.50899		ENSG00000196700	57473	ZNF512B	protein_coding	-0.139167	2.10797	-3.94282	8.28e-05	0.00234447	1.28382
ENSG00000144848	64422	ATG3	protein_coding	0.0648508	5.90321	4.51353	6.68e-06	0.00018844	3.29701		ENSG00000136504	11143	KAT7	protein_coding	-0.0648025	6.67864	-3.94257	8.29e-05	0.00234447	1.07321
ENSG00000163508	8320	EOMES	protein_coding	-0.14188	4.5241	-4.51349	6.69e-06	0.00018844	3.36463		ENSG00000271109	126568845	LINC03049	lncRNA	-0.176762	1.79192	-3.9419	8.32e-05	0.002347	1.27614
ENSG00000001461	57185	NIPAL3	protein_coding	-0.0638951	5.7306	-4.51339	6.69e-06	0.00018844	3.30023		ENSG00000287377	NA		lncRNA	-0.223329	0.406107	-3.94141	8.33e-05	0.00234774	1.06733
ENSG00000118855	64747	MFSD1	protein_coding	0.0622299	6.53941	4.51285	6.71e-06	0.00018844	3.28533		ENSG00000198455	158586	ZXDB	protein_coding	-0.100123	3.14538	-3.93804	8.45e-05	0.00237673	1.22759
ENSG00000180953	NA	ST20	lncRNA	0.112458	4.24168	4.51268	6.71e-06	0.00018844	3.38207		ENSG00000103522	50615	IL21R	protein_coding	-0.123358	4.18057	-3.93454	8.57e-05	0.00240732	1.13465
ENSG00000136560	10010	TANK	protein_coding	0.0545636	6.83114	4.51148	6.75e-06	0.00018905	3.27903		ENSG00000114554	5361	PLXNA1	protein_coding	-0.199304	2.23129	-3.93366	8.6e-05	0.00241203	1.2494
ENSG00000136156	9445	ITM2B	protein_coding	0.0932945	10.0862	4.51126	6.76e-06	0.00018905	3.33472		ENSG00000182489	402415	XKRX	protein_coding	-0.286851	0.298675	-3.93204	8.66e-05	0.00242409	1.02642
ENSG00000258659	53840	TRIM34	protein_coding	0.0633154	4.64276	4.50959	6.81e-06	0.00019021	3.33762		ENSG00000286786	NA		lncRNA	-0.126845	2.79267	-3.93105	8.7e-05	0.00242992	1.22604
ENSG00000231752	NA	EMBP1	transcribed_unprocessed_pseudogene	-0.111581	3.02475	-4.50896	6.83e-06	0.00019046	3.47185		ENSG00000198673	338811	TAFA2	protein_coding	0.156637	4.20979	3.93051	8.72e-05	0.00243125	1.11883
ENSG00000167483	199786	NIBAN3	protein_coding	-0.169643	4.36991	-4.50653	6.91e-06	0.0001921	3.35232		ENSG00000043143	23338	JADE2	protein_coding	-0.095308	5.96209	-3.92337	8.98e-05	0.00249347	1.00625
ENSG00000065135	2773	GNAI3	protein_coding	0.0518477	7.41068	4.5064	6.91e-06	0.0001921	3.26063		ENSG00000175073	80124	VCPIP1	protein_coding	0.0751174	7.67505	3.92317	8.98e-05	0.00249347	1.0061
ENSG00000254876	100499484	SUGT1P4-STRA6LP	lncRNA	-0.0928183	3.23672	-4.5018	7.06e-06	0.00019594	3.42567		ENSG00000175938	93129	ORAI3	protein_coding	0.112908	4.27998	3.92295	8.99e-05	0.00249347	1.07782
ENSG00000188938	158293	FAM120AOS	protein_coding	0.0469891	5.86987	4.4993	7.14e-06	0.00019791	3.23387		ENSG00000266338	284565	NBPF15	protein_coding	-0.141349	5.85125	-3.92275	9e-05	0.00249347	1.00809
ENSG00000244198	NA	ARHGEF35-AS1	lncRNA	-0.133177	4.8298	-4.49829	7.18e-06	0.00019851	3.27937		ENSG00000154978	81552	VOPP1	protein_coding	-0.0753632	6.19987	-3.92212	9.02e-05	0.00249347	0.997837
ENSG00000168894	51255	RNF181	protein_coding	0.0590166	4.33486	4.49667	7.23e-06	0.00019968	3.30485		ENSG00000162645	2634	GBP2	protein_coding	0.137772	8.53854	3.92196	9.03e-05	0.00249347	1.0158
ENSG00000196943	161424	NOP9	protein_coding	-0.0548615	5.19416	-4.49593	7.26e-06	0.00020003	3.24426		ENSG00000106526	653857	ACTR3C	protein_coding	-0.145981	3.32881	-3.92009	9.1e-05	0.00250856	1.15014
ENSG00000133706	51520	LARS1	protein_coding	-0.0540689	6.62507	-4.49508	7.28e-06	0.00020029	3.20693		ENSG00000079134	9984	THOC1	protein_coding	-0.0947947	4.92247	-3.91956	9.12e-05	0.00250988	1.03593
ENSG00000015133	440193	CCDC88C	protein_coding	-0.0693374	6.77755	-4.49495	7.29e-06	0.00020029	3.20582		ENSG00000115970	63892	THADA	protein_coding	-0.081176	6.47635	-3.91873	9.15e-05	0.0025143	0.983242
ENSG00000114978	55233	MOB1A	protein_coding	0.0478756	8.16214	4.49454	7.3e-06	0.00020033	3.21906		ENSG00000135426	9840	TESPA1	protein_coding	-0.144591	5.19803	-3.91559	9.27e-05	0.00254284	1.00593
ENSG00000119917	3437	IFIT3	protein_coding	0.234495	7.2592	4.4919	7.39e-06	0.00020248	3.19605		ENSG00000166860	9880	ZBTB39	protein_coding	-0.0836018	3.73311	-3.91363	9.34e-05	0.00255914	1.09202
ENSG00000285667	NA		lncRNA	0.0847895	2.28599	4.49019	7.45e-06	0.00020376	3.43422		ENSG00000120280	80231	TASL	protein_coding	0.122603	4.51967	3.90867	9.54e-05	0.00260763	1.01604
ENSG00000135469	93058	COQ10A	protein_coding	-0.0800976	2.34615	-4.48959	7.47e-06	0.00020397	3.43176		ENSG00000093167	9209	LRRFIP2	protein_coding	0.0854872	5.70287	3.90639	9.63e-05	0.00262692	0.9468
ENSG00000279092	NA		TEC	-0.137256	1.19109	-4.48904	7.49e-06	0.00020397	3.41414		ENSG00000138433	9541	CIR1	protein_coding	0.102709	5.37517	3.90608	9.64e-05	0.00262692	0.960184
ENSG00000136048	55332	DRAM1	protein_coding	0.109369	3.88395	4.48885	7.5e-06	0.00020397	3.30922		ENSG00000168813	22847	ZNF507	protein_coding	-0.0884533	5.60951	-3.90171	9.81e-05	0.00267008	0.934531
ENSG00000248323	NA	LUCAT1	lncRNA	0.125255	7.64524	4.48856	7.51e-06	0.00020397	3.18524		ENSG00000136867	1318	SLC31A2	protein_coding	0.158579	6.39506	3.90033	9.87e-05	0.00268083	0.913187
ENSG00000287562	NA		lncRNA	-0.123433	0.774216	-4.48697	7.57e-06	0.00020514	3.36481		ENSG00000090975	57605	PITPNM2	protein_coding	-0.186452	2.46431	-3.89677	0.00010016	0.00271587	1.11094
ENSG00000069667	6095	RORA	protein_coding	-0.0837476	7.69325	-4.48591	7.6e-06	0.00020582	3.17364		ENSG00000101945	6839	SUV39H1	protein_coding	-0.111485	2.04969	-3.89562	0.00010063	0.00271763	1.11195
ENSG00000135749	80003	PCNX2	protein_coding	-0.094275	5.53581	-4.48509	7.63e-06	0.00020628	3.18358		ENSG00000161010	51149	MRNIP	protein_coding	-0.145582	3.45811	-3.89549	0.00010068	0.00271763	1.05189
ENSG00000135108	23014	FBXO21	protein_coding	-0.0631678	5.02882	-4.48303	7.71e-06	0.00020771	3.19612		ENSG00000135469	93058	COQ10A	protein_coding	-0.116175	2.34615	-3.89519	0.0001008	0.00271763	1.10753
ENSG00000148843	22984	PDCD11	protein_coding	-0.070251	5.1041	-4.4829	7.71e-06	0.00020771	3.19474		ENSG00000109016	25979	DHRS7B	protein_coding	0.0937428	3.72246	3.89502	0.00010088	0.00271763	1.02265
ENSG00000279981	NA		TEC	-0.114335	2.15837	-4.48238	7.73e-06	0.00020787	3.40915		ENSG00000130347	84816	RTN4IP1	protein_coding	-0.151961	2.44085	-3.89381	0.00010138	0.00272668	1.10129
ENSG00000181666	284459	ZNF875	protein_coding	-0.0805384	4.38819	-4.48165	7.75e-06	0.00020823	3.24144		ENSG00000159753	146206	CARMIL2	protein_coding	-0.199553	3.12686	-3.89217	0.00010206	0.00274058	1.05332
ENSG00000174607	7368	UGT8	protein_coding	-0.180734	1.40833	-4.48041	7.8e-06	0.00020876	3.39107		ENSG00000213693	NA	SEC14L1P1	processed_pseudogene	-0.111357	2.57468	-3.89055	0.00010274	0.0027544	1.0838
ENSG00000287201	124902027		lncRNA	0.208992	0.533937	4.48032	7.8e-06	0.00020876	3.28808		ENSG00000165271	65083	NOL6	protein_coding	-0.103777	3.4203	-3.89015	0.00010291	0.00275448	1.02822
ENSG00000233622	NA	CYP2T1P	transcribed_unitary_pseudogene	0.174934	0.233369	4.48007	7.81e-06	0.00020876	3.2619		ENSG00000230989	3281	HSBP1	protein_coding	0.149054	5.02044	3.88885	0.00010346	0.00276464	0.91013
ENSG00000184371	1435	CSF1	protein_coding	0.181618	1.94247	4.47853	7.87e-06	0.00020971	3.39453		ENSG00000108773	2648	KAT2A	protein_coding	-0.139225	2.7716	-3.88584	0.00010474	0.00279088	1.05661
ENSG00000243811	140564	APOBEC3D	protein_coding	-0.11107	2.12267	-4.4784	7.87e-06	0.00020971	3.39129		ENSG00000110777	5450	POU2AF1	protein_coding	-0.270156	2.20959	-3.88576	0.00010478	0.00279088	1.07631
ENSG00000128383	100913187	APOBEC3A	protein_coding	0.126485	6.91984	4.47761	7.9e-06	0.00020996	3.13115		ENSG00000196954	837	CASP4	protein_coding	0.11759	7.87811	3.88495	0.00010512	0.00279562	0.863805
ENSG00000104915	8677	STX10	protein_coding	0.0767356	5.30489	4.47745	7.91e-06	0.00020996	3.15727		ENSG00000198258	59286	UBL5	protein_coding	0.145838	4.74248	3.88421	0.00010544	0.00279958	0.918038
ENSG00000163660	57018	CCNL1	protein_coding	0.0449989	8.0955	4.47512	7.99e-06	0.0002119	3.13323		ENSG00000231074	414777	HCG18	lncRNA	-0.0942885	7.03206	-3.88373	0.00010565	0.00279994	0.849957
ENSG00000130150	158747	MOSPD2	protein_coding	0.0953932	6.20621	4.47459	8.01e-06	0.00021208	3.1199		ENSG00000054392	55733	HHAT	protein_coding	-0.160701	2.41868	-3.8834	0.00010579	0.00279994	1.06333
ENSG00000115365	10314	LANCL1	protein_coding	-0.0599366	5.04666	-4.47374	8.05e-06	0.00021258	3.15913		ENSG00000206077	653082	ZDHHC11B	protein_coding	-0.353171	1.61194	-3.88214	0.00010634	0.00280987	1.05123
ENSG00000285725	NA		lncRNA	-0.0802403	2.45356	-4.47195	8.11e-06	0.00021402	3.35099		ENSG00000205189	65986	ZBTB10	protein_coding	-0.113398	4.41429	-3.88099	0.00010684	0.00281859	0.921713
ENSG00000287387	NA		lncRNA	0.125792	0.653145	4.47073	8.16e-06	0.00021478	3.29241		ENSG00000136003	23479	ISCU	protein_coding	0.110448	6.48655	3.87776	0.00010826	0.00285152	0.827654
ENSG00000119285	55127	HEATR1	protein_coding	-0.0763697	6.13678	-4.4705	8.17e-06	0.00021478	3.10387		ENSG00000115687	23178	PASK	protein_coding	-0.192909	4.56893	-3.87475	0.0001096	0.00288221	0.886823
ENSG00000145860	153830	RNF145	protein_coding	0.0492713	6.66906	4.47004	8.18e-06	0.0002149	3.09691		ENSG00000204271	169981	SPIN3	protein_coding	-0.111495	4.0638	-3.87409	0.00010989	0.00288543	0.924031
ENSG00000180509	3753	KCNE1	protein_coding	0.13158	3.53219	4.46619	8.33e-06	0.00021841	3.24092		ENSG00000154229	5578	PRKCA	protein_coding	-0.168172	5.48491	-3.87273	0.0001105	0.00289646	0.832769
ENSG00000158773	7391	USF1	protein_coding	0.0554322	6.30149	4.46485	8.38e-06	0.00021933	3.07649		ENSG00000148219	23245	ASTN2	protein_coding	-0.146697	2.09636	-3.87238	0.00011066	0.00289646	1.02832
ENSG00000147124	7592	ZNF41	protein_coding	-0.05216	4.26837	-4.46461	8.39e-06	0.00021933	3.17346		ENSG00000025039	58528	RRAGD	protein_coding	0.159748	4.76357	3.87091	0.00011132	0.002904	0.856563
ENSG00000186352	353322	ANKRD37	protein_coding	0.122135	0.54414	4.46308	8.45e-06	0.00022054	3.24722		ENSG00000101096	4773	NFATC2	protein_coding	-0.145967	5.49284	-3.8708	0.00011138	0.002904	0.821994
ENSG00000157654	445815	PALM2AKAP2	protein_coding	-0.115742	4.94552	-4.46221	8.49e-06	0.00022108	3.11462		ENSG00000183134	11251	PTGDR2	protein_coding	0.235777	3.73605	3.87029	0.00011161	0.002904	0.921567
ENSG00000120656	6883	TAF12	protein_coding	0.0610192	4.10674	4.4617	8.51e-06	0.00022125	3.17394		ENSG00000091490	23231	SEL1L3	protein_coding	-0.130536	6.26063	-3.86974	0.00011186	0.002904	0.799787
ENSG00000110077	64231	MS4A6A	protein_coding	0.096412	6.9826	4.4609	8.54e-06	0.00022173	3.05782		ENSG00000229036	NA	VDAC1P8	transcribed_processed_pseudogene	-0.13814	1.71246	-3.86968	0.00011188	0.002904	1.01229
ENSG00000211455	23012	STK38L	protein_coding	0.0674495	6.28215	4.46034	8.56e-06	0.00022196	3.05677		ENSG00000117614	25949	SYF2	protein_coding	0.0960705	5.36219	3.86921	0.0001121	0.002904	0.819866
ENSG00000138185	953	ENTPD1	protein_coding	0.0983066	7.65616	4.45995	8.58e-06	0.000222	3.05998		ENSG00000065615	123956252	CYB5R4	protein_coding	0.120276	7.12958	3.86904	0.00011218	0.002904	0.796178
ENSG00000130755	9535	GMFG	protein_coding	0.104282	6.15841	4.45642	8.72e-06	0.00022531	3.04485		ENSG00000090447	7023	TFAP4	protein_coding	-0.144159	2.25419	-3.86712	0.00011306	0.00292223	1.00529
ENSG00000130816	1786	DNMT1	protein_coding	-0.0766056	5.80125	-4.45544	8.76e-06	0.00022598	3.04503		ENSG00000126432	25824	PRDX5	protein_coding	0.169755	5.74194	3.86555	0.00011379	0.00293644	0.792996
ENSG00000147642	55638	SYBU	protein_coding	-0.306934	-1.38594	-4.45403	8.81e-06	0.00022711	2.35781		ENSG00000184787	7327	UBE2G2	protein_coding	-0.0684605	6.16775	-3.86499	0.00011404	0.00293849	0.782653
ENSG00000186153	51741	WWOX	protein_coding	-0.0984096	2.84392	-4.45353	8.83e-06	0.00022727	3.24604		ENSG00000164663	25862	USP49	protein_coding	0.109178	3.53849	3.86436	0.00011434	0.00294154	0.92702
ENSG00000175073	80124	VCPIP1	protein_coding	0.05093	7.67505	4.45172	8.91e-06	0.00022884	3.02437		ENSG00000242616	2790	GNG10	protein_coding	0.20858	5.14359	3.86364	0.00011467	0.00294556	0.811334
ENSG00000055211	116254	GINM1	protein_coding	0.064241	4.13481	4.45044	8.96e-06	0.00022953	3.11926		ENSG00000119686	55640	FLVCR2	protein_coding	0.16212	3.49297	3.86297	0.00011498	0.00294708	0.921547
ENSG00000157017	51738	GHRL	protein_coding	0.177467	1.34802	4.45039	8.96e-06	0.00022953	3.26655		ENSG00000182162	286530	P2RY8	protein_coding	-0.0821359	5.80651	-3.86275	0.00011509	0.00294708	0.779466
ENSG00000014914	10903	MTMR11	protein_coding	0.0931616	3.55162	4.44974	8.99e-06	0.00022986	3.16143		ENSG00000103507	10295	BCKDK	protein_coding	0.105068	4.04843	3.86162	0.00011562	0.00295483	0.863451
ENSG00000113088	3003	GZMK	protein_coding	-0.190881	4.34637	-4.44818	9.06e-06	0.00023117	3.10099		ENSG00000135049	23287	AGTPBP1	protein_coding	0.103668	7.6747	3.86135	0.00011575	0.00295483	0.772205
ENSG00000164506	134957	STXBP5	protein_coding	0.0717633	7.36963	4.44781	9.07e-06	0.00023121	3.00403		ENSG00000129562	1603	DAD1	protein_coding	0.0797932	5.34089	3.85977	0.00011649	0.00296651	0.784934
ENSG00000196873	644019	ZNG1C	protein_coding	0.0657647	5.44111	4.4469	9.11e-06	0.00023156	3.01988		ENSG00000170379	285966	TCAF2	protein_coding	-0.123512	3.36734	-3.85962	0.00011656	0.00296651	0.924124
ENSG00000198604	11177	BAZ1A	protein_coding	0.0693732	7.61716	4.44681	9.11e-06	0.00023156	3.00202		ENSG00000189068	284415	VSTM1	protein_coding	0.259962	2.30791	3.8589	0.00011691	0.00297071	0.972825
ENSG00000145241	1060	CENPC	protein_coding	-0.0602868	6.15508	-4.44541	9.17e-06	0.00023271	2.99405		ENSG00000170909	126014	OSCAR	protein_coding	0.150267	3.63734	3.85805	0.00011731	0.00297636	0.886536
ENSG00000144909	114885	OSBPL11	protein_coding	0.0645758	6.28608	4.44303	9.27e-06	0.00023492	2.98101		ENSG00000100554	51382	ATP6V1D	protein_coding	0.0939439	4.94405	3.85469	0.00011892	0.00301265	0.788894
ENSG00000152242	147339	ARK2N	protein_coding	0.0428355	6.48539	4.44066	9.37e-06	0.00023714	2.96945		ENSG00000261150	83481	EPPK1	protein_coding	-0.261427	2.76085	-3.85253	0.00011997	0.00302698	0.932073
ENSG00000158050	1844	DUSP2	protein_coding	-0.161219	2.93146	-4.44005	9.4e-06	0.00023744	3.1773		ENSG00000164221	153733	CCDC112	protein_coding	0.151708	2.52702	3.85248	0.00011999	0.00302698	0.943414
ENSG00000138459	55032	SLC35A5	protein_coding	0.0523101	5.28668	4.4395	9.43e-06	0.00023768	2.99197		ENSG00000140932	146225	CMTM2	protein_coding	0.216167	4.9542	3.8524	0.00012003	0.00302698	0.783093
ENSG00000180096	1731	SEPTIN1	protein_coding	-0.0737735	5.34123	-4.43399	9.67e-06	0.00024342	2.96841		ENSG00000152795	9987	HNRNPDL	protein_coding	-0.0640148	7.0172	-3.85158	0.00012044	0.00303249	0.729326
ENSG00000067082	1316	KLF6	protein_coding	0.0557629	8.27979	4.43312	9.71e-06	0.00024371	2.95379		ENSG00000211899	NA	IGHM	IG_C_gene	-0.267604	7.0455	-3.84604	0.00012317	0.00309646	0.712252
ENSG00000158417	9669	EIF5B	protein_coding	-0.0755626	4.76691	-4.43307	9.71e-06	0.00024371	3.00019		ENSG00000206344	253018	HCG27	lncRNA	0.151181	6.82103	3.84568	0.00012335	0.00309646	0.706744
ENSG00000272563	NA		lncRNA	0.160177	1.1243	4.43055	9.82e-06	0.00024618	3.1699		ENSG00000246430	100507632	LINC00968	lncRNA	0.234922	0.937987	3.84529	0.00012354	0.00309663	0.871408
ENSG00000082996	11342	RNF13	protein_coding	0.0752736	7.10413	4.42959	9.87e-06	0.00024685	2.92273		ENSG00000164104	3148	HMGB2	protein_coding	0.171246	5.57842	3.84456	0.00012391	0.00310114	0.722631
ENSG00000170871	9778	KIAA0232	protein_coding	0.0791058	7.58183	4.4293	9.88e-06	0.00024685	2.92622		ENSG00000138413	3417	IDH1	protein_coding	0.0930487	5.15914	3.8437	0.00012435	0.00310733	0.731421
ENSG00000100105	23598	PATZ1	protein_coding	-0.0548206	3.9583	-4.42828	9.92e-06	0.00024755	3.03935		ENSG00000101191	11083	DIDO1	protein_coding	-0.0429425	6.91008	-3.84313	0.00012463	0.00310982	0.697171
ENSG00000095585	29760	BLNK	protein_coding	-0.160545	3.07527	-4.42803	9.94e-06	0.00024755	3.12784		ENSG00000136048	55332	DRAM1	protein_coding	0.156159	3.88395	3.84053	0.00012595	0.00313492	0.807417
ENSG00000244617	151516	ASPRV1	protein_coding	0.158455	3.00184	4.42455	1.01e-05	0.00025062	3.1113		ENSG00000165246	22829	NLGN4Y	protein_coding	0.403068	-2.11	3.8403	0.00012607	0.00313492	0.10039
ENSG00000119922	3433	IFIT2	protein_coding	0.181126	8.12782	4.42452	1.01e-05	0.00025062	2.91459		ENSG00000272888	NA	CHASERR	lncRNA	0.0757879	6.74532	3.84003	0.00012621	0.00313492	0.685931
ENSG00000070770	1459	CSNK2A2	protein_coding	-0.0581345	4.87451	-4.42437	1.01e-05	0.00025062	2.95229		ENSG00000185130	8340	H2BC13	protein_coding	0.2	1.57297	3.83953	0.00012646	0.00313659	0.90941
ENSG00000120800	27340	UTP20	protein_coding	-0.0847204	4.98111	-4.42288	1.02e-05	0.00025196	2.94129		ENSG00000140374	2108	ETFA	protein_coding	0.0819533	5.34197	3.83822	0.00012713	0.00314847	0.70622
ENSG00000024862	25901	CCDC28A	protein_coding	0.05845	4.68231	4.42093	1.03e-05	0.00025354	2.95185		ENSG00000151135	90488	TMEM263	protein_coding	-0.112962	3.95884	-3.83761	0.00012745	0.00315153	0.797517
ENSG00000275066	11276	SYNRG	protein_coding	-0.0521241	7.10651	-4.42037	1.03e-05	0.00025354	2.88212		ENSG00000198818	113402	SFT2D1	protein_coding	0.0815331	4.80605	3.83426	0.00012919	0.00318604	0.718278
ENSG00000166900	6809	STX3	protein_coding	0.108457	7.17383	4.42025	1.03e-05	0.00025354	2.88272		ENSG00000260916	9236	CCPG1	protein_coding	0.131043	7.81749	3.83419	0.00012923	0.00318604	0.673536
ENSG00000069966	10681	GNB5	protein_coding	-0.065988	4.55907	-4.42022	1.03e-05	0.00025354	2.96044		ENSG00000124177	84181	CHD6	protein_coding	-0.0896182	6.71453	-3.83085	0.00013098	0.00322176	0.651192
ENSG00000124608	57505	AARS2	protein_coding	-0.0600501	3.84178	-4.41957	1.03e-05	0.00025393	3.01175		ENSG00000197150	11194	ABCB8	protein_coding	-0.124784	2.96351	-3.83069	0.00013106	0.00322176	0.840515
ENSG00000055483	57602	USP36	protein_coding	-0.0953492	3.98318	-4.4187	1.04e-05	0.00025457	3.00313		ENSG00000070540	55062	WIPI1	protein_coding	0.139222	4.69111	3.83008	0.00013139	0.00322491	0.706154
ENSG00000139154	121536	AEBP2	protein_coding	-0.0529854	4.76064	-4.41344	1.06e-05	0.00026039	2.91761		ENSG00000236576	NA		processed_pseudogene	-0.248792	0.9226	-3.82726	0.00013289	0.00325634	0.78781
ENSG00000135775	22796	COG2	protein_coding	-0.0517924	5.0463	-4.41275	1.07e-05	0.00026058	2.89203		ENSG00000154930	84532	ACSS1	protein_coding	-0.077761	5.24266	-3.82695	0.00013306	0.00325634	0.667215
ENSG00000116106	2043	EPHA4	protein_coding	-0.12783	4.52015	-4.41264	1.07e-05	0.00026058	2.93266		ENSG00000077721	7319	UBE2A	protein_coding	0.06388	4.60589	3.82636	0.00013338	0.00325926	0.697661
ENSG00000133056	5287	PIK3C2B	protein_coding	-0.143337	3.44407	-4.4118	1.07e-05	0.0002612	3.01944		ENSG00000162819	148362	BROX	protein_coding	0.0748403	6.33298	3.82591	0.00013362	0.0032596	0.634181
ENSG00000184574	57121	LPAR5	protein_coding	-0.0945658	2.21119	-4.41068	1.08e-05	0.00026202	3.10291		ENSG00000181061	25994	HIGD1A	protein_coding	0.151257	4.34593	3.8256	0.00013378	0.0032596	0.722479
ENSG00000131196	4772	NFATC1	protein_coding	-0.106448	3.34103	-4.41047	1.08e-05	0.00026202	3.02224		ENSG00000287837	NA		lncRNA	-0.145697	2.05439	-3.82419	0.00013455	0.00327336	0.856411
ENSG00000130348	55278	QRSL1	protein_coding	-0.0722244	4.2617	-4.40592	1.1e-05	0.00026715	2.92394		ENSG00000138078	9581	PREPL	protein_coding	-0.0738925	5.34594	-3.8237	0.00013481	0.0032751	0.650415
ENSG00000205133	286144	TRIQK	protein_coding	0.0905455	4.21291	4.40394	1.11e-05	0.00026918	2.90952		ENSG00000280381	NA		TEC	-0.256574	0.964085	-3.82197	0.00013576	0.00329325	0.763566
ENSG00000186818	11006	LILRB4	protein_coding	0.109236	2.7666	4.40333	1.11e-05	0.00026954	3.02897		ENSG00000006695	1352	COX10	protein_coding	-0.104639	3.39321	-3.82117	0.0001362	0.00329393	0.778982
ENSG00000249274	NA	PDLIM1P4	processed_pseudogene	0.131722	1.59703	4.40122	1.12e-05	0.00027175	3.0731		ENSG00000257433	NA	RPAP3-DT	lncRNA	0.147045	2.90771	3.82069	0.00013646	0.00329393	0.807449
ENSG00000234506	NA	LINC01506	lncRNA	0.199204	1.40081	4.40005	1.13e-05	0.00027281	3.06154		ENSG00000143799	142	PARP1	protein_coding	-0.0898364	6.56575	-3.82066	0.00013648	0.00329393	0.613611
ENSG00000112118	4172	MCM3	protein_coding	-0.0592506	5.13187	-4.39799	1.14e-05	0.0002748	2.82193		ENSG00000229320	NA	KRT8P12	transcribed_processed_pseudogene	0.115895	2.93429	3.82042	0.00013661	0.00329393	0.806236
ENSG00000177425	5074	PAWR	protein_coding	-0.177446	2.55276	-4.39758	1.14e-05	0.0002748	3.02848		ENSG00000261326	NA	LINC01355	lncRNA	-0.105974	4.12627	-3.8201	0.00013678	0.00329393	0.724059
ENSG00000287431	NA	RENO1	lncRNA	0.149221	0.156089	4.39751	1.14e-05	0.0002748	2.91562		ENSG00000131236	10487	CAP1	protein_coding	0.0945521	8.85322	3.81933	0.00013721	0.00329947	0.636727
ENSG00000139193	939	CD27	protein_coding	-0.101649	3.83267	-4.39704	1.15e-05	0.000275	2.91319		ENSG00000171130	155066	ATP6V0E2	protein_coding	-0.129734	3.58353	-3.81719	0.0001384	0.00332317	0.740543
ENSG00000113812	93973	ACTR8	protein_coding	-0.0530646	4.87421	-4.39565	1.15e-05	0.00027634	2.82935		ENSG00000276644	1602	DACH1	protein_coding	0.18374	2.02246	3.81578	0.00013918	0.0033372	0.825749
ENSG00000172232	566	AZU1	protein_coding	0.280216	-0.655352	4.39534	1.15e-05	0.00027634	2.72275		ENSG00000111266	80824	DUSP16	protein_coding	-0.146988	4.62796	-3.81384	0.00014028	0.00335612	0.657067
ENSG00000121316	79887	PLBD1	protein_coding	0.113745	7.74383	4.39416	1.16e-05	0.00027743	2.77733		ENSG00000276900	NA		lncRNA	0.173076	3.76994	3.81366	0.00014038	0.00335612	0.714666
ENSG00000214226	339210	C17orf67	protein_coding	-0.107795	1.17254	-4.39135	1.18e-05	0.00028045	3.01377		ENSG00000065675	5588	PRKCQ	protein_coding	-0.0980966	5.73699	-3.8132	0.00014064	0.00335677	0.597438
ENSG00000213694	1903	S1PR3	protein_coding	0.122447	3.84229	4.39115	1.18e-05	0.00028045	2.88501		ENSG00000197956	6277	S100A6	protein_coding	0.109791	6.66197	3.8129	0.00014081	0.00335677	0.584613
ENSG00000078699	9139	CBFA2T2	protein_coding	-0.085397	4.17436	-4.39008	1.18e-05	0.00028142	2.86246		ENSG00000121807	729230	CCR2	protein_coding	0.136542	7.10547	3.81194	0.00014136	0.0033649	0.582754
ENSG00000119535	1441	CSF3R	protein_coding	0.116079	9.87708	4.38879	1.19e-05	0.00028267	2.79828		ENSG00000146414	257218	SHPRH	protein_coding	-0.0765944	6.60532	-3.81068	0.00014207	0.00337168	0.576595
ENSG00000204482	7940	LST1	protein_coding	0.0922393	7.02992	4.38562	1.21e-05	0.00028639	2.73311		ENSG00000221869	1052	CEBPD	protein_coding	0.174299	5.70298	3.81053	0.00014216	0.00337168	0.587577
ENSG00000205542	7114	TMSB4X	protein_coding	0.0591758	10.9574	4.38452	1.21e-05	0.00028703	2.80417		ENSG00000117450	5052	PRDX1	protein_coding	0.106008	5.4812	3.81037	0.00014225	0.00337168	0.598041
ENSG00000174840	201626	PDE12	protein_coding	-0.0403337	5.04471	-4.3845	1.21e-05	0.00028703	2.76609		ENSG00000115977	22848	AAK1	protein_coding	-0.129796	6.99738	-3.8095	0.00014275	0.00337537	0.571941
ENSG00000271605	284021	MILR1	protein_coding	0.117574	3.73951	4.38372	1.22e-05	0.00028764	2.86628		ENSG00000238105	NA	GOLGA2P5	transcribed_unprocessed_pseudogene	-0.136697	3.82368	-3.80938	0.00014281	0.00337537	0.710539
ENSG00000198001	51135	IRAK4	protein_coding	0.0452948	6.23319	4.38276	1.22e-05	0.00028849	2.72228		ENSG00000111897	57515	SERINC1	protein_coding	0.105319	7.96558	3.80724	0.00014405	0.00339618	0.575064
ENSG00000109113	83871	RAB34	protein_coding	0.0952368	2.71346	4.38239	1.22e-05	0.00028856	2.95175		ENSG00000188994	23036	ZNF292	protein_coding	0.062408	8.04534	3.80715	0.0001441	0.00339618	0.575852
ENSG00000164144	27236	ARFIP1	protein_coding	0.0765971	5.485	4.38203	1.23e-05	0.00028863	2.73708		ENSG00000120727	51247	PAIP2	protein_coding	0.0987067	6.05393	3.80679	0.00014431	0.00339623	0.56714
ENSG00000240057	NA	NEPRO-AS1	lncRNA	-0.176775	-0.0009409	-4.3815	1.23e-05	0.00028873	2.76012		ENSG00000179715	91523	PCED1B	protein_coding	-0.156473	3.14942	-3.80599	0.00014478	0.00340111	0.747275
ENSG00000168092	5049	PAFAH1B2	protein_coding	0.0405176	5.98458	4.38132	1.23e-05	0.00028873	2.71969		ENSG00000184205	64061	TSPYL2	protein_coding	-0.140944	3.4669	-3.80562	0.00014499	0.00340111	0.721111
ENSG00000181631	53829	P2RY13	protein_coding	0.106182	6.06806	4.38049	1.24e-05	0.00028942	2.71401		ENSG00000211803	NA	TRAV23DV6	TR_V_gene	-0.274004	0.871564	-3.80537	0.00014513	0.00340111	0.716037
ENSG00000058063	23200	ATP11B	protein_coding	0.0519912	7.97568	4.37777	1.25e-05	0.00029262	2.71024		ENSG00000265531	100132417	FCGR1CP	unprocessed_pseudogene	0.325332	1.74513	3.80484	0.00014545	0.00340363	0.787367
ENSG00000117410	533	ATP6V0B	protein_coding	0.0868521	6.75677	4.37499	1.27e-05	0.00029592	2.68722		ENSG00000205423	255919	CNEP1R1	protein_coding	0.105605	4.8908	3.8036	0.00014617	0.0034158	0.597757
ENSG00000177125	403341	ZBTB34	protein_coding	0.0781013	6.81099	4.37381	1.27e-05	0.00029709	2.68107		ENSG00000132704	79368	FCRL2	protein_coding	-0.277507	3.91976	-3.80309	0.00014647	0.00341787	0.681957
ENSG00000168887	388969	C2orf68	protein_coding	0.0508093	5.96602	4.3724	1.28e-05	0.00029822	2.68085		ENSG00000113269	55819	RNF130	protein_coding	0.118954	7.53644	3.80227	0.00014695	0.00342433	0.550561
ENSG00000113369	57561	ARRDC3	protein_coding	0.0951626	8.26684	4.37236	1.28e-05	0.00029822	2.69315		ENSG00000138796	3033	HADH	protein_coding	-0.0992462	3.75331	-3.80156	0.00014737	0.00342936	0.678573
ENSG00000117174	54680	ZNHIT6	protein_coding	-0.0617606	4.04278	-4.37061	1.29e-05	0.00029981	2.79366		ENSG00000107959	10531	PITRM1	protein_coding	-0.0848599	5.22387	-3.80121	0.00014758	0.00342937	0.573218
ENSG00000065613	9748	SLK	protein_coding	0.0632381	7.07774	4.37057	1.29e-05	0.00029981	2.66854		ENSG00000106052	8887	TAX1BP1	protein_coding	0.0937138	7.0135	3.79892	0.00014894	0.00344435	0.533395
ENSG00000237765	285550	FAM200B	protein_coding	0.0747236	4.64783	4.36987	1.3e-05	0.00030035	2.73213		ENSG00000185760	56479	KCNQ5	protein_coding	-0.250831	1.94711	-3.79885	0.00014898	0.00344435	0.766807
ENSG00000124772	57699	CPNE5	protein_coding	-0.14386	1.87498	-4.36794	1.31e-05	0.00030257	2.93427		ENSG00000165501	122769	LRR1	protein_coding	0.12388	2.92396	3.79883	0.000149	0.00344435	0.72906
ENSG00000170915	85315	PAQR8	protein_coding	-0.0615819	4.43035	-4.36719	1.31e-05	0.00030309	2.74031		ENSG00000111669	7167	TPI1	protein_coding	0.0835618	6.77385	3.79841	0.00014925	0.00344435	0.531668
ENSG00000271109	126568845	LINC03049	lncRNA	-0.117101	1.79192	-4.36694	1.31e-05	0.00030309	2.93131		ENSG00000154589	23643	LY96	protein_coding	0.239104	2.76509	3.79829	0.00014932	0.00344435	0.743769
ENSG00000249661	NA	TNRC18P1	processed_pseudogene	-0.160877	0.843377	-4.36439	1.33e-05	0.0003062	2.88318		ENSG00000166432	84460	ZMAT1	protein_coding	-0.104103	4.98942	-3.79803	0.00014947	0.00344435	0.578273
ENSG00000175198	5095	PCCA	protein_coding	-0.0876322	3.33586	-4.3638	1.33e-05	0.00030659	2.83126		ENSG00000100403	23264	ZC3H7B	protein_coding	-0.0770725	4.5455	-3.79702	0.00015008	0.00345348	0.594815
ENSG00000205268	5150	PDE7A	protein_coding	-0.0563198	7.59432	-4.36172	1.35e-05	0.00030892	2.63472		ENSG00000205927	10215	OLIG2	protein_coding	0.355633	0.903484	3.79656	0.00015035	0.00345503	0.715635
ENSG00000164104	3148	HMGB2	protein_coding	0.116203	5.57842	4.36152	1.35e-05	0.00030892	2.65089		ENSG00000123609	9111	NMI	protein_coding	0.128429	5.70122	3.79523	0.00015116	0.00346035	0.531235
ENSG00000101224	994	CDC25B	protein_coding	-0.09541	4.6176	-4.361	1.35e-05	0.00030922	2.70004		ENSG00000155158	158219	TTC39B	protein_coding	-0.11027	5.56348	-3.79512	0.00015123	0.00346035	0.538197
ENSG00000076513	88455	ANKRD13A	protein_coding	0.0670917	7.99151	4.36057	1.35e-05	0.00030922	2.63702		ENSG00000215529	388795	EFCAB8	protein_coding	0.354732	0.162986	3.79466	0.00015151	0.00346035	0.563347
ENSG00000204386	4758	NEU1	protein_coding	0.0652332	4.85142	4.36039	1.35e-05	0.00030922	2.67733		ENSG00000242258	285972	LINC00996	lncRNA	-0.308223	-0.338359	-3.79457	0.00015156	0.00346035	0.358578
ENSG00000259768	NA	ZFHX3-AS1	lncRNA	-0.120226	1.01816	-4.35856	1.36e-05	0.00031137	2.87086		ENSG00000189152	400581	GRAPL	protein_coding	-0.185909	2.75424	-3.79446	0.00015163	0.00346035	0.732585
ENSG00000237037	NA	NDUFA6-DT	lncRNA	-0.098206	2.55009	-4.35797	1.37e-05	0.00031141	2.86724		ENSG00000084073	10269	ZMPSTE24	protein_coding	0.0802585	5.27142	3.79384	0.000152	0.00346385	0.542003
ENSG00000163154	79626	TNFAIP8L2	protein_coding	0.0553134	5.55622	4.35764	1.37e-05	0.00031141	2.63003		ENSG00000135749	80003	PCNX2	protein_coding	-0.133412	5.53581	-3.79351	0.00015221	0.00346385	0.532618
ENSG00000213390	84986	ARHGAP19	protein_coding	0.0720114	5.74547	4.35761	1.37e-05	0.00031141	2.62378		ENSG00000128016	7538	ZFP36	protein_coding	0.114217	5.2776	3.79317	0.00015241	0.00346385	0.535793
ENSG00000165061	79698	ZMAT4	protein_coding	-0.360443	-1.49482	-4.35732	1.37e-05	0.00031141	1.96008		ENSG00000130066	6303	SAT1	protein_coding	0.122651	8.01956	3.79201	0.00015312	0.00347288	0.519189
ENSG00000261618	NA	LINC02605	lncRNA	-0.17527	0.17066	-4.35668	1.38e-05	0.00031164	2.7012		ENSG00000085563	5243	ABCB1	protein_coding	-0.178977	4.03316	-3.79152	0.00015342	0.00347288	0.623635
ENSG00000151743	196394	AMN1	protein_coding	0.0809924	3.41545	4.35655	1.38e-05	0.00031164	2.79081		ENSG00000131844	64087	MCCC2	protein_coding	-0.0958607	4.05413	-3.7915	0.00015344	0.00347288	0.624805
ENSG00000284882	NA		lncRNA	0.132096	1.7232	4.35618	1.38e-05	0.00031174	2.88724		ENSG00000243806	NA	RPL7P18	processed_pseudogene	0.2045	1.1101	3.7898	0.00015448	0.00348736	0.701238
ENSG00000174171	NA		lncRNA	-0.210646	1.61185	-4.35577	1.38e-05	0.00031189	2.88556		ENSG00000138378	6775	STAT4	protein_coding	-0.109643	6.23086	-3.78978	0.0001545	0.00348736	0.502632
ENSG00000233757	344065	ZNF892	protein_coding	-0.0849334	1.85167	-4.35222	1.4e-05	0.00031652	2.87104		ENSG00000132825	5509	PPP1R3D	protein_coding	0.106232	5.20393	3.78913	0.0001549	0.00348811	0.525462
ENSG00000141524	11322	TMC6	protein_coding	-0.0663237	6.83607	-4.35081	1.41e-05	0.00031812	2.58454		ENSG00000145241	1060	CENPC	protein_coding	-0.0859645	6.15508	-3.78904	0.00015495	0.00348811	0.50038
ENSG00000168404	197259	MLKL	protein_coding	0.0674405	6.02008	4.34989	1.42e-05	0.00031901	2.58398		ENSG00000110448	921	CD5	protein_coding	-0.153073	4.71685	-3.78836	0.00015538	0.0034929	0.550167
ENSG00000079134	9984	THOC1	protein_coding	-0.0629021	4.92247	-4.34913	1.42e-05	0.00031967	2.63223		ENSG00000163950	7884	SLBP	protein_coding	0.0810258	5.15624	3.78787	0.00015568	0.00349433	0.525888
ENSG00000146414	257218	SHPRH	protein_coding	-0.0522261	6.60532	-4.34753	1.43e-05	0.00032156	2.5692		ENSG00000132849	10207	PATJ	protein_coding	-0.126323	6.21555	-3.78758	0.00015586	0.00349433	0.494733
ENSG00000152804	3087	HHEX	protein_coding	0.0701119	4.22288	4.34647	1.44e-05	0.00032239	2.66594		ENSG00000151413	80224	NUBPL	protein_coding	-0.150668	2.54814	-3.78617	0.00015674	0.00350268	0.708687
ENSG00000179088	374470	C12orf42	protein_coding	-0.136986	1.64333	-4.34629	1.44e-05	0.00032239	2.84718		ENSG00000127314	5908	RAP1B	protein_coding	0.0800336	7.84497	3.78615	0.00015676	0.00350268	0.49516
ENSG00000062524	4058	LTK	protein_coding	-0.168999	1.15765	-4.34606	1.44e-05	0.00032239	2.83577		ENSG00000112685	55770	EXOC2	protein_coding	-0.0766952	5.96238	-3.78597	0.00015687	0.00350268	0.491708
ENSG00000229106	NA	BTBD6P1	processed_pseudogene	-0.145102	1.07077	-4.34498	1.45e-05	0.00032354	2.82316		ENSG00000119326	8727	CTNNAL1	protein_coding	0.304683	3.02527	3.78402	0.0001581	0.00352538	0.663821
ENSG00000273320	NA	NAMPT-AS1	lncRNA	0.153743	0.841869	4.34149	1.47e-05	0.00032824	2.79022		ENSG00000130717	83549	UCK1	protein_coding	0.0839471	3.52179	3.78258	0.00015901	0.00354093	0.622719
ENSG00000273983	8355	H3C8	protein_coding	0.179491	1.84328	4.3407	1.48e-05	0.00032897	2.81606		ENSG00000138134	57559	STAMBPL1	protein_coding	-0.106069	4.54125	-3.7818	0.0001595	0.00354393	0.546417
ENSG00000170296	11337	GABARAP	protein_coding	0.0791352	6.71493	4.34006	1.48e-05	0.00032948	2.53695		ENSG00000139233	84298	LLPH	protein_coding	0.094495	4.95494	3.78147	0.00015971	0.00354393	0.513445
ENSG00000167193	1398	CRK	protein_coding	0.0538861	5.97124	4.33829	1.5e-05	0.00033167	2.53624		ENSG00000106245	8896	BUD31	protein_coding	0.0905723	4.27325	3.78136	0.00015978	0.00354393	0.561522
ENSG00000081320	9262	STK17B	protein_coding	0.0566165	9.09769	4.33736	1.5e-05	0.00033239	2.55999		ENSG00000128309	4357	MPST	protein_coding	0.150944	3.35938	3.78031	0.00016045	0.00355238	0.61403
ENSG00000169714	7555	CNBP	protein_coding	0.0450848	7.88157	4.33722	1.5e-05	0.00033239	2.53554		ENSG00000143570	27173	SLC39A1	protein_coding	0.0867685	4.95892	3.78009	0.00016059	0.00355238	0.50593
ENSG00000198019	NA	FCGR1BP	transcribed_unprocessed_pseudogene	0.16976	5.08782	4.33585	1.51e-05	0.000334	2.5599		ENSG00000117899	23184	MESD	protein_coding	-0.0620431	5.14996	-3.77814	0.00016185	0.00357548	0.491961
ENSG00000058600	55718	POLR3E	protein_coding	-0.0699258	4.86169	-4.33526	1.52e-05	0.00033446	2.57133		ENSG00000204482	7940	LST1	protein_coding	0.132875	7.02992	3.77565	0.00016347	0.0036039	0.448595
ENSG00000247708	100507266	STX18-AS1	lncRNA	-0.0984462	3.67943	-4.33419	1.52e-05	0.00033562	2.67643		ENSG00000121957	29899	GPSM2	protein_coding	0.145649	3.69183	3.77548	0.00016358	0.0036039	0.582031
ENSG00000101158	51497	NELFCD	protein_coding	-0.0547565	4.7775	-4.33368	1.53e-05	0.00033594	2.57005		ENSG00000173200	165631	PARP15	protein_coding	-0.143833	5.5836	-3.77442	0.00016427	0.00361063	0.463629
ENSG00000180891	404093	CUEDC1	protein_coding	0.111651	2.91936	4.33229	1.54e-05	0.00033742	2.72217		ENSG00000070061	8518	ELP1	protein_coding	-0.0669197	6.17454	-3.77435	0.00016432	0.00361063	0.445915
ENSG00000138496	83666	PARP9	protein_coding	0.113454	7.26811	4.3318	1.54e-05	0.00033742	2.50485		ENSG00000140299	663	BNIP2	protein_coding	0.0701254	7.52539	3.7738	0.00016468	0.0036138	0.446027
ENSG00000004799	5166	PDK4	protein_coding	0.156627	4.85353	4.33157	1.54e-05	0.00033742	2.55458		ENSG00000121933	57413	TMIGD3	protein_coding	0.364274	-0.463147	3.77275	0.00016537	0.00362418	0.272617
ENSG00000143353	127018	LYPLAL1	protein_coding	0.0699148	3.9592	4.33153	1.54e-05	0.00033742	2.63582		ENSG00000123453	1757	SARDH	protein_coding	-0.275428	0.605593	-3.77101	0.00016652	0.00363991	0.567238
ENSG00000197208	6583	SLC22A4	protein_coding	0.121967	4.842	4.33011	1.55e-05	0.00033914	2.5474		ENSG00000230317	101926971	LINC01284	lncRNA	-0.2851	0.0925835	-3.77067	0.00016675	0.00363991	0.384119
ENSG00000070061	8518	ELP1	protein_coding	-0.0458417	6.17454	-4.32575	1.58e-05	0.00034541	2.48043		ENSG00000233184	NA	DPH5-DT	lncRNA	-0.127955	3.60044	-3.77067	0.00016675	0.00363991	0.583759
ENSG00000102144	5230	PGK1	protein_coding	0.0534753	8.449	4.32476	1.59e-05	0.00034586	2.49311		ENSG00000169385	6036	RNASE2	protein_coding	0.286948	3.211	3.77016	0.00016708	0.00364111	0.606616
ENSG00000128731	8924	HERC2	protein_coding	-0.102142	5.76908	-4.32464	1.59e-05	0.00034586	2.48432		ENSG00000182287	8905	AP1S2	protein_coding	0.15165	6.4098	3.76992	0.00016724	0.00364111	0.427468
ENSG00000108061	8036	SHOC2	protein_coding	0.0578576	7.25462	4.32459	1.59e-05	0.00034586	2.4744		ENSG00000233396	NA	LINC01719	lncRNA	-0.186785	0.930724	-3.76901	0.00016785	0.00364957	0.599415
ENSG00000144635	51143	DYNC1LI1	protein_coding	0.0705228	5.85924	4.32156	1.61e-05	0.00035015	2.46788		ENSG00000225733	100505641	FGD5-AS1	lncRNA	0.0592925	6.84131	3.76798	0.00016854	0.00365979	0.419134
ENSG00000147234	84443	FRMPD3	protein_coding	-0.227724	0.690398	-4.32099	1.62e-05	0.00035059	2.67268		ENSG00000166341	8642	DCHS1	protein_coding	-0.301912	1.58158	-3.76627	0.00016969	0.00367996	0.648606
ENSG00000136869	7099	TLR4	protein_coding	0.107588	9.06764	4.31897	1.63e-05	0.00035331	2.48305		ENSG00000122707	8434	RECK	protein_coding	-0.0855809	3.18798	-3.76539	0.00017029	0.00368775	0.594837
ENSG00000198721	10455	ECI2	protein_coding	-0.0622782	4.20152	-4.31853	1.63e-05	0.00035356	2.55486		ENSG00000130816	1786	DNMT1	protein_coding	-0.108297	5.80125	-3.76508	0.0001705	0.00368775	0.41942
ENSG00000175197	1649	DDIT3	protein_coding	0.0864058	3.45903	4.31816	1.64e-05	0.00035358	2.62767		ENSG00000178252	11180	WDR6	protein_coding	-0.100196	5.74629	-3.76285	0.00017201	0.00371568	0.413067
ENSG00000227825	NA	SLC9A7P1	transcribed_processed_pseudogene	0.110911	2.68423	4.31776	1.64e-05	0.00035358	2.68168		ENSG00000166548	7084	TK2	protein_coding	0.138633	4.96766	3.76144	0.00017299	0.00373173	0.438137
ENSG00000255769	NA	GOLGA2P10	transcribed_unprocessed_pseudogene	-0.201579	0.44502	-4.31765	1.64e-05	0.00035358	2.64223		ENSG00000241553	10093	ARPC4	protein_coding	0.0745556	7.45317	3.76111	0.00017321	0.00373173	0.39861
ENSG00000156738	931	MS4A1	protein_coding	-0.164459	6.47933	-4.31701	1.65e-05	0.00035413	2.44237		ENSG00000130560	10422	UBAC1	protein_coding	0.100279	4.52918	3.75978	0.00017413	0.00374266	0.458823
ENSG00000261754	NA		lncRNA	-0.143641	0.891592	-4.31585	1.65e-05	0.00035551	2.68097		ENSG00000187862	164118	TTC24	protein_coding	-0.273873	0.857568	-3.75955	0.00017429	0.00374266	0.5676
ENSG00000276136	NA		lncRNA	0.0811664	3.19231	4.31482	1.66e-05	0.00035661	2.62883		ENSG00000151414	140609	NEK7	protein_coding	0.080821	7.06591	3.7594	0.00017439	0.00374266	0.389029
ENSG00000104880	23370	ARHGEF18	protein_coding	-0.0589126	7.28146	-4.3144	1.67e-05	0.00035661	2.43235		ENSG00000255185	NA	PDXDC2P	transcribed_unprocessed_pseudogene	-0.217874	1.43581	-3.75754	0.00017568	0.00376549	0.613173
ENSG00000102524	10673	TNFSF13B	protein_coding	0.110319	6.34393	4.3143	1.67e-05	0.00035661	2.42977		ENSG00000108021	54906	TASOR2	protein_coding	-0.0832167	6.85023	-3.7566	0.00017634	0.00377055	0.377275
ENSG00000117500	50999	TMED5	protein_coding	0.0483298	6.45941	4.31241	1.68e-05	0.00035874	2.42098		ENSG00000130826	1736	DKC1	protein_coding	-0.0712975	4.68392	-3.75655	0.00017637	0.00377055	0.440875
ENSG00000165030	4783	NFIL3	protein_coding	0.109469	5.28332	4.3124	1.68e-05	0.00035874	2.4484		ENSG00000243660	642819	ZNF487	protein_coding	0.132725	3.51505	3.75612	0.00017668	0.00377219	0.531895
ENSG00000183255	754	PTTG1IP	protein_coding	0.0558002	7.10659	4.31198	1.68e-05	0.00035896	2.42002		ENSG00000223959	NA	AFG3L1P	transcribed_unitary_pseudogene	-0.0894922	4.31659	-3.75275	0.00017906	0.0038119	0.458797
ENSG00000131797	NA	CLUHP3	transcribed_unprocessed_pseudogene	-0.101966	4.60531	-4.31101	1.69e-05	0.00035984	2.48999		ENSG00000151240	22982	DIP2C	protein_coding	-0.195732	2.53459	-3.75268	0.00017911	0.0038119	0.589133
ENSG00000110422	10114	HIPK3	protein_coding	0.065738	8.40291	4.31086	1.69e-05	0.00035984	2.43343		ENSG00000256981	NA		unprocessed_pseudogene	-0.151495	2.56161	-3.75251	0.00017923	0.0038119	0.589997
ENSG00000035681	8439	NSMAF	protein_coding	0.0610011	5.73912	4.3096	1.7e-05	0.00036142	2.4224		ENSG00000065135	2773	GNAI3	protein_coding	0.0722277	7.41068	3.75108	0.00018025	0.0038287	0.361244
ENSG00000117899	23184	MESD	protein_coding	-0.0423002	5.14996	-4.30788	1.71e-05	0.00036374	2.43984		ENSG00000228784	400946	LINC00954	lncRNA	-0.152002	3.38138	-3.75005	0.00018098	0.00383936	0.529334
ENSG00000276564	NA		lncRNA	-0.121939	1.16395	-4.30503	1.74e-05	0.00036783	2.65925		ENSG00000140612	23478	SEC11A	protein_coding	0.0941032	4.94863	3.74821	0.00018231	0.0038626	0.395499
ENSG00000116903	149371	EXOC8	protein_coding	0.0480763	6.24796	4.30482	1.74e-05	0.00036783	2.3905		ENSG00000111667	8078	USP5	protein_coding	-0.112866	4.66424	-3.74666	0.00018343	0.00387618	0.40044
ENSG00000008869	54497	HEATR5B	protein_coding	-0.0577519	6.64595	-4.30424	1.74e-05	0.00036832	2.38577		ENSG00000231793	NA	DOC2GP	transcribed_unitary_pseudogene	-0.324638	-0.262661	-3.74665	0.00018344	0.00387618	0.253383
ENSG00000218730	NA		processed_pseudogene	-0.219258	-0.290683	-4.30296	1.75e-05	0.00036961	2.31143		ENSG00000153896	148103	ZNF599	protein_coding	-0.140972	1.77721	-3.74635	0.00018366	0.00387618	0.582821
ENSG00000136161	1102	RCBTB2	protein_coding	0.0697816	6.14285	4.30289	1.75e-05	0.00036961	2.38457		ENSG00000257027	NA		lncRNA	-0.100152	6.39113	-3.74488	0.00018473	0.00389398	0.335954
ENSG00000256981	NA		unprocessed_pseudogene	-0.103755	2.56161	-4.30092	1.77e-05	0.00037241	2.63075		ENSG00000263482	NA	ANTXRLP1	unprocessed_pseudogene	-0.208914	0.812583	-3.74446	0.00018504	0.0038954	0.513785
ENSG00000126016	154796	AMOT	protein_coding	-0.113244	1.70437	-4.30057	1.77e-05	0.00037253	2.66149		ENSG00000186166	338657	CENATAC	protein_coding	-0.0803267	4.38402	-3.74404	0.00018535	0.00389698	0.422182
ENSG00000189180	7581	ZNF33A	protein_coding	0.0525009	7.34937	4.2996	1.78e-05	0.00037368	2.36918		ENSG00000224078	NA	SNHG14	lncRNA	-0.109502	7.37741	-3.74371	0.00018559	0.00389717	0.333254
ENSG00000158517	653361	NCF1	protein_coding	0.11568	7.53845	4.29841	1.79e-05	0.0003752	2.36978		ENSG00000204623	80862	POLR1HASP	transcribed_unitary_pseudogene	-0.0954619	4.7685	-3.74211	0.00018677	0.00391687	0.383998
ENSG00000279329	NA		TEC	-0.124809	0.136951	-4.29734	1.8e-05	0.00037652	2.48163		ENSG00000116127	7840	ALMS1	protein_coding	-0.105889	6.82994	-3.74109	0.00018752	0.00392448	0.320882
ENSG00000164649	55536	CDCA7L	protein_coding	-0.116706	4.21726	-4.29669	1.8e-05	0.00037714	2.46391		ENSG00000215374	100132103	FAM66B	lncRNA	-0.252148	1.24316	-3.7407	0.00018781	0.00392448	0.542272
ENSG00000085563	5243	ABCB1	protein_coding	-0.121258	4.03316	-4.29635	1.81e-05	0.00037724	2.48276		ENSG00000069966	10681	GNB5	protein_coding	-0.0934058	4.55907	-3.74066	0.00018784	0.00392448	0.395349
ENSG00000184860	93517	SDR42E1	protein_coding	-0.125562	3.34808	-4.29505	1.82e-05	0.00037895	2.54277		ENSG00000239523	100506826	MYLK-AS1	lncRNA	-0.116975	2.62918	-3.73983	0.00018846	0.00393083	0.539763
ENSG00000262292	NA	GRAPLDR	lncRNA	-0.222681	0.229024	-4.29429	1.82e-05	0.00037948	2.48828		ENSG00000086300	29887	SNX10	protein_coding	0.133618	6.5428	3.73962	0.00018862	0.00393083	0.316023
ENSG00000163082	130367	SGPP2	protein_coding	-0.14577	0.467485	-4.29418	1.82e-05	0.00037948	2.55069		ENSG00000143158	25874	MPC2	protein_coding	0.107642	4.36996	3.73867	0.00018933	0.00394065	0.396425
ENSG00000269404	6689	SPIB	protein_coding	-0.152402	3.30597	-4.29332	1.83e-05	0.00038046	2.52446		ENSG00000214900	283551	LINC01588	lncRNA	-0.136249	4.09538	-3.7377	0.00019005	0.00395083	0.423632
ENSG00000154978	81552	VOPP1	protein_coding	-0.0492963	6.19987	-4.29274	1.83e-05	0.00038098	2.3402		ENSG00000154310	23043	TNIK	protein_coding	-0.101212	6.06481	-3.73718	0.00019044	0.00395194	0.311791
ENSG00000127995	64921	CASD1	protein_coding	-0.0632719	4.85915	-4.29066	1.85e-05	0.00038405	2.38718		ENSG00000154016	400581	GRAP	protein_coding	-0.132925	4.42836	-3.73699	0.00019058	0.00395194	0.386297
ENSG00000225733	100505641	FGD5-AS1	lncRNA	0.0403414	6.84131	4.28971	1.86e-05	0.00038521	2.32482		ENSG00000175595	2072	ERCC4	protein_coding	-0.142155	3.91866	-3.73641	0.00019103	0.00395615	0.429702
ENSG00000120265	5110	PCMT1	protein_coding	0.0724093	5.22791	4.28868	1.87e-05	0.0003865	2.35883		ENSG00000086061	3301	DNAJA1	protein_coding	0.123078	6.19145	3.73556	0.00019167	0.00396451	0.304679
ENSG00000154764	7476	WNT7A	protein_coding	-0.203064	1.2228	-4.28797	1.87e-05	0.00038688	2.60035		ENSG00000106479	643641	ZNF862	protein_coding	-0.101334	4.68909	-3.73492	0.00019216	0.00396962	0.364567
ENSG00000160613	9159	PCSK7	protein_coding	-0.0619601	6.90226	-4.2879	1.88e-05	0.00038688	2.31736		ENSG00000101160	1522	CTSZ	protein_coding	0.0979772	7.52915	3.73422	0.00019269	0.00397562	0.301426
ENSG00000086300	29887	SNX10	protein_coding	0.0915631	6.5428	4.28756	1.88e-05	0.00038699	2.31634		ENSG00000187912	388512	CLEC17A	protein_coding	-0.256321	2.63637	-3.73334	0.00019335	0.00398445	0.519764
ENSG00000133624	NA	ZNF767P	transcribed_unprocessed_pseudogene	-0.0710226	4.84095	-4.28699	1.88e-05	0.00038703	2.37591		ENSG00000156398	118980	SFXN2	protein_coding	-0.189992	2.52841	-3.73255	0.00019396	0.00399196	0.520406
ENSG00000109452	8821	INPP4B	protein_coding	-0.0925951	7.23912	-4.28698	1.88e-05	0.00038703	2.31532		ENSG00000137509	5547	PRCP	protein_coding	0.0964873	6.77522	3.73163	0.00019466	0.00400143	0.286337
ENSG00000120992	10434	LYPLA1	protein_coding	0.0478037	5.57627	4.28669	1.89e-05	0.00038705	2.33128		ENSG00000085491	29957	SLC25A24	protein_coding	0.0849033	5.40406	3.72712	0.00019816	0.0040657	0.292177
ENSG00000118402	6785	ELOVL4	protein_coding	-0.181345	0.211365	-4.28605	1.89e-05	0.00038768	2.47422		ENSG00000115520	80219	COQ10B	protein_coding	0.0799223	4.85187	3.72697	0.00019828	0.0040657	0.323305
ENSG00000151320	9472	AKAP6	protein_coding	-0.218296	2.376	-4.28574	1.89e-05	0.00038774	2.58651		ENSG00000088876	79175	ZNF343	protein_coding	-0.101086	3.32974	-3.72587	0.00019914	0.00407825	0.443091
ENSG00000169224	148823	GCSAML	protein_coding	0.217031	1.25517	4.28371	1.91e-05	0.00039078	2.58839		ENSG00000261455	NA	LINC01003	lncRNA	0.124562	1.64806	3.72534	0.00019955	0.00408173	0.509845
ENSG00000100554	51382	ATP6V1D	protein_coding	0.0624441	4.94405	4.28222	1.92e-05	0.00039287	2.34769		ENSG00000103769	8766	RAB11A	protein_coding	0.0862147	6.10259	3.72458	0.00020015	0.00408533	0.264182
ENSG00000130826	1736	DKC1	protein_coding	-0.0486254	4.68392	-4.28169	1.93e-05	0.00039287	2.36061		ENSG00000145700	256006	ANKRD31	protein_coding	-0.222491	0.249549	-3.72449	0.00020022	0.00408533	0.322427
ENSG00000232479	NA	KRT8P52	processed_pseudogene	-0.123975	0.556583	-4.28168	1.93e-05	0.00039287	2.51286		ENSG00000103490	29108	PYCARD	protein_coding	0.123273	5.27586	3.72418	0.00020047	0.00408542	0.285189
ENSG00000008394	4257	MGST1	protein_coding	0.115622	2.50439	4.28105	1.93e-05	0.00039351	2.54842		ENSG00000046647	54960	GEMIN8	protein_coding	-0.114304	2.2517	-3.72247	0.00020182	0.00410786	0.495764
ENSG00000287255	101929667		lncRNA	0.188962	1.31242	4.27709	1.97e-05	0.00040002	2.56254		ENSG00000158716	54935	DUSP23	protein_coding	0.110564	2.41682	3.72166	0.00020247	0.00411592	0.485375
ENSG00000117616	57035	RSRP1	protein_coding	0.0577334	7.94349	4.27607	1.98e-05	0.00040136	2.27881		ENSG00000119771	114818	KLHL29	protein_coding	-0.328317	-0.76647	-3.72034	0.00020352	0.00412863	-0.0717234
ENSG00000140299	663	BNIP2	protein_coding	0.0474651	7.52539	4.2751	1.99e-05	0.0004026	2.2694		ENSG00000119655	10577	NPC2	protein_coding	0.109371	5.85831	3.72026	0.00020359	0.00412863	0.252674
ENSG00000178425	221294	NT5DC1	protein_coding	-0.087288	4.14671	-4.27444	1.99e-05	0.00040328	2.38111		ENSG00000062716	81671	VMP1	protein_coding	0.137594	8.6018	3.71987	0.0002039	0.00412994	0.266513
ENSG00000109270	8649	LAMTOR3	protein_coding	0.0883173	4.95181	4.27287	2.01e-05	0.00040562	2.30969		ENSG00000242134	NA	RPL5P13	processed_pseudogene	-0.254046	0.113012	-3.71858	0.00020494	0.00414591	0.241368
ENSG00000154016	400581	GRAP	protein_coding	-0.0908043	4.42836	-4.27009	2.03e-05	0.0004098	2.32948		ENSG00000287255	101929667		lncRNA	0.2738	1.31242	3.71747	0.00020584	0.00415895	0.469882
ENSG00000073331	80216	ALPK1	protein_coding	0.117439	7.28236	4.27001	2.03e-05	0.0004098	2.24518		ENSG00000170144	220988	HNRNPA3	protein_coding	-0.057392	6.93695	-3.71636	0.00020674	0.00416835	0.231075
ENSG00000184465	253769	WDR27	protein_coding	-0.0957288	4.18605	-4.26925	2.04e-05	0.00041071	2.3576		ENSG00000272316	NA		lncRNA	-0.107436	3.98451	-3.71627	0.00020681	0.00416835	0.355354
ENSG00000113269	55819	RNF130	protein_coding	0.0797821	7.53644	4.26787	2.05e-05	0.00041272	2.2389		ENSG00000272667	NA		lncRNA	0.15674	0.892082	3.71546	0.00020747	0.004174	0.433552
ENSG00000230989	3281	HSBP1	protein_coding	0.097913	5.02044	4.26731	2.06e-05	0.00041325	2.27805		ENSG00000140939	8996	NOL3	protein_coding	0.216342	0.0309425	3.71531	0.00020759	0.004174	0.250248
ENSG00000236670	NA	KRT18P5	processed_pseudogene	-0.10284	1.31654	-4.26666	2.06e-05	0.00041395	2.52138		ENSG00000087269	8602	NOP14	protein_coding	-0.074693	4.56038	-3.71336	0.00020919	0.00419676	0.28998
ENSG00000197872	81553	CYRIA	protein_coding	0.0755594	6.97238	4.26571	2.07e-05	0.00041505	2.22471		ENSG00000116918	7257	TSNAX	protein_coding	0.0950816	5.6352	3.71331	0.00020923	0.00419676	0.237024
ENSG00000247626	92935	MARS2	protein_coding	-0.0614222	3.6491	-4.26552	2.07e-05	0.00041505	2.38554		ENSG00000261596	NA		lncRNA	0.137723	2.5274	3.7114	0.00021081	0.00422326	0.448397
ENSG00000253924	NA		lncRNA	-0.205276	1.53015	-4.26378	2.09e-05	0.00041752	2.51379		ENSG00000026025	7431	VIM	protein_coding	0.0946796	9.81908	3.71034	0.00021169	0.00423456	0.259261
ENSG00000205476	317762	CCDC85C	protein_coding	-0.162246	1.07187	-4.26364	2.09e-05	0.00041752	2.50469		ENSG00000142867	8915	BCL10	protein_coding	0.0684706	5.20947	3.70968	0.00021224	0.00423456	0.236541
ENSG00000149474	57325	KAT14	protein_coding	-0.0554545	4.37955	-4.26202	2.1e-05	0.00042002	2.30192		ENSG00000272563	NA		lncRNA	0.223649	1.1243	3.70967	0.00021224	0.00423456	0.428771
ENSG00000106133	NA	NSUN5P2	transcribed_unprocessed_pseudogene	-0.096277	2.48199	-4.26083	2.12e-05	0.00042174	2.46716		ENSG00000264456	NA		lncRNA	0.138231	1.41711	3.70949	0.00021239	0.00423456	0.452241
ENSG00000181929	5571	PRKAG1	protein_coding	0.0485855	4.79434	4.25985	2.12e-05	0.00042298	2.2617		ENSG00000134970	51014	TMED7	protein_coding	0.0715191	6.01528	3.7076	0.00021398	0.00426108	0.205379
ENSG00000286488	NA		lncRNA	0.0902864	4.35133	4.25963	2.13e-05	0.00042298	2.28923		ENSG00000172340	8801	SUCLG2	protein_coding	-0.073993	5.19264	-3.70687	0.00021459	0.00426812	0.231721
ENSG00000116266	6814	STXBP3	protein_coding	0.0573157	6.2866	4.25902	2.13e-05	0.00042361	2.19932		ENSG00000104915	8677	STX10	protein_coding	0.106189	5.30489	3.70561	0.00021565	0.0042841	0.219008
ENSG00000134827	6947	TCN1	protein_coding	0.19325	2.56503	4.25766	2.15e-05	0.00042521	2.45047		ENSG00000175105	55279	ZNF654	protein_coding	0.0867228	5.50015	3.70425	0.00021681	0.00429924	0.207046
ENSG00000255398	8843	HCAR3	protein_coding	0.133578	5.79949	4.25764	2.15e-05	0.00042521	2.20136		ENSG00000134851	55858	TMEM165	protein_coding	0.0771185	5.68566	3.7041	0.00021693	0.00429924	0.200708
ENSG00000166707	644353	ZCCHC18	protein_coding	-0.169001	1.32747	-4.25723	2.15e-05	0.00042547	2.47938		ENSG00000011600	7305	TYROBP	protein_coding	0.13488	7.2605	3.70377	0.00021722	0.00429976	0.189057
ENSG00000165526	84881	RPUSD4	protein_coding	-0.0563906	3.99236	-4.25667	2.15e-05	0.00042602	2.31648		ENSG00000105383	945	CD33	protein_coding	0.125244	4.6139	3.70336	0.00021757	0.00430094	0.248441
ENSG00000163041	3020	H3-3A	protein_coding	0.0886381	9.57507	4.25587	2.16e-05	0.00042702	2.22836		ENSG00000204934	401431	ATP6V0E2-AS1	lncRNA	-0.163824	1.61186	-3.70309	0.0002178	0.00430094	0.433477
ENSG00000132182	23225	NUP210	protein_coding	-0.0694268	6.31333	-4.25557	2.17e-05	0.00042707	2.18374		ENSG00000160613	9159	PCSK7	protein_coding	-0.0895129	6.90226	-3.70235	0.00021843	0.00430819	0.180764
ENSG00000146476	79624	ARMT1	protein_coding	0.0733453	4.36833	4.25497	2.17e-05	0.00042772	2.2734		ENSG00000211801	NA	TRAV21	TR_V_gene	-0.18832	1.26779	-3.70152	0.00021914	0.00431715	0.416658
ENSG00000124228	55661	DDX27	protein_coding	-0.0480469	5.11919	-4.25359	2.18e-05	0.00042983	2.21257		ENSG00000168280	3800	KIF5C	protein_coding	-0.162798	3.66758	-3.70092	0.00021965	0.00431991	0.328681
ENSG00000159322	83440	ADPGK	protein_coding	0.0388421	7.03619	4.25305	2.19e-05	0.00043035	2.17185		ENSG00000198420	9747	TCAF1	protein_coding	-0.132358	3.73987	-3.70072	0.00021983	0.00431991	0.31741
ENSG00000101972	10735	STAG2	protein_coding	0.0571945	8.38625	4.25253	2.19e-05	0.00043083	2.18936		ENSG00000196154	6275	S100A4	protein_coding	0.0986335	8.10152	3.70045	0.00022006	0.00431991	0.187881
ENSG00000198380	2673	GFPT1	protein_coding	-0.0575291	4.66115	-4.25099	2.21e-05	0.00043286	2.23792		ENSG00000163399	476	ATP1A1	protein_coding	-0.0761458	6.70185	-3.70001	0.00022045	0.00432162	0.1718
ENSG00000152213	115761	ARL11	protein_coding	0.0999751	5.68857	4.25093	2.21e-05	0.00043286	2.17582		ENSG00000155876	10670	RRAGA	protein_coding	0.0674366	4.8903	3.69974	0.00022067	0.00432162	0.220371
ENSG00000161010	51149	MRNIP	protein_coding	-0.0948188	3.45811	-4.24932	2.23e-05	0.0004351	2.34154		ENSG00000037474	54888	NSUN2	protein_coding	-0.0652207	5.66968	-3.69767	0.00022247	0.00435177	0.178647
ENSG00000134243	6272	SORT1	protein_coding	0.104313	5.74313	4.24924	2.23e-05	0.0004351	2.16738		ENSG00000135127	92558	BICDL1	protein_coding	-0.167172	3.08285	-3.69669	0.00022333	0.00436329	0.365771
ENSG00000033867	9497	SLC4A7	protein_coding	-0.0712405	6.3094	-4.24711	2.25e-05	0.0004387	2.14962		ENSG00000148834	9446	GSTO1	protein_coding	0.1104	4.9593	3.69436	0.00022538	0.00439048	0.200646
ENSG00000115652	80146	UXS1	protein_coding	-0.0591599	4.87936	-4.24586	2.26e-05	0.00044061	2.19771		ENSG00000253924	NA		lncRNA	-0.297753	1.53015	-3.6943	0.00022542	0.00439048	0.40089
ENSG00000252481	677768	SCARNA13	scaRNA	0.157745	6.70486	4.24506	2.27e-05	0.00044166	2.14083		ENSG00000126768	10245	TIMM17B	protein_coding	0.0958925	3.58321	3.69412	0.00022559	0.00439048	0.301221
ENSG00000150337	2209	FCGR1A	protein_coding	0.180854	5.05642	4.24389	2.28e-05	0.00044343	2.17713		ENSG00000248671	NA	NA	NA	-0.154656	1.53466	-3.6939	0.00022578	0.00439048	0.397172
ENSG00000023287	9821	RB1CC1	protein_coding	0.0569895	7.14586	4.2436	2.28e-05	0.00044348	2.13391		ENSG00000136014	84101	USP44	protein_coding	-0.242692	1.61194	-3.69146	0.00022795	0.00442468	0.392536
ENSG00000122729	48	ACO1	protein_coding	-0.0584887	3.36427	-4.24284	2.29e-05	0.00044445	2.31734		ENSG00000119599	26094	DCAF4	protein_coding	-0.159135	2.41298	-3.69132	0.00022807	0.00442468	0.381099
ENSG00000198736	51734	MSRB1	protein_coding	0.117803	6.82913	4.24177	2.3e-05	0.00044604	2.12628		ENSG00000211793	NA	TRAV9-2	TR_V_gene	-0.170029	1.99618	-3.69071	0.00022861	0.00443004	0.391595
ENSG00000104093	23312	DMXL2	protein_coding	0.0935609	8.33237	4.2415	2.3e-05	0.00044605	2.14185		ENSG00000126945	3188	HNRNPH2	protein_coding	0.106196	6.47806	3.68951	0.00022969	0.00443462	0.135286
ENSG00000144290	57282	SLC4A10	protein_coding	-0.256782	1.7448	-4.24078	2.31e-05	0.00044695	2.42031		ENSG00000110318	57562	CEP126	protein_coding	-0.155629	2.00729	-3.68931	0.00022986	0.00443462	0.387735
ENSG00000267040	100505549	ATP8B1-AS1	lncRNA	-0.0692341	3.01389	-4.24045	2.32e-05	0.00044708	2.34785		ENSG00000112486	1235	CCR6	protein_coding	-0.218998	3.91483	-3.68926	0.00022991	0.00443462	0.258231
ENSG00000164253	55255	WDR41	protein_coding	0.0594238	4.77482	4.23777	2.34e-05	0.00045188	2.17395		ENSG00000117500	50999	TMED5	protein_coding	0.0691722	6.45941	3.68925	0.00022992	0.00443462	0.1341
ENSG00000151779	51594	NBAS	protein_coding	-0.0482701	6.66788	-4.23745	2.35e-05	0.000452	2.10662		ENSG00000198189	51170	HSD17B11	protein_coding	0.121044	7.42086	3.68787	0.00023116	0.00445341	0.133047
ENSG00000119686	55640	FLVCR2	protein_coding	0.106537	3.49297	4.23566	2.36e-05	0.00045506	2.27507		ENSG00000248932	100507291	COPB2-DT	lncRNA	-0.145545	1.62829	-3.68742	0.00023157	0.00445607	0.379966
ENSG00000279207	NA		TEC	-0.0694556	3.08322	-4.23504	2.37e-05	0.00045577	2.31774		ENSG00000147576	137872	ADHFE1	protein_coding	-0.149373	2.24162	-3.68697	0.00023198	0.00445868	0.372854
ENSG00000136826	9314	KLF4	protein_coding	0.0911956	4.07595	4.23417	2.38e-05	0.00045698	2.20631		ENSG00000085511	4216	MAP3K4	protein_coding	-0.11393	5.6456	-3.68657	0.00023234	0.00446049	0.139436
ENSG00000137806	51103	NDUFAF1	protein_coding	0.0646347	3.0254	4.23392	2.38e-05	0.00045698	2.31709		ENSG00000244115	552891	DNAJC25-GNG10	protein_coding	0.227239	3.26454	3.68627	0.00023262	0.00446063	0.320238
ENSG00000119900	79627	OGFRL1	protein_coding	0.0902851	8.83032	4.23351	2.39e-05	0.00045727	2.11964		ENSG00000110934	51411	BIN2	protein_coding	0.0657757	8.10031	3.68351	0.00023514	0.00449887	0.127155
ENSG00000260078	NA	MPHOSPH10P1	transcribed_unprocessed_pseudogene	0.128299	4.12702	4.23282	2.39e-05	0.00045814	2.20761		ENSG00000277301	101929698		lncRNA	-0.286316	0.0973069	-3.68349	0.00023515	0.00449887	0.15794
ENSG00000239305	7844	RNF103	protein_coding	0.0412908	5.23485	4.23118	2.41e-05	0.0004607	2.11489		ENSG00000267128	NA	RNF157-AS1	lncRNA	-0.383423	-0.938114	-3.68247	0.00023609	0.00451156	-0.206213
ENSG00000270647	8148	TAF15	protein_coding	-0.0485372	5.12432	-4.23088	2.42e-05	0.0004607	2.1256		ENSG00000119723	51004	COQ6	protein_coding	-0.0895869	3.43102	-3.68194	0.00023658	0.00451567	0.280058
ENSG00000174282	57659	ZBTB4	protein_coding	-0.052063	5.1282	-4.23077	2.42e-05	0.0004607	2.11844		ENSG00000186104	120227	CYP2R1	protein_coding	-0.0938964	3.93477	-3.68095	0.0002375	0.00452799	0.228331
ENSG00000171603	22883	CLSTN1	protein_coding	-0.074833	4.64927	-4.22924	2.43e-05	0.00046291	2.14236		ENSG00000186792	8372	HYAL3	protein_coding	0.211407	0.93925	3.67987	0.00023849	0.00453864	0.327974
ENSG00000182489	402415	XKRX	protein_coding	-0.184341	0.298675	-4.22917	2.43e-05	0.00046291	2.27002		ENSG00000271858	101928965		lncRNA	-0.209167	0.524795	-3.67976	0.0002386	0.00453864	0.278177
ENSG00000171130	155066	ATP6V0E2	protein_coding	-0.0859706	3.58353	-4.22848	2.44e-05	0.00046378	2.22924		ENSG00000232479	NA	KRT8P52	processed_pseudogene	-0.178574	0.556583	-3.67903	0.00023928	0.00454637	0.255662
ENSG00000284428	NA		lncRNA	-0.0765326	3.58131	-4.22715	2.46e-05	0.00046597	2.23899		ENSG00000181274	23401	FRAT2	protein_coding	0.155111	7.43028	3.67871	0.00023957	0.00454669	0.100322
ENSG00000110048	5007	OSBP	protein_coding	-0.0376732	5.57844	-4.22673	2.46e-05	0.00046631	2.08131		ENSG00000155508	9337	CNOT8	protein_coding	0.050132	6.34386	3.675	0.00024307	0.00460611	0.0836248
ENSG00000147316	79648	MCPH1	protein_coding	-0.0574779	5.23495	-4.22634	2.46e-05	0.00046658	2.09384		ENSG00000141971	93343	MVB12A	protein_coding	0.118028	1.47699	3.67474	0.00024331	0.00460611	0.33786
ENSG00000149428	10525	HYOU1	protein_coding	-0.0746468	4.69081	-4.22577	2.47e-05	0.00046716	2.12442		ENSG00000186231	114792	KLHL32	protein_coding	-0.215568	0.65319	-3.6745	0.00024354	0.00460611	0.257077
ENSG00000169902	8460	TPST1	protein_coding	0.179257	3.40594	4.22554	2.47e-05	0.00046716	2.23854		ENSG00000157077	9372	ZFYVE9	protein_coding	-0.168287	2.96797	-3.67296	0.00024501	0.00462857	0.28813
ENSG00000155158	158219	TTC39B	protein_coding	-0.0733399	5.56348	-4.22242	2.51e-05	0.00047309	2.06586		ENSG00000136404	53346	TM6SF1	protein_coding	0.139925	4.71208	3.67111	0.00024678	0.0046554	0.127404
ENSG00000166734	113201	GOLM2	protein_coding	0.0502419	6.45774	4.22203	2.51e-05	0.00047337	2.0435		ENSG00000116815	965	CD58	protein_coding	0.0946371	5.14816	3.67035	0.0002475	0.0046554	0.102413
ENSG00000186432	3840	KPNA4	protein_coding	0.0378679	7.00525	4.2198	2.54e-05	0.00047662	2.03426		ENSG00000166734	113201	GOLM2	protein_coding	0.0730735	6.45774	3.6703	0.00024755	0.0046554	0.0661377
ENSG00000185420	64754	SMYD3	protein_coding	-0.0906924	3.19117	-4.21973	2.54e-05	0.00047662	2.24888		ENSG00000129515	58533	SNX6	protein_coding	0.101445	6.37975	3.6703	0.00024755	0.0046554	0.0668153
ENSG00000153790	136895	SPMIP4	protein_coding	-0.11075	1.22345	-4.2197	2.54e-05	0.00047662	2.33469		ENSG00000174840	201626	PDE12	protein_coding	-0.0564365	5.04471	-3.66943	0.00024839	0.00466473	0.100077
ENSG00000107829	6468	FBXW4	protein_coding	-0.0641993	4.45395	-4.2194	2.54e-05	0.00047671	2.12394		ENSG00000101452	60625	DHX35	protein_coding	-0.0708918	3.7248	-3.6692	0.00024861	0.00466473	0.207393
ENSG00000067057	5214	PFKP	protein_coding	-0.0813027	4.74206	-4.21905	2.54e-05	0.0004769	2.09343		ENSG00000177034	345778	MTX3	protein_coding	-0.0950196	4.52684	-3.66744	0.00025032	0.00469157	0.136757
ENSG00000185215	7127	TNFAIP2	protein_coding	0.0992542	7.67299	4.21823	2.55e-05	0.00047809	2.03689		ENSG00000185420	64754	SMYD3	protein_coding	-0.131783	3.19117	-3.66381	0.00025388	0.00475161	0.239271
ENSG00000183726	23585	TMEM50A	protein_coding	0.0625398	6.34221	4.21688	2.57e-05	0.00048039	2.02344		ENSG00000182700	492311	IGIP	protein_coding	-0.0878385	3.84906	-3.66321	0.00025447	0.00475161	0.179468
ENSG00000152894	5796	PTPRK	protein_coding	-0.205197	2.60836	-4.214	2.6e-05	0.00048546	2.27313		ENSG00000141854	113230	MISP3	protein_coding	0.246377	-0.0546943	3.66306	0.00025462	0.00475161	0.102501
ENSG00000204713	5987	TRIM27	protein_coding	0.046407	6.55614	4.21391	2.6e-05	0.00048546	2.00925		ENSG00000204386	4758	NEU1	protein_coding	0.0915992	4.85142	3.663	0.00025467	0.00475161	0.0906783
ENSG00000270130	NA		lncRNA	-0.123677	0.534852	-4.21371	2.61e-05	0.00048546	2.24748		ENSG00000127951	10875	FGL2	protein_coding	0.133308	9.43647	3.66241	0.00025526	0.00475716	0.0787424
ENSG00000203814	440689	H2BC18	protein_coding	0.0811477	6.05034	4.21347	2.61e-05	0.00048546	2.01306		ENSG00000170430	4255	MGMT	protein_coding	-0.110558	3.30029	-3.66098	0.00025668	0.00476909	0.212817
ENSG00000155744	285172	HYCC2	protein_coding	0.0979523	7.75011	4.21123	2.63e-05	0.00048971	2.007		ENSG00000171988	221037	JMJD1C	protein_coding	0.0984974	8.8438	3.66097	0.0002567	0.00476909	0.0597044
ENSG00000259642	NA	ST20-AS1	lncRNA	0.0989898	2.21958	4.21032	2.64e-05	0.00049111	2.27655		ENSG00000082438	22837	COBLL1	protein_coding	-0.194988	4.1775	-3.6609	0.00025676	0.00476909	0.138959
ENSG00000129007	91860	CALML4	protein_coding	0.0851863	3.83661	4.2097	2.65e-05	0.00049191	2.13439		ENSG00000146676	5814	PURB	protein_coding	0.0635017	6.79963	3.65977	0.0002579	0.00478332	0.02835
ENSG00000277775	8968	H3C7	protein_coding	0.128474	2.72525	4.20932	2.66e-05	0.00049218	2.22338		ENSG00000261618	NA	LINC02605	lncRNA	-0.246993	0.17066	-3.65956	0.00025811	0.00478332	0.0899487
ENSG00000247572	100131067	CKMT2-AS1	lncRNA	-0.112524	2.3924	-4.20889	2.66e-05	0.00049256	2.26721		ENSG00000169397	6037	RNASE3	protein_coding	0.419776	-0.0401687	3.65921	0.00025845	0.00478431	0.0663112
ENSG00000163605	151987	PPP4R2	protein_coding	0.0607263	6.53718	4.20765	2.68e-05	0.0004947	1.98413		ENSG00000124198	10564	ARFGEF2	protein_coding	-0.0623078	6.18137	-3.65623	0.00026145	0.00483458	0.0187018
ENSG00000157168	3084	NRG1	protein_coding	0.22169	2.96735	4.20582	2.7e-05	0.00049813	2.19946		ENSG00000172819	5916	RARG	protein_coding	-0.133008	2.74326	-3.65524	0.00026246	0.00484784	0.237073
ENSG00000198276	54963	UCKL1	protein_coding	-0.068015	3.11959	-4.20487	2.71e-05	0.00049966	2.18175		ENSG00000181722	26137	ZBTB20	protein_coding	-0.0990832	7.00199	-3.65238	0.00026539	0.00488662	0.00197868
ENSG00000131236	10487	CAP1	protein_coding	0.0621731	8.85322	4.20435	2.71e-05	0.00050025	2.00088		ENSG00000175538	10008	KCNE3	protein_coding	0.135706	7.06233	3.65232	0.00026545	0.00488662	0.00303642
ENSG00000170144	220988	HNRNPA3	protein_coding	-0.038797	6.93695	-4.20368	2.72e-05	0.00050115	1.9672		ENSG00000198223	1438	CSF2RA	protein_coding	0.141463	6.02542	3.65232	0.00026545	0.00488662	0.00679453
ENSG00000272037	NA		lncRNA	0.121248	1.17988	4.20255	2.74e-05	0.00050308	2.26571		ENSG00000137502	27314	RAB30	protein_coding	-0.174664	4.05104	-3.65203	0.00026575	0.00488664	0.125164
ENSG00000169193	90693	CCDC126	protein_coding	0.0841518	3.47942	4.19996	2.77e-05	0.00050828	2.12815		ENSG00000197816	100499483	CCDC180	protein_coding	-0.236388	2.15703	-3.65075	0.00026706	0.00490516	0.25353
ENSG00000109854	10553	HTATIP2	protein_coding	0.0641671	4.92478	4.19958	2.77e-05	0.0005085	2.00158		ENSG00000103356	124454	EARS2	protein_coding	-0.126359	3.72888	-3.65048	0.00026734	0.00490516	0.136064
ENSG00000151883	79668	PARP8	protein_coding	0.0548986	8.55142	4.19935	2.77e-05	0.0005085	1.97226		ENSG00000114735	51409	HEMK1	protein_coding	-0.0881384	4.87643	-3.64776	0.00027018	0.00495084	0.0379924
ENSG00000104388	5862	RAB2A	protein_coding	0.0488243	5.96577	4.19689	2.8e-05	0.00051345	1.9467		ENSG00000277791	5691	PSMB3	protein_coding	0.0971254	6.0615	3.64728	0.00027067	0.00495084	-0.0117357
ENSG00000167895	147138	TMC8	protein_coding	-0.0830442	5.80918	-4.1944	2.84e-05	0.00051851	1.94016		ENSG00000004534	10180	RBM6	protein_coding	-0.0771396	6.55171	-3.647	0.00027097	0.00495084	-0.0171738
ENSG00000117118	6390	SDHB	protein_coding	0.0466338	5.18513	4.19364	2.84e-05	0.00051945	1.96103		ENSG00000271646	NA	IRF2-DT	lncRNA	0.114473	4.03045	3.64695	0.00027103	0.00495084	0.0954361
ENSG00000151414	140609	NEK7	protein_coding	0.0538731	7.06591	4.19348	2.85e-05	0.00051945	1.9268		ENSG00000174282	57659	ZBTB4	protein_coding	-0.0750063	5.1282	-3.64465	0.00027344	0.00498941	0.0113443
ENSG00000108799	2145	EZH1	protein_coding	0.0464785	6.43219	4.19263	2.86e-05	0.00051975	1.92244		ENSG00000170989	1901	S1PR1	protein_coding	-0.103697	6.96273	-3.64334	0.00027484	0.00500937	-0.0289811
ENSG00000110931	10645	CAMKK2	protein_coding	0.0806278	6.33172	4.19262	2.86e-05	0.00051975	1.92294		ENSG00000211455	23012	STK38L	protein_coding	0.092102	6.28215	3.64072	0.00027763	0.00505473	-0.0377493
ENSG00000228863	NA		lncRNA	-0.139954	0.736135	-4.19259	2.86e-05	0.00051975	2.18783		ENSG00000237702	NA	TRBV3-1	TR_V_gene	-0.20755	1.12041	-3.63904	0.00027944	0.00507846	0.203376
ENSG00000048392	50484	RRM2B	protein_coding	0.0762022	6.31315	4.19194	2.87e-05	0.00052067	1.9207		ENSG00000107890	22852	ANKRD26	protein_coding	-0.111564	4.31853	-3.63894	0.00027955	0.00507846	0.0488371
ENSG00000141429	2589	GALNT1	protein_coding	0.0664448	6.11039	4.19123	2.87e-05	0.00052171	1.92072		ENSG00000145414	92345	NAF1	protein_coding	-0.117871	2.23433	-3.63825	0.00028029	0.00508634	0.207604
ENSG00000136630	3142	HLX	protein_coding	0.124062	3.98914	4.19028	2.89e-05	0.00052332	2.02366		ENSG00000066279	259266	ASPM	protein_coding	0.234856	2.67508	3.63717	0.00028146	0.00509478	0.174857
ENSG00000275342	157285	PRAG1	protein_coding	-0.10214	1.74751	-4.1883	2.91e-05	0.00052689	2.20973		ENSG00000180139	NA	ACTA2-AS1	lncRNA	-0.17207	2.20407	-3.63703	0.00028162	0.00509478	0.206526
ENSG00000083223	79670	TUT7	protein_coding	0.0760053	8.42525	4.18823	2.91e-05	0.00052689	1.92419		ENSG00000136888	9550	ATP6V1G1	protein_coding	0.123007	5.49326	3.63697	0.00028168	0.00509478	-0.0274301
ENSG00000239002	692148	SCARNA10	snoRNA	0.203888	8.97623	4.18707	2.93e-05	0.00052898	1.92738		ENSG00000171155	29071	C1GALT1C1	protein_coding	0.107796	3.72852	3.63513	0.00028369	0.00512552	0.0871814
ENSG00000023516	11215	AKAP11	protein_coding	-0.0483708	6.37452	-4.18556	2.95e-05	0.00053189	1.89434		ENSG00000186088	54103	GSAP	protein_coding	-0.0884024	6.10011	-3.63268	0.00028638	0.00516864	-0.062475
ENSG00000268205	NA		lncRNA	-0.054345	4.25598	-4.18502	2.95e-05	0.00053259	2.00229		ENSG00000184677	9923	ZBTB40	protein_coding	-0.0813159	6.05203	-3.63201	0.00028712	0.0051763	-0.0649586
ENSG00000142207	9875	URB1	protein_coding	-0.0950648	4.38276	-4.18216	2.99e-05	0.0005387	1.97555		ENSG00000268362	NA		lncRNA	-0.114587	5.66519	-3.6315	0.00028769	0.00518091	-0.0556608
ENSG00000188404	6402	SELL	protein_coding	0.0898105	9.6951	4.18101	3.01e-05	0.00054072	1.92383		ENSG00000156869	391059	FRRS1	protein_coding	0.202378	2.95147	3.63048	0.00028881	0.00519553	0.13594
ENSG00000256436	259290	TAS2R31	protein_coding	-0.0939985	2.4391	-4.18072	3.01e-05	0.00054072	2.15562		ENSG00000261167	NA		lncRNA	-0.109437	2.3065	-3.62979	0.00028959	0.00519692	0.174692
ENSG00000270116	NA		lncRNA	-0.125328	0.882637	-4.18055	3.01e-05	0.00054072	2.15787		ENSG00000253210	NA	DENND3-AS1	lncRNA	0.162807	2.18256	3.6297	0.00028969	0.00519692	0.176165
ENSG00000255423	55096	EBLN2	protein_coding	0.0556053	3.11609	4.17917	3.03e-05	0.00054342	2.08676		ENSG00000159445	117145	THEM4	protein_coding	-0.145665	4.33502	-3.62957	0.00028983	0.00519692	0.0224826
ENSG00000129103	25870	SUMF2	protein_coding	-0.0536316	5.33647	-4.17794	3.05e-05	0.00054574	1.8903		ENSG00000185010	2157	F8	protein_coding	0.133006	2.22596	3.62847	0.00029106	0.00521324	0.170978
ENSG00000188522	644815	FAM83G	protein_coding	-0.100667	1.93782	-4.17756	3.05e-05	0.00054605	2.16113		ENSG00000124019	79843	FAM124B	protein_coding	0.173894	1.28122	3.6269	0.00029283	0.00523937	0.171091
ENSG00000198879	57713	SFMBT2	protein_coding	-0.0668614	5.36654	-4.17718	3.06e-05	0.00054638	1.88747		ENSG00000058799	54432	YIPF1	protein_coding	0.0917462	4.76172	3.6251	0.00029486	0.00526994	-0.0395433
ENSG00000149970	22866	CNKSR2	protein_coding	-0.107565	3.77215	-4.1768	3.06e-05	0.0005467	2.01172		ENSG00000165389	171546	SPTSSA	protein_coding	0.118673	2.927	3.6245	0.00029554	0.00527644	0.121243
ENSG00000204569	5514	PPP1R10	protein_coding	0.0654647	5.6696	4.17595	3.07e-05	0.00054757	1.86731		ENSG00000267254	284408	ZNF790-AS1	lncRNA	-0.159162	1.58416	-3.62332	0.00029689	0.00529487	0.163669
ENSG00000235621	284749	LINC00494	lncRNA	-0.202414	1.13259	-4.17594	3.07e-05	0.00054757	2.15737		ENSG00000235437	92249	LINC01278	lncRNA	-0.149954	2.25241	-3.62043	0.00030021	0.00534825	0.146963
ENSG00000111321	4055	LTBR	protein_coding	0.0923302	4.30491	4.17459	3.09e-05	0.0005502	1.93988		ENSG00000102218	6102	RP2	protein_coding	0.111984	6.45777	3.61965	0.00030111	0.00535257	-0.113332
ENSG00000106799	7046	TGFBR1	protein_coding	0.0570269	7.26301	4.1731	3.11e-05	0.0005532	1.84476		ENSG00000115271	25801	GCA	protein_coding	0.173962	8.55729	3.6194	0.0003014	0.00535257	-0.0926317
ENSG00000169826	55454	CSGALNACT2	protein_coding	0.053082	6.19398	4.17276	3.12e-05	0.00055343	1.84356		ENSG00000035115	26751	SH3YL1	protein_coding	-0.120892	4.93207	-3.61922	0.00030161	0.00535257	-0.0607871
ENSG00000143546	6279	S100A8	protein_coding	0.200023	7.91854	4.17217	3.12e-05	0.0005542	1.8471		ENSG00000113263	3702	ITK	protein_coding	-0.103497	7.65497	-3.6191	0.00030174	0.00535257	-0.109821
ENSG00000141564	57521	RPTOR	protein_coding	-0.0854083	4.33528	-4.17195	3.13e-05	0.0005542	1.93358		ENSG00000014914	10903	MTMR11	protein_coding	0.126373	3.55162	3.61833	0.00030264	0.0053627	0.0317368
ENSG00000198315	7745	ZKSCAN8	protein_coding	-0.0524721	5.58732	-4.17142	3.13e-05	0.00055488	1.85466		ENSG00000104763	427	ASAH1	protein_coding	0.11408	8.32156	3.61781	0.00030324	0.00536765	-0.101814
ENSG00000147180	7552	ZNF711	protein_coding	-0.148261	0.994206	-4.17091	3.14e-05	0.0005555	2.12736		ENSG00000168288	27249	MMADHC	protein_coding	0.082016	5.60361	3.61691	0.0003043	0.00538061	-0.105981
ENSG00000152229	9050	PSTPIP2	protein_coding	0.0885666	5.37934	4.17067	3.14e-05	0.0005555	1.85859		ENSG00000251369	162972	ZNF550	protein_coding	-0.108937	4.13907	-3.61663	0.00030462	0.00538061	-0.0110405
ENSG00000138411	57520	HECW2	protein_coding	0.152207	3.54682	4.17039	3.15e-05	0.00055561	2.00211		ENSG00000118855	64747	MFSD1	protein_coding	0.0834013	6.53941	3.615	0.00030654	0.00540871	-0.130205
ENSG00000160007	2909	ARHGAP35	protein_coding	-0.0580881	5.77665	-4.17005	3.15e-05	0.00055583	1.84223		ENSG00000111641	4839	NOP2	protein_coding	-0.10353	4.02185	-3.61461	0.000307	0.00541102	-0.0138073
ENSG00000089154	10985	GCN1	protein_coding	-0.0824388	6.05413	-4.16899	3.17e-05	0.00055732	1.8309		ENSG00000285417	NA		transcribed_unitary_pseudogene	-0.197735	1.13754	-3.61406	0.00030764	0.00541663	0.112846
ENSG00000173406	1600	DAB1	protein_coding	-0.253845	-0.543071	-4.16895	3.17e-05	0.00055732	1.77077		ENSG00000204136	2681	GGTA1	protein_coding	0.213136	2.16023	3.61297	0.00030893	0.00543351	0.122297
ENSG00000108861	1845	DUSP3	protein_coding	0.0708937	5.22042	4.16825	3.18e-05	0.00055841	1.85367		ENSG00000138069	5861	RAB1A	protein_coding	0.07523	5.83003	3.6122	0.00030985	0.00544392	-0.130652
ENSG00000232593	102723508	KANTR	protein_coding	-0.0639805	4.52385	-4.16695	3.2e-05	0.00056101	1.90202		ENSG00000126267	1340	COX6B1	protein_coding	0.091039	5.79808	3.61192	0.00031018	0.00544395	-0.130937
ENSG00000247400	100289274	DNAJC3-DT	lncRNA	0.111687	2.57717	4.16565	3.21e-05	0.00056307	2.07489		ENSG00000097033	51100	SH3GLB1	protein_coding	0.106431	7.27847	3.61114	0.00031112	0.00545456	-0.140754
ENSG00000197956	6277	S100A6	protein_coding	0.0716888	6.66197	4.16562	3.22e-05	0.00056307	1.81141		ENSG00000120306	84418	CYSTM1	protein_coding	0.186794	4.27053	3.60794	0.00031495	0.0055159	-0.061217
ENSG00000196154	6275	S100A4	protein_coding	0.0663294	8.10152	4.16503	3.22e-05	0.00056391	1.82406		ENSG00000249667	106144599	LINC01259	lncRNA	-0.232288	-0.187309	-3.60649	0.0003167	0.00554078	-0.177421
ENSG00000197705	57565	KLHL14	protein_coding	-0.183054	2.02679	-4.16454	3.23e-05	0.00056451	2.11036		ENSG00000169193	90693	CCDC126	protein_coding	0.120486	3.47942	3.60475	0.00031882	0.00556525	-0.0028764
ENSG00000139187	10219	KLRG1	protein_coding	-0.134047	4.9976	-4.16394	3.24e-05	0.00056541	1.85715		ENSG00000127334	8445	DYRK2	protein_coding	-0.0883031	7.32075	-3.60454	0.00031908	0.00556525	-0.164168
ENSG00000143612	25912	C1orf43	protein_coding	0.0481533	5.52778	4.16228	3.26e-05	0.00056891	1.81646		ENSG00000172243	64581	CLEC7A	protein_coding	0.125617	7.86929	3.60452	0.00031911	0.00556525	-0.15707
ENSG00000006025	114881	OSBPL7	protein_coding	-0.100823	2.82406	-4.1614	3.27e-05	0.00057048	2.03871		ENSG00000254556	NA		lncRNA	-0.250544	1.69581	-3.60414	0.00031957	0.00556741	0.101517
ENSG00000079335	8556	CDC14A	protein_coding	-0.0640648	5.81428	-4.16035	3.29e-05	0.00057249	1.80259		ENSG00000101773	5932	RBBP8	protein_coding	0.137616	3.45613	3.60326	0.00032064	0.00557428	-0.0058723
ENSG00000091140	1738	DLD	protein_coding	0.0457334	5.35499	4.15969	3.3e-05	0.00057352	1.81772		ENSG00000248049	NA	UBA6-DT	lncRNA	-0.0993734	3.76462	-3.603	0.00032097	0.00557428	-0.0221233
ENSG00000111640	2597	GAPDH	protein_coding	0.0661007	9.26438	4.15906	3.31e-05	0.00057449	1.82623		ENSG00000142303	81794	ADAMTS10	protein_coding	-0.203065	2.46169	-3.60275	0.00032127	0.00557428	0.0792611
ENSG00000241721	NA	SUMO1P1	processed_pseudogene	0.164382	0.537951	4.15645	3.35e-05	0.00058013	2.03674		ENSG00000112584	84498	FAM120B	protein_coding	-0.0712867	6.16397	-3.60272	0.00032131	0.00557428	-0.170156
ENSG00000187912	388512	CLEC17A	protein_coding	-0.170368	2.63637	-4.15633	3.35e-05	0.00058013	2.04146		ENSG00000154309	84976	DISP1	protein_coding	-0.132869	3.23438	-3.60237	0.00032175	0.00557602	0.024174
ENSG00000135966	9392	TGFBRAP1	protein_coding	-0.0468417	4.40321	-4.15461	3.37e-05	0.00058363	1.85691		ENSG00000158301	100528062	GPRASP2	protein_coding	-0.17433	0.65124	-3.6016	0.00032269	0.00558558	0.0220319
ENSG00000177879	1176	AP3S1	protein_coding	0.0632711	4.37842	4.15447	3.37e-05	0.00058363	1.8637		ENSG00000101558	9218	VAPA	protein_coding	0.089337	7.12932	3.60137	0.00032297	0.00558558	-0.176119
ENSG00000213178	NA	RPL22P1	processed_pseudogene	0.594498	-3.0549	4.15411	3.38e-05	0.00058393	0.524798		ENSG00000260719	NA		lncRNA	-0.151103	1.02221	-3.60031	0.00032429	0.00560249	0.0672656
ENSG00000095787	51322	WAC	protein_coding	0.0397697	7.70767	4.15278	3.4e-05	0.00058669	1.76718		ENSG00000169714	7555	CNBP	protein_coding	0.0626246	7.88157	3.59963	0.00032513	0.00561124	-0.174045
ENSG00000059573	5832	ALDH18A1	protein_coding	-0.0754167	3.83476	-4.15118	3.42e-05	0.00058967	1.89802		ENSG00000272477	NA		lncRNA	-0.146198	2.02176	-3.59929	0.00032556	0.0056127	0.0836335
ENSG00000113163	10087	CERT1	protein_coding	0.0432459	6.84339	4.15113	3.42e-05	0.00058967	1.75243		ENSG00000197603	65250	CPLANE1	protein_coding	-0.128157	5.01691	-3.59677	0.00032871	0.00566123	-0.145903
ENSG00000188906	120892	LRRK2	protein_coding	0.107391	10.3459	4.15083	3.43e-05	0.00058979	1.81819		ENSG00000181744	205428	DIPK2A	protein_coding	0.0828119	4.85247	3.59608	0.00032957	0.00567018	-0.145557
ENSG00000231233	100505869	CFAP58-DT	lncRNA	0.170531	0.425085	4.15061	3.43e-05	0.00058979	1.99634		ENSG00000139211	347902	AMIGO2	protein_coding	-0.109984	3.20074	-3.59561	0.00033017	0.00567225	-0.0019144
ENSG00000086288	51314	NME8	protein_coding	0.159597	2.03839	4.14978	3.44e-05	0.00059129	2.05265		ENSG00000135218	948	CD36	protein_coding	0.146003	7.21615	3.59533	0.00033053	0.00567225	-0.196413
ENSG00000164088	132160	PPM1M	protein_coding	0.051088	6.01255	4.14943	3.45e-05	0.00059157	1.75114		ENSG00000163605	151987	PPP4R2	protein_coding	0.0868118	6.53718	3.59517	0.00033072	0.00567225	-0.199496
ENSG00000223705	155400	NSUN5P1	transcribed_unprocessed_pseudogene	-0.0873192	4.66776	-4.14799	3.47e-05	0.00059468	1.81587		ENSG00000121964	79712	GTDC1	protein_coding	0.0847085	5.20642	3.59286	0.00033365	0.0057121	-0.175428
ENSG00000130684	26152	ZNF337	protein_coding	-0.0534948	4.97327	-4.14743	3.48e-05	0.0005955	1.79069		ENSG00000100346	8911	CACNA1I	protein_coding	-0.198104	2.54618	-3.5928	0.00033373	0.0057121	0.0402682
ENSG00000065923	84679	SLC9A7	protein_coding	-0.100257	4.64643	-4.1448	3.52e-05	0.0006017	1.80099		ENSG00000225215	NA	SMARCE1P1	processed_pseudogene	-0.131459	1.21765	-3.59135	0.00033558	0.00573781	0.0503482
ENSG00000262766	NA		lncRNA	0.100847	0.740625	4.1439	3.53e-05	0.00060343	2.02245		ENSG00000152642	23171	GPD1L	protein_coding	-0.0716153	4.57509	-3.59062	0.00033651	0.0057478	-0.141105
ENSG00000162408	79707	NOL9	protein_coding	-0.0705372	4.84688	-4.14192	3.56e-05	0.00060802	1.77452		ENSG00000155096	51582	AZIN1	protein_coding	0.063322	6.80797	3.58974	0.00033765	0.00576124	-0.218779
ENSG00000251149	NA	MTND5P5	processed_pseudogene	-0.221876	-0.121737	-4.14159	3.57e-05	0.00060825	1.84375		ENSG00000198315	7745	ZKSCAN8	protein_coding	-0.0755306	5.58732	-3.58946	0.00033801	0.00576149	-0.201429
ENSG00000129562	1603	DAD1	protein_coding	0.0511993	5.34089	4.13931	3.6e-05	0.00061364	1.73405		ENSG00000229124	100507347	VIM-AS1	lncRNA	0.0830426	4.4868	3.58775	0.00034022	0.00579317	-0.144422
ENSG00000175054	545	ATR	protein_coding	-0.0538517	6.97787	-4.13652	3.65e-05	0.00062047	1.69339		ENSG00000196187	9725	TMEM63A	protein_coding	-0.137566	5.66055	-3.58667	0.00034162	0.00580639	-0.212835
ENSG00000175105	55279	ZNF654	protein_coding	0.057919	5.50015	4.13494	3.67e-05	0.00062408	1.70889		ENSG00000168056	4054	LTBP3	protein_coding	-0.178522	2.79467	-3.58659	0.00034173	0.00580639	0.00149158
ENSG00000116701	4688	NCF2	protein_coding	0.0935387	9.53924	4.13448	3.68e-05	0.00062467	1.73139		ENSG00000102144	5230	PGK1	protein_coding	0.0742169	8.449	3.58625	0.00034217	0.00580639	-0.210658
ENSG00000166527	338339	CLEC4D	protein_coding	0.147049	4.03579	4.13162	3.73e-05	0.00063181	1.80008		ENSG00000166126	81693	AMN	protein_coding	-0.303385	-0.973291	-3.58608	0.0003424	0.00580639	-0.414788
ENSG00000007392	55692	LUC7L	protein_coding	-0.0581206	4.93897	-4.13132	3.73e-05	0.00063197	1.72969		ENSG00000168228	29063	ZCCHC4	protein_coding	-0.0924338	3.36599	-3.58509	0.00034369	0.00582078	-0.0507619
ENSG00000198961	9867	PJA2	protein_coding	0.0525679	8.11905	4.13088	3.74e-05	0.00063253	1.68608		ENSG00000261879	100130950	ZNF594-DT	lncRNA	-0.18349	0.769508	-3.58489	0.00034395	0.00582078	-0.0128893
ENSG00000039319	9765	ZFYVE16	protein_coding	0.0768114	7.14037	4.12989	3.75e-05	0.0006346	1.66801		ENSG00000171604	51523	CXXC5	protein_coding	-0.131259	3.49661	-3.58394	0.00034519	0.00583148	-0.0765992
ENSG00000277734	NA	TRAC	TR_C_gene	-0.0824485	7.22767	-4.12794	3.79e-05	0.0006393	1.6617		ENSG00000165868	259217	HSPA12A	protein_coding	-0.347569	0.342238	-3.58388	0.00034528	0.00583148	-0.098684
ENSG00000122707	8434	RECK	protein_coding	-0.0561209	3.18798	-4.12733	3.8e-05	0.0006396	1.87297		ENSG00000197385	344787	ZNF860	protein_coding	-0.272313	2.32539	-3.58326	0.0003461	0.00583768	0.0171004
ENSG00000164032	3015	H2AZ1	protein_coding	0.0649506	5.80321	4.12733	3.8e-05	0.0006396	1.67019		ENSG00000228242	NA	XPC-AS1	lncRNA	0.173921	4.18598	3.58306	0.00034636	0.00583768	-0.142602
ENSG00000166261	7753	ZNF202	protein_coding	-0.0698316	3.87538	-4.12713	3.8e-05	0.0006396	1.81106		ENSG00000214413	92482	BBIP1	protein_coding	0.0895954	4.73699	3.58215	0.00034757	0.00585215	-0.180908
ENSG00000110324	3587	IL10RA	protein_coding	-0.0524541	8.11908	-4.12615	3.81e-05	0.00064164	1.66804		ENSG00000272498	NA		lncRNA	-0.16867	2.05791	-3.58149	0.00034844	0.00585674	0.0237468
ENSG00000011523	23177	CEP68	protein_coding	-0.0686179	4.34807	-4.12506	3.83e-05	0.00064403	1.74827		ENSG00000141401	3613	IMPA2	protein_coding	0.155642	4.71471	3.58106	0.000349	0.00585674	-0.189412
ENSG00000162777	79961	DENND2D	protein_coding	-0.0502443	6.9908	-4.12469	3.84e-05	0.00064404	1.64542		ENSG00000103037	79918	SETD6	protein_coding	-0.111505	3.3875	-3.58068	0.00034951	0.00585674	-0.0705468
ENSG00000185024	2972	BRF1	protein_coding	-0.0647565	4.03206	-4.12458	3.84e-05	0.00064404	1.76862		ENSG00000196526	60312	AFAP1	protein_coding	-0.236572	3.04002	-3.58067	0.00034952	0.00585674	-0.0421301
ENSG00000004534	10180	RBM6	protein_coding	-0.0521274	6.55171	-4.12364	3.86e-05	0.00064601	1.64126		ENSG00000100100	113791	PIK3IP1	protein_coding	-0.102457	6.94577	-3.58061	0.00034961	0.00585674	-0.250267
ENSG00000138449	30061	SLC40A1	protein_coding	0.0944473	7.048	4.12199	3.88e-05	0.00064997	1.63609		ENSG00000165061	79698	ZMAT4	protein_coding	-0.499001	-1.49482	-3.57925	0.00035142	0.00588119	-0.787799
ENSG00000278974	NA		TEC	-0.126768	0.183934	-4.12143	3.89e-05	0.00065087	1.84748		ENSG00000001460	90529	STPG1	protein_coding	-0.172214	1.09129	-3.57876	0.00035208	0.00588132	0.00115807
ENSG00000197601	84188	FAR1	protein_coding	0.0576323	7.15004	4.12041	3.91e-05	0.0006513	1.62965		ENSG00000103494	23322	RPGRIP1L	protein_coding	-0.164445	2.37637	-3.57871	0.00035214	0.00588132	0.00239667
ENSG00000259001	NA		lncRNA	0.151326	8.50031	4.12034	3.91e-05	0.0006513	1.65628		ENSG00000129625	7905	REEP5	protein_coding	0.0819731	6.05797	3.57754	0.00035371	0.00590155	-0.256815
ENSG00000007402	9254	CACNA2D2	protein_coding	-0.202604	0.933194	-4.12026	3.91e-05	0.0006513	1.93497		ENSG00000243646	3588	IL10RB	protein_coding	0.102441	6.30077	3.57685	0.00035464	0.00591111	-0.262592
ENSG00000134996	26578	OSTF1	protein_coding	0.0626542	6.95241	4.12021	3.91e-05	0.0006513	1.62774		ENSG00000272953	NA		lncRNA	0.2041	0.252718	3.57535	0.00035667	0.00593899	-0.104073
ENSG00000203804	NA	ADAMTSL4-AS1	lncRNA	0.113922	4.14502	4.12011	3.92e-05	0.0006513	1.74044		ENSG00000118520	383	ARG1	protein_coding	0.301594	2.56261	3.57492	0.00035725	0.00594097	-0.0276448
ENSG00000123700	3759	KCNJ2	protein_coding	0.115713	7.13524	4.11967	3.92e-05	0.00065189	1.62687		ENSG00000084733	10890	RAB10	protein_coding	0.0674969	6.90673	3.57474	0.00035751	0.00594097	-0.270784
ENSG00000164828	23353	SUN1	protein_coding	-0.063805	5.26401	-4.11651	3.98e-05	0.00066016	1.64701		ENSG00000119900	79627	OGFRL1	protein_coding	0.127604	8.83032	3.57443	0.00035792	0.00594186	-0.243786
ENSG00000268001	100505812	CARD8-AS1	lncRNA	0.0769513	4.68532	4.11363	4.03e-05	0.00066737	1.67151		ENSG00000116030	7341	SUMO1	protein_coding	0.0877293	4.97781	3.57282	0.00036011	0.00597233	-0.232276
ENSG00000286753	101929200		lncRNA	-0.110121	0.63593	-4.11352	4.03e-05	0.00066737	1.88301		ENSG00000136111	9882	TBC1D4	protein_coding	-0.152555	5.94149	-3.57119	0.00036235	0.0060034	-0.274774
ENSG00000165929	123036	TC2N	protein_coding	-0.0801552	7.26909	-4.11314	4.03e-05	0.00066779	1.60105		ENSG00000184635	81931	ZNF93	protein_coding	0.119144	2.72853	3.57078	0.00036293	0.00600694	-0.0494785
ENSG00000188107	346007	EYS	protein_coding	0.220463	0.272713	4.11266	4.04e-05	0.00066797	1.82623		ENSG00000176410	84277	DNAJC30	protein_coding	-0.120062	1.40352	-3.56992	0.00036411	0.00602053	-0.0113961
ENSG00000103264	79791	FBXO31	protein_coding	-0.0888856	3.41258	-4.11262	4.04e-05	0.00066797	1.78494		ENSG00000187554	7100	TLR5	protein_coding	0.188608	5.02722	3.56824	0.00036644	0.00605305	-0.256114
ENSG00000152380	167555	FAM151B	protein_coding	0.110508	1.65731	4.11167	4.06e-05	0.00067002	1.91398		ENSG00000116652	NA	DLEU2L	lncRNA	-0.142364	1.41101	-3.56752	0.00036744	0.00606349	-0.0233371
ENSG00000206652	124905809	RNU1-1	snRNA	0.199655	10.3213	4.11134	4.07e-05	0.00067031	1.64321		ENSG00000110107	27339	PRPF19	protein_coding	-0.0785285	4.81126	-3.56723	0.00036785	0.00606351	-0.242794
ENSG00000274021	NA		lncRNA	0.099209	1.05368	4.11109	4.07e-05	0.00067035	1.91091		ENSG00000233757	344065	ZNF892	protein_coding	-0.116374	1.85167	-3.56682	0.00036842	0.00606351	-0.0208714
ENSG00000184640	10801	SEPTIN9	protein_coding	-0.0487476	7.33579	-4.11041	4.08e-05	0.00067168	1.59272		ENSG00000197037	221785	ZSCAN25	protein_coding	-0.0879481	4.77731	-3.56673	0.00036854	0.00606351	-0.240434
ENSG00000151503	23310	NCAPD3	protein_coding	-0.0703076	4.80602	-4.11005	4.09e-05	0.00067188	1.64959		ENSG00000118402	6785	ELOVL4	protein_coding	-0.251513	0.211365	-3.56549	0.00037028	0.00608619	-0.149063
ENSG00000137575	6386	SDCBP	protein_coding	0.0972478	8.98261	4.10978	4.09e-05	0.00067188	1.61846		ENSG00000144199	151313	FAHD2B	protein_coding	-0.153928	1.27762	-3.56489	0.00037113	0.00609402	-0.0349094
ENSG00000108932	9120	SLC16A6	protein_coding	0.0712928	4.81319	4.10964	4.1e-05	0.00067188	1.64402		ENSG00000140287	3067	HDC	protein_coding	0.437487	2.60568	3.56143	0.00037603	0.00616491	-0.0708298
ENSG00000263731	NA		lncRNA	-0.0779068	1.23109	-4.10787	4.13e-05	0.00067636	1.90151		ENSG00000120942	29914	UBIAD1	protein_coding	-0.085015	3.93854	-3.56105	0.00037656	0.00616491	-0.19263
ENSG00000036549	26009	ZZZ3	protein_coding	-0.0564903	5.80732	-4.10741	4.14e-05	0.000677	1.58827		ENSG00000184106	NA	TREML3P	transcribed_unprocessed_pseudogene	0.297325	-0.168839	3.56091	0.00037677	0.00616491	-0.244927
ENSG00000278463	8335	H2AC4	protein_coding	0.156034	1.14065	4.10572	4.17e-05	0.00068127	1.89373		ENSG00000132963	51371	POMP	protein_coding	0.0897148	4.05965	3.56079	0.00037693	0.00616491	-0.202858
ENSG00000141480	409	ARRB2	protein_coding	0.0728103	7.46203	4.10386	4.2e-05	0.00068608	1.5671		ENSG00000155561	23165	NUP205	protein_coding	-0.0753946	6.26031	-3.55887	0.00037969	0.0062039	-0.32386
ENSG00000124225	56937	PMEPA1	protein_coding	-0.170643	1.11769	-4.10285	4.22e-05	0.00068837	1.87875		ENSG00000119401	22954	TRIM32	protein_coding	-0.0970797	3.65514	-3.55858	0.00038011	0.00620458	-0.173141
ENSG00000033800	8554	PIAS1	protein_coding	0.0548057	7.40034	4.10234	4.23e-05	0.00068919	1.56005		ENSG00000175322	162655	ZNF519	protein_coding	-0.139126	3.33586	-3.55776	0.00038129	0.00621779	-0.139683
ENSG00000115310	57142	RTN4	protein_coding	0.0480901	6.14017	4.10135	4.24e-05	0.00069146	1.55543		ENSG00000138600	84888	SPPL2A	protein_coding	0.0692721	5.98748	3.55736	0.00038187	0.00622105	-0.325623
ENSG00000120742	27230	SERP1	protein_coding	0.0557062	6.99738	4.09988	4.27e-05	0.00069514	1.54669		ENSG00000188611	56624	ASAH2	protein_coding	-0.526099	-0.734202	-3.55586	0.00038404	0.00625023	-0.47741
ENSG00000177272	3738	KCNA3	protein_coding	-0.0663642	5.10018	-4.09916	4.28e-05	0.00069662	1.58262		ENSG00000182183	348378	SHISAL2A	protein_coding	-0.129868	2.60787	-3.55448	0.00038605	0.00627454	-0.0961528
ENSG00000162542	255104	TMCO4	protein_coding	-0.0797096	3.29325	-4.09811	4.3e-05	0.00069908	1.74565		ENSG00000164821	1669	DEFA4	protein_coding	0.481592	1.14761	3.55432	0.00038629	0.00627454	-0.0719495
ENSG00000134755	1824	DSC2	protein_coding	0.189062	5.30748	4.09781	4.31e-05	0.00069929	1.56871		ENSG00000165678	27069	GHITM	protein_coding	0.0818462	7.00034	3.55381	0.00038703	0.00627545	-0.343116
ENSG00000112062	1432	MAPK14	protein_coding	0.0838734	8.19425	4.09641	4.34e-05	0.0007028	1.54846		ENSG00000149311	472	ATM	protein_coding	-0.0652268	9.66005	-3.55348	0.00038751	0.00627545	-0.299324
ENSG00000078687	57690	TNRC6C	protein_coding	-0.0951	5.36454	-4.09612	4.34e-05	0.000703	1.56122		ENSG00000223501	6293	VPS52	protein_coding	-0.0816964	4.33281	-3.55337	0.00038767	0.00627545	-0.248056
ENSG00000069493	29121	CLEC2D	protein_coding	-0.065303	7.58717	-4.09452	4.37e-05	0.00070648	1.52891		ENSG00000104870	2217	FCGRT	protein_coding	0.127155	6.78606	3.55312	0.00038804	0.00627545	-0.345803
ENSG00000092036	54930	HAUS4	protein_coding	0.0995335	5.28362	4.09451	4.37e-05	0.00070648	1.55317		ENSG00000134248	10542	LAMTOR5	protein_coding	0.0996724	4.19449	3.55299	0.00038824	0.00627545	-0.239359
ENSG00000281005	283876	LINC00921	lncRNA	0.072259	3.59096	4.09367	4.39e-05	0.00070834	1.68742		ENSG00000104918	56729	RETN	protein_coding	0.323962	0.838932	3.55185	0.00038991	0.00629638	-0.0946816
ENSG00000146285	256380	SCML4	protein_coding	-0.0653639	6.09972	-4.09272	4.4e-05	0.00071054	1.52195		ENSG00000128218	29802	VPREB3	protein_coding	-0.309068	-0.505806	-3.55128	0.00039075	0.00629818	-0.368571
ENSG00000115271	25801	GCA	protein_coding	0.117494	8.55729	4.09191	4.42e-05	0.0007123	1.53711		ENSG00000129055	25847	ANAPC13	protein_coding	0.0926853	4.53857	3.55126	0.00039079	0.00629818	-0.276034
ENSG00000110852	9976	CLEC2B	protein_coding	0.0884346	5.42752	4.09058	4.45e-05	0.0007157	1.53393		ENSG00000049860	3074	HEXB	protein_coding	0.0804848	5.89294	3.55001	0.00039263	0.00631691	-0.34873
ENSG00000197579	10210	TOPORS	protein_coding	0.081116	6.54146	4.08861	4.48e-05	0.0007206	1.50083		ENSG00000105369	973	CD79A	protein_coding	-0.226983	2.82504	-3.54975	0.00039302	0.00631691	-0.140653
ENSG00000186265	151888	BTLA	protein_coding	-0.105259	4.73778	-4.08853	4.48e-05	0.0007206	1.5745		ENSG00000243746	NA	EEF1A1P10	processed_pseudogene	-0.138384	1.59083	-3.5497	0.00039309	0.00631691	-0.0759178
ENSG00000109016	25979	DHRS7B	protein_coding	0.0588767	3.72246	4.08803	4.49e-05	0.00072143	1.65553		ENSG00000138101	1838	DTNB	protein_coding	-0.120732	3.04958	-3.5489	0.00039427	0.00632978	-0.15216
ENSG00000102393	2717	GLA	protein_coding	0.0713267	4.07391	4.08775	4.5e-05	0.00072159	1.61661		ENSG00000134222	84722	PSRC1	protein_coding	0.149552	1.76407	3.54661	0.0003977	0.00637861	-0.0868892
ENSG00000068654	25885	POLR1A	protein_coding	-0.084006	4.44716	-4.08679	4.52e-05	0.00072386	1.5839		ENSG00000103599	64799	IQCH	protein_coding	-0.315835	-0.669923	-3.54621	0.0003983	0.00638175	-0.480531
ENSG00000141682	5366	PMAIP1	protein_coding	0.105249	2.84717	4.08537	4.55e-05	0.00072758	1.73507		ENSG00000111321	4055	LTBR	protein_coding	0.131034	4.30491	3.54597	0.00039867	0.00638175	-0.28392
ENSG00000184903	83943	IMMP2L	protein_coding	-0.118854	2.48006	-4.08513	4.55e-05	0.00072762	1.77792		ENSG00000123416	10376	TUBA1B	protein_coding	0.0771672	7.60109	3.54544	0.00039946	0.00638835	-0.364798
ENSG00000117322	1380	CR2	protein_coding	-0.183744	2.35519	-4.08407	4.57e-05	0.00072987	1.77857		ENSG00000101298	9751	SNPH	protein_coding	-0.137404	2.44778	-3.5444	0.00040104	0.00640735	-0.124246
ENSG00000118058	4297	KMT2A	protein_coding	-0.0833262	7.33507	-4.08396	4.57e-05	0.00072987	1.48426		ENSG00000147124	7592	ZNF41	protein_coding	-0.0691979	4.26837	-3.54324	0.0004028	0.00642929	-0.279067
ENSG00000090905	27327	TNRC6A	protein_coding	-0.0761472	6.16297	-4.08346	4.58e-05	0.00073073	1.48438		ENSG00000211782	NA	TRAV8-1	TR_V_gene	-0.225343	0.0851407	-3.54282	0.00040344	0.00643326	-0.244777
ENSG00000163703	78987	CRELD1	protein_coding	-0.0756845	2.85978	-4.08294	4.59e-05	0.00073163	1.72924		ENSG00000142252	79760	GEMIN7	protein_coding	0.101418	2.5063	3.54128	0.00040579	0.00645767	-0.136293
ENSG00000134644	9698	PUM1	protein_coding	-0.0478258	6.21278	-4.08255	4.6e-05	0.00073217	1.4789		ENSG00000164823	734	OSGIN2	protein_coding	0.13437	5.61375	3.54108	0.00040609	0.00645767	-0.37254
ENSG00000154309	84976	DISP1	protein_coding	-0.0900271	3.23438	-4.08024	4.65e-05	0.00073871	1.68802		ENSG00000110048	5007	OSBP	protein_coding	-0.0527894	5.57844	-3.54092	0.00040633	0.00645767	-0.370141
ENSG00000139890	161253	REM2	protein_coding	0.117542	2.26602	4.07826	4.69e-05	0.00074426	1.75862		ENSG00000144306	79634	SCRN3	protein_coding	0.0860361	3.43632	3.54079	0.00040653	0.00645767	-0.210875
ENSG00000122694	152007	GLIPR2	protein_coding	0.0730336	7.03332	4.07804	4.69e-05	0.00074426	1.45937		ENSG00000197694	6709	SPTAN1	protein_coding	-0.118845	7.0699	-3.5398	0.00040805	0.00647559	-0.391636
ENSG00000154856	147495	APCDD1	protein_coding	0.25293	-0.57747	4.0776	4.7e-05	0.00074495	1.48945		ENSG00000158079	138639	PTPDC1	protein_coding	-0.107598	2.86357	-3.53951	0.0004085	0.00647657	-0.162836
ENSG00000032219	5926	ARID4A	protein_coding	0.0509584	6.62442	4.07633	4.72e-05	0.00074806	1.45112		ENSG00000108312	7343	UBTF	protein_coding	-0.0626948	6.13983	-3.53756	0.00041151	0.00651378	-0.39637
ENSG00000265666	101929693	RARA-AS1	lncRNA	0.111411	2.17079	4.07618	4.73e-05	0.00074806	1.75664		ENSG00000149357	55004	LAMTOR1	protein_coding	0.0832995	5.88212	3.53739	0.00041177	0.00651378	-0.392472
ENSG00000096384	3326	HSP90AB1	protein_coding	-0.0583938	7.29533	-4.07568	4.74e-05	0.00074893	1.45229		ENSG00000100385	3560	IL2RB	protein_coding	-0.175859	3.96842	-3.53717	0.00041211	0.00651378	-0.275002
ENSG00000196358	84628	NTNG2	protein_coding	0.118427	4.24462	4.07324	4.79e-05	0.00075491	1.53792		ENSG00000166326	54765	TRIM44	protein_coding	-0.0949643	6.45309	-3.53698	0.00041242	0.00651378	-0.401251
ENSG00000136051	23325	WASHC4	protein_coding	0.0507637	8.0003	4.0732	4.79e-05	0.00075491	1.45141		ENSG00000196544	54785	BORCS6	protein_coding	0.0783043	3.5598	3.53672	0.00041282	0.00651395	-0.247421
ENSG00000162415	57643	ZSWIM5	protein_coding	-0.117588	1.73038	-4.07315	4.79e-05	0.00075491	1.7649		ENSG00000134046	8932	MBD2	protein_coding	0.0963449	6.15199	3.53599	0.00041394	0.00651472	-0.40155
ENSG00000155016	113612	CYP2U1	protein_coding	-0.0713973	3.29765	-4.07129	4.83e-05	0.00076019	1.63732		ENSG00000067082	1316	KLF6	protein_coding	0.0744386	8.27979	3.53597	0.00041399	0.00651472	-0.387741
ENSG00000058673	9877	ZC3H11A	protein_coding	0.0441505	8.23506	4.06916	4.87e-05	0.00076639	1.44025		ENSG00000126861	101927057	OMG	protein_coding	0.204541	0.85057	3.53593	0.00041405	0.00651472	-0.148114
ENSG00000167113	51117	COQ4	protein_coding	-0.0575241	3.03503	-4.06832	4.89e-05	0.00076842	1.64578		ENSG00000160172	NA	FAM86C2P	transcribed_unprocessed_pseudogene	-0.255069	-0.620866	-3.53559	0.00041457	0.00651548	-0.470428
ENSG00000126861	101927057	OMG	protein_coding	0.141388	0.85057	4.06765	4.9e-05	0.00076951	1.73572		ENSG00000163964	54965	PIGX	protein_coding	0.108199	4.89245	3.53519	0.0004152	0.00651548	-0.355259
ENSG00000110108	79073	TMEM109	protein_coding	-0.0605339	4.02447	-4.06754	4.9e-05	0.00076951	1.5361		ENSG00000172071	9451	EIF2AK3	protein_coding	-0.0987312	5.09532	-3.53506	0.0004154	0.00651548	-0.366625
ENSG00000166669	80063	ATF7IP2	protein_coding	-0.0820989	4.46694	-4.06714	4.91e-05	0.00077009	1.50754		ENSG00000127362	50831	TAS2R3	protein_coding	-0.179292	1.32697	-3.53489	0.00041567	0.00651548	-0.130637
ENSG00000153944	124540	MSI2	protein_coding	-0.0710463	5.72428	-4.06688	4.92e-05	0.00077021	1.42887		ENSG00000134574	1643	DDB2	protein_coding	-0.0973969	3.51	-3.53443	0.00041638	0.00652047	-0.237573
ENSG00000272529	NA		lncRNA	-0.126587	1.15843	-4.06563	4.94e-05	0.00077317	1.73549		ENSG00000285725	NA		lncRNA	-0.105942	2.45356	-3.53343	0.00041795	0.00653885	-0.156694
ENSG00000279342	NA		lncRNA	-0.0848769	2.92765	-4.06537	4.95e-05	0.00077317	1.65584		ENSG00000149970	22866	CNKSR2	protein_coding	-0.151874	3.77215	-3.5318	0.00042053	0.00656143	-0.272993
ENSG00000250616	101928595	YPEL3-DT	lncRNA	0.129562	3.45743	4.06532	4.95e-05	0.00077317	1.60329		ENSG00000113638	23548	TTC33	protein_coding	0.120552	4.39173	3.53177	0.00042057	0.00656143	-0.329311
ENSG00000109466	11275	KLHL2	protein_coding	0.0919491	5.91848	4.06481	4.96e-05	0.00077412	1.41326		ENSG00000178695	115207	KCTD12	protein_coding	0.106365	6.77151	3.53177	0.00042058	0.00656143	-0.419631
ENSG00000174306	23051	ZHX3	protein_coding	-0.12789	3.14896	-4.06392	4.98e-05	0.00077631	1.62353		ENSG00000174292	8711	TNK1	protein_coding	-0.349902	-0.390195	-3.53143	0.00042112	0.00656365	-0.435748
ENSG00000102606	8874	ARHGEF7	protein_coding	-0.0589397	5.24351	-4.06369	4.99e-05	0.00077631	1.43457		ENSG00000079263	11262	SP140	protein_coding	-0.0975465	6.0417	-3.53107	0.00042169	0.00656624	-0.415724
ENSG00000197798	79607	FAM118B	protein_coding	0.0562563	3.67273	4.06348	4.99e-05	0.00077631	1.56505		ENSG00000223705	155400	NSUN5P1	transcribed_unprocessed_pseudogene	-0.124345	4.66776	-3.53014	0.00042316	0.00658301	-0.352445
ENSG00000180884	126375	ZNF792	protein_coding	-0.0497415	4.7976	-4.06258	5.01e-05	0.00077857	1.45909		ENSG00000143515	57198	ATP8B2	protein_coding	-0.105123	6.78571	-3.52921	0.00042465	0.00659993	-0.428632
ENSG00000104228	23087	TRIM35	protein_coding	-0.0564276	4.83378	-4.06206	5.02e-05	0.00077947	1.45259		ENSG00000055483	57602	USP36	protein_coding	-0.127416	3.98318	-3.52808	0.00042645	0.00662181	-0.301567
ENSG00000049618	57492	ARID1B	protein_coding	-0.068723	7.30025	-4.06186	5.02e-05	0.00077947	1.39598		ENSG00000160213	1476	CSTB	protein_coding	0.100089	4.43703	3.52779	0.00042692	0.00662286	-0.351141
ENSG00000197417	23729	SHPK	protein_coding	-0.0525923	3.12217	-4.06152	5.03e-05	0.00077989	1.60828		ENSG00000037042	27175	TUBG2	protein_coding	-0.137389	1.24652	-3.52705	0.00042811	0.00663113	-0.155656
ENSG00000233901	100506119	LINC01503	lncRNA	0.131143	0.695221	4.06081	5.05e-05	0.00078034	1.70489		ENSG00000274641	8348	H2BC17	protein_coding	0.172998	2.30953	3.52696	0.00042825	0.00663113	-0.180195
ENSG00000013503	55703	POLR3B	protein_coding	-0.0582495	3.57464	-4.06064	5.05e-05	0.00078034	1.56745		ENSG00000075651	5337	PLD1	protein_coding	0.150715	4.15327	3.52636	0.00042922	0.00663994	-0.332443
ENSG00000105662	23373	CRTC1	protein_coding	-0.0912802	2.31058	-4.06059	5.05e-05	0.00078034	1.68085		ENSG00000140986	6123	RPL3L	protein_coding	0.539268	-1.84861	3.52549	0.00043063	0.00665552	-0.994613
ENSG00000121060	7706	TRIM25	protein_coding	0.0959136	7.60163	4.06043	5.06e-05	0.00078034	1.39499		ENSG00000267074	NA		lncRNA	-0.159904	2.65591	-3.52521	0.00043108	0.00665618	-0.190667
ENSG00000258101	NA		lncRNA	0.163912	0.745289	4.06017	5.06e-05	0.00078034	1.69972		ENSG00000261996	NA		lncRNA	-0.212689	0.0326809	-3.52448	0.00043226	0.00666816	-0.314848
ENSG00000136021	55681	SCYL2	protein_coding	0.0484585	6.45404	4.06007	5.06e-05	0.00078034	1.38719		ENSG00000119471	84263	HSDL2	protein_coding	0.129037	5.71955	3.52421	0.0004327	0.0066688	-0.433462
ENSG00000185418	123283	TARS3	protein_coding	-0.0653255	4.29333	-4.05983	5.07e-05	0.00078041	1.4931		ENSG00000249662	102723526	LINC02218	protein_coding	0.223766	2.03169	3.52352	0.00043382	0.0066778	-0.167915
ENSG00000131378	23180	RFTN1	protein_coding	-0.0586145	5.19041	-4.0591	5.08e-05	0.00078211	1.41851		ENSG00000172007	83452	RAB33B	protein_coding	0.105473	4.98366	3.52336	0.00043409	0.0066778	-0.404998
ENSG00000237343	NA		lncRNA	-0.107401	1.47996	-4.05882	5.09e-05	0.0007823	1.71611		ENSG00000204455	NA	TRIM51BP	unprocessed_pseudogene	0.520683	-0.53462	3.52152	0.00043709	0.00671778	-0.565533
ENSG00000072501	8243	SMC1A	protein_coding	-0.0610081	6.28028	-4.05803	5.11e-05	0.00078423	1.381		ENSG00000128915	79664	ICE2	protein_coding	-0.0802686	5.77024	-3.52117	0.00043766	0.00672027	-0.443385
ENSG00000261997	NA		lncRNA	0.0989822	3.8564	4.05667	5.14e-05	0.00078802	1.51629		ENSG00000166128	51762	RAB8B	protein_coding	0.0832419	7.57021	3.52008	0.00043945	0.0067415	-0.453037
ENSG00000123353	29095	ORMDL2	protein_coding	0.050902	4.31606	4.05612	5.15e-05	0.00078916	1.47341		ENSG00000081087	28962	OSTM1	protein_coding	0.0925603	5.97212	3.51964	0.00044018	0.00674647	-0.455097
ENSG00000166326	54765	TRIM44	protein_coding	-0.06507	6.45309	-4.0548	5.18e-05	0.00079198	1.3663		ENSG00000105810	1021	CDK6	protein_coding	-0.101552	6.16562	-3.51913	0.00044103	0.00674764	-0.459295
ENSG00000107485	2625	GATA3	protein_coding	-0.101618	1.68163	-4.05473	5.18e-05	0.00079198	1.69657		ENSG00000161944	433	ASGR2	protein_coding	0.19877	1.37633	3.51904	0.00044118	0.00674764	-0.176133
ENSG00000143653	51097	SCCPDH	protein_coding	0.087944	3.10135	4.05462	5.18e-05	0.00079198	1.59094		ENSG00000122042	5412	UBL3	protein_coding	0.065005	6.03283	3.51869	0.00044176	0.00674764	-0.459209
ENSG00000198843	51714	SELENOT	protein_coding	0.061879	6.28715	4.05133	5.25e-05	0.0008024	1.35401		ENSG00000170322	4798	NFRKB	protein_coding	-0.0908713	4.49072	-3.51861	0.00044189	0.00674764	-0.381061
ENSG00000272953	NA		lncRNA	0.138767	0.252718	4.05045	5.27e-05	0.00080415	1.61244		ENSG00000085871	4258	MGST2	protein_coding	0.123188	2.24321	3.51562	0.00044687	0.00681399	-0.204267
ENSG00000180139	NA	ACTA2-AS1	lncRNA	-0.114419	2.20407	-4.05038	5.28e-05	0.00080415	1.65908		ENSG00000166261	7753	ZNF202	protein_coding	-0.09951	3.87538	-3.51551	0.00044706	0.00681399	-0.327638
ENSG00000185252	7625	ZNF74	protein_coding	-0.0616233	2.6872	-4.04957	5.29e-05	0.00080617	1.60867		ENSG00000135441	2647	BLOC1S1	protein_coding	0.111864	4.02853	3.51524	0.0004475	0.00681454	-0.352707
ENSG00000170385	7779	SLC30A1	protein_coding	0.0653493	5.33967	4.04886	5.31e-05	0.00080785	1.37078		ENSG00000258227	23601	CLEC5A	protein_coding	0.241539	2.33892	3.51466	0.00044848	0.00682323	-0.212322
ENSG00000135316	10492	SYNCRIP	protein_coding	-0.0350284	6.74545	-4.04797	5.33e-05	0.00080983	1.33817		ENSG00000285693	NA		lncRNA	0.136128	3.16538	3.51428	0.00044912	0.00682655	-0.27963
ENSG00000119655	10577	NPC2	protein_coding	0.0711707	5.85831	4.04786	5.33e-05	0.00080983	1.34671		ENSG00000127364	50832	TAS2R4	protein_coding	-0.151607	3.24314	-3.51335	0.00045068	0.006844	-0.279827
ENSG00000257878	NA		lncRNA	0.144275	2.26717	4.04749	5.34e-05	0.00081036	1.64054		ENSG00000235621	284749	LINC00494	lncRNA	-0.285423	1.13259	-3.51301	0.00045126	0.0068466	-0.208172
ENSG00000162444	116362	RBP7	protein_coding	0.130543	2.53354	4.04708	5.35e-05	0.00081101	1.61101		ENSG00000056558	7185	TRAF1	protein_coding	-0.10356	5.32327	-3.51089	0.00045485	0.0068947	-0.462781
ENSG00000236213	NA	CDC42EP3-AS1	lncRNA	-0.110854	2.7997	-4.04444	5.41e-05	0.00081938	1.58626		ENSG00000145491	83853	ROPN1L	protein_coding	0.178881	2.79624	3.51047	0.00045557	0.00689761	-0.267297
ENSG00000119242	80212	CCDC92	protein_coding	-0.0686231	3.68491	-4.04343	5.43e-05	0.00082214	1.48224		ENSG00000130024	55274	PHF10	protein_coding	-0.0806621	5.32872	-3.5097	0.00045689	0.00689761	-0.46442
ENSG00000143669	1130	LYST	protein_coding	0.0764952	10.1499	4.04229	5.46e-05	0.00082489	1.37776		ENSG00000103642	114294	LACTB	protein_coding	0.103706	4.71985	3.50962	0.00045703	0.00689761	-0.431953
ENSG00000163162	284996	RNF149	protein_coding	0.0812082	8.84855	4.04222	5.46e-05	0.00082489	1.34544		ENSG00000153944	124540	MSI2	protein_coding	-0.102578	5.72428	-3.50957	0.00045711	0.00689761	-0.481383
ENSG00000171044	286046	XKR6	protein_coding	-0.11076	2.01139	-4.04111	5.49e-05	0.00082799	1.6361		ENSG00000100387	9978	RBX1	protein_coding	0.143905	4.11384	3.50956	0.00045712	0.00689761	-0.371706
ENSG00000113319	5924	RASGRF2	protein_coding	-0.100797	4.9296	-4.03985	5.52e-05	0.00083169	1.36483		ENSG00000198169	90987	ZNF251	protein_coding	-0.0880069	3.46126	-3.50915	0.00045783	0.00690204	-0.317959
ENSG00000175792	8607	RUVBL1	protein_coding	-0.0551007	4.10728	-4.03917	5.53e-05	0.00083332	1.42623		ENSG00000118193	9928	KIF14	protein_coding	0.211013	1.94029	3.5076	0.00046048	0.00693047	-0.219856
ENSG00000182183	348378	SHISAL2A	protein_coding	-0.0882747	2.60787	-4.03855	5.55e-05	0.00083475	1.57705		ENSG00000196329	55340	GIMAP5	protein_coding	-0.100521	7.63396	-3.50756	0.00046055	0.00693047	-0.495771
ENSG00000049245	9341	VAMP3	protein_coding	0.0577586	5.98826	4.03793	5.56e-05	0.00083619	1.30476		ENSG00000274922	NA		lncRNA	0.102604	3.17887	3.50663	0.00046215	0.00694823	-0.312958
ENSG00000027075	5583	PRKCH	protein_coding	-0.0670431	7.4729	-4.03675	5.59e-05	0.00083962	1.29799		ENSG00000246363	NA	LINC02458	lncRNA	0.33841	1.12471	3.50552	0.00046407	0.00697078	-0.230534
ENSG00000167261	64174	DPEP2	protein_coding	0.0866741	5.75386	4.03582	5.61e-05	0.00084217	1.30235		ENSG00000261770	NA		lncRNA	-0.113215	2.46577	-3.50462	0.00046565	0.00698808	-0.250748
ENSG00000104870	2217	FCGRT	protein_coding	0.0862902	6.78606	4.03449	5.64e-05	0.00084616	1.28553		ENSG00000166974	10982	MAPRE2	protein_coding	-0.063395	6.04109	-3.50386	0.00046697	0.00699405	-0.510627
ENSG00000170837	2850	GPR27	protein_coding	0.11855	4.0263	4.03411	5.65e-05	0.00084673	1.41094		ENSG00000272518	NA		lncRNA	-0.143938	0.951544	-3.50377	0.00046713	0.00699405	-0.252255
ENSG00000257621	379025	PSMA3-AS1	lncRNA	0.0382029	6.94763	4.03346	5.67e-05	0.00084769	1.28106		ENSG00000114450	59345	GNB4	protein_coding	0.106979	6.38824	3.50366	0.00046731	0.00699405	-0.515161
ENSG00000138336	80312	TET1	protein_coding	-0.0723855	2.39356	-4.03342	5.67e-05	0.00084769	1.57578		ENSG00000100097	3956	LGALS1	protein_coding	0.12539	5.78215	3.50341	0.00046776	0.00699442	-0.505458
ENSG00000152127	4249	MGAT5	protein_coding	-0.0554078	6.47111	-4.02988	5.75e-05	0.00085968	1.26769		ENSG00000178199	340152	ZC3H12D	protein_coding	-0.139929	4.36313	-3.50143	0.00047123	0.00703729	-0.425393
ENSG00000214711	440854	CAPN14	protein_coding	-0.144735	-0.259123	-4.02912	5.77e-05	0.00086166	1.4052		ENSG00000165879	10023	FRAT1	protein_coding	0.132411	5.96931	3.50129	0.00047147	0.00703729	-0.518525
ENSG00000168288	27249	MMADHC	protein_coding	0.0546214	5.60361	4.02778	5.81e-05	0.00086579	1.27824		ENSG00000049245	9341	VAMP3	protein_coding	0.08376	5.98826	3.50093	0.0004721	0.00703935	-0.51987
ENSG00000071575	28951	TRIB2	protein_coding	-0.078284	5.70081	-4.02718	5.82e-05	0.00086718	1.27232		ENSG00000104522	7264	GFUS	protein_coding	0.205335	4.79501	3.50073	0.00047246	0.00703935	-0.47439
ENSG00000023330	211	ALAS1	protein_coding	0.0571299	4.34331	4.02684	5.83e-05	0.00086767	1.35009		ENSG00000115561	51652	CHMP3	protein_coding	0.0657452	6.42301	3.49989	0.00047394	0.00705498	-0.528318
ENSG00000213639	5500	PPP1CB	protein_coding	0.0607598	7.81781	4.02527	5.87e-05	0.0008723	1.25916		ENSG00000144635	51143	DYNC1LI1	protein_coding	0.0954571	5.85924	3.49753	0.00047814	0.00711116	-0.528334
ENSG00000086065	51510	CHMP5	protein_coding	0.111099	4.18041	4.02515	5.87e-05	0.0008723	1.3727		ENSG00000160883	3101	HK3	protein_coding	0.132628	6.81297	3.49521	0.00048228	0.0071663	-0.543197
ENSG00000100445	56948	SDR39U1	protein_coding	-0.0618979	3.99715	-4.02382	5.9e-05	0.00087575	1.37493		ENSG00000226498	NA	RPSAP21	processed_pseudogene	-0.236842	-0.190313	-3.49471	0.00048318	0.00717321	-0.490084
ENSG00000101298	9751	SNPH	protein_coding	-0.0931843	2.44778	-4.02379	5.9e-05	0.00087575	1.52679		ENSG00000115540	25843	MOB4	protein_coding	0.121466	4.61965	3.49405	0.00048437	0.00718446	-0.473023
ENSG00000148572	29982	NRBF2	protein_coding	0.093916	6.14598	4.0221	5.95e-05	0.00088108	1.23947		ENSG00000119801	51646	YPEL5	protein_coding	0.0904245	6.76348	3.49305	0.00048619	0.0072015	-0.552102
ENSG00000154845	9989	PPP4R1	protein_coding	0.0886905	7.38613	4.02193	5.95e-05	0.00088108	1.23962		ENSG00000082212	4200	ME2	protein_coding	0.0632351	6.43854	3.49294	0.00048639	0.0072015	-0.551934
ENSG00000253352	55000	TUG1	protein_coding	0.0306525	8.44399	4.02042	5.99e-05	0.00088592	1.25126		ENSG00000141524	11322	TMC6	protein_coding	-0.0890731	6.83607	-3.4921	0.00048791	0.00721586	-0.553825
ENSG00000086712	55787	TXLNG	protein_coding	-0.049363	4.3874	-4.01984	6e-05	0.0008866	1.32476		ENSG00000214226	339210	C17orf67	protein_coding	-0.143492	1.17254	-3.49192	0.00048823	0.00721586	-0.271129
ENSG00000121406	256051	ZNF549	protein_coding	-0.0599837	4.18875	-4.01981	6e-05	0.0008866	1.34716		ENSG00000114315	3280	HES1	protein_coding	0.21629	0.0471298	3.49162	0.00048878	0.00721756	-0.38173
ENSG00000059728	4084	MXD1	protein_coding	0.106829	9.25464	4.01954	6.01e-05	0.00088685	1.26652		ENSG00000162825	100288142	NBPF20	protein_coding	-0.147311	3.93927	-3.48932	0.00049298	0.00726826	-0.425962
ENSG00000106344	55131	RBM28	protein_coding	-0.0677505	4.59473	-4.01479	6.13e-05	0.00090395	1.2918		ENSG00000138614	81556	INTS14	protein_coding	-0.0823654	4.32736	-3.48926	0.00049309	0.00726826	-0.468498
ENSG00000231711	NA	LINC00899	lncRNA	0.102071	2.16776	4.01402	6.15e-05	0.00090609	1.51067		ENSG00000246145	100505676	RRS1-DT	lncRNA	-0.21849	0.485859	-3.48793	0.00049555	0.00729801	-0.36004
ENSG00000124507	29993	PACSIN1	protein_coding	-0.276552	-1.34935	-4.01322	6.17e-05	0.00090834	0.983579		ENSG00000271964	NA		lncRNA	-0.185423	1.96684	-3.48692	0.00049741	0.00731886	-0.280004
ENSG00000128284	80833	APOL3	protein_coding	-0.0617372	6.29933	-4.01177	6.21e-05	0.00091307	1.1978		ENSG00000156970	701	BUB1B	protein_coding	0.244448	0.959422	3.48644	0.0004983	0.00732102	-0.29412
ENSG00000143226	2212	FCGR2A	protein_coding	0.100837	9.71134	4.0111	6.23e-05	0.00091485	1.24476		ENSG00000133422	22880	MORC2	protein_coding	-0.0865332	5.04062	-3.48625	0.00049864	0.00732102	-0.527747
ENSG00000131043	25980	AAR2	protein_coding	-0.0428625	3.9446	-4.01048	6.24e-05	0.00091643	1.32563		ENSG00000149292	54970	TTC12	protein_coding	-0.129555	3.79972	-3.48613	0.00049888	0.00732102	-0.425522
ENSG00000166130	121457	IKBIP	protein_coding	0.0980632	4.95231	4.01016	6.25e-05	0.00091678	1.24167		ENSG00000269220	200298	LINC00528	lncRNA	0.100929	3.05821	3.48565	0.00049976	0.00732748	-0.370095
ENSG00000248049	NA	UBA6-DT	lncRNA	-0.0661335	3.76462	-4.00997	6.26e-05	0.00091678	1.35584		ENSG00000166337	6881	TAF10	protein_coding	0.0777262	5.65558	3.48473	0.00050148	0.00734613	-0.566617
ENSG00000237441	5863	RGL2	protein_coding	0.0682175	5.72904	4.00871	6.29e-05	0.00092034	1.19639		ENSG00000071575	28951	TRIB2	protein_coding	-0.113303	5.70081	-3.48444	0.00050201	0.00734748	-0.566358
ENSG00000101608	10627	MYL12A	protein_coding	0.0455342	7.9659	4.00863	6.29e-05	0.00092034	1.19512		ENSG00000196159	79633	FAT4	protein_coding	-0.314524	1.7497	-3.48338	0.00050399	0.00735999	-0.290146
ENSG00000215712	729515	TMEM242	protein_coding	-0.0605489	3.21117	-4.007	6.34e-05	0.00092585	1.40178		ENSG00000205930	NA	C21orf62-AS1	lncRNA	-0.132798	2.70086	-3.48296	0.00050478	0.00735999	-0.33751
ENSG00000248124	NA	RRN3P1	transcribed_unprocessed_pseudogene	-0.0754719	3.89378	-4.00647	6.35e-05	0.00092711	1.32762		ENSG00000177646	28976	ACAD9	protein_coding	-0.0805155	4.90468	-3.48286	0.00050497	0.00735999	-0.535385
ENSG00000150991	7316	UBC	protein_coding	0.0583361	10.5361	4.00556	6.38e-05	0.00092982	1.24695		ENSG00000110324	3587	IL10RA	protein_coding	-0.0740992	8.11908	-3.48284	0.00050502	0.00735999	-0.570504
ENSG00000204592	3133	HLA-E	protein_coding	0.0626608	11.121	4.00476	6.4e-05	0.00093215	1.26139		ENSG00000118971	894	CCND2	protein_coding	-0.0977669	6.76688	-3.4828	0.00050509	0.00735999	-0.587402
ENSG00000103522	50615	IL21R	protein_coding	-0.0750388	4.18057	-4.00446	6.41e-05	0.0009325	1.27848		ENSG00000139266	92979	MARCHF9	protein_coding	-0.105366	2.80302	-3.48129	0.00050793	0.00738736	-0.355347
ENSG00000111203	55846	ITFG2	protein_coding	-0.0646669	4.64823	-4.00387	6.42e-05	0.00093319	1.24088		ENSG00000116406	80267	EDEM3	protein_coding	0.0625689	6.86526	3.48097	0.00050853	0.00738736	-0.593135
ENSG00000179387	255520	ELMOD2	protein_coding	0.0577034	5.06686	4.00386	6.42e-05	0.00093319	1.21102		ENSG00000172575	10125	RASGRP1	protein_coding	-0.0949079	6.39848	-3.48086	0.00050874	0.00738736	-0.59249
ENSG00000156232	123720	WHAMM	protein_coding	-0.0853196	3.73066	-4.00274	6.45e-05	0.00093643	1.3254		ENSG00000065613	9748	SLK	protein_coding	0.0842823	7.07774	3.48069	0.00050906	0.00738736	-0.592715
ENSG00000162402	23358	USP24	protein_coding	-0.053077	7.67018	-4.00262	6.45e-05	0.00093643	1.16666		ENSG00000133460	66035	SLC2A11	protein_coding	-0.162087	2.27477	-3.48062	0.0005092	0.00738736	-0.319268
ENSG00000131931	55145	THAP1	protein_coding	0.0621642	3.4207	4.00191	6.47e-05	0.00093839	1.34909		ENSG00000119977	26123	TCTN3	protein_coding	-0.0872111	3.4395	-3.47901	0.00051225	0.00741544	-0.421192
ENSG00000119596	56252	YLPM1	protein_coding	-0.0612033	6.09317	-4.00023	6.52e-05	0.00094424	1.15652		ENSG00000163534	115350	FCRL1	protein_coding	-0.248953	5.07049	-3.47896	0.00051235	0.00741544	-0.54933
ENSG00000221869	1052	CEBPD	protein_coding	0.109437	5.70298	3.99973	6.53e-05	0.0009454	1.16232		ENSG00000156510	80201	HKDC1	protein_coding	-0.281462	1.8608	-3.47889	0.00051247	0.00741544	-0.304817
ENSG00000181035	284439	SLC25A42	protein_coding	-0.0808221	3.05671	-3.99939	6.54e-05	0.00094589	1.37765		ENSG00000280392	NA		TEC	-0.211674	1.68543	-3.47817	0.00051385	0.0074288	-0.305651
ENSG00000133895	4221	MEN1	protein_coding	-0.0858947	2.5521	-3.99875	6.56e-05	0.00094762	1.41714		ENSG00000222078	NA	RN7SKP110	misc_RNA	-0.275523	-0.368822	-3.47645	0.00051713	0.00746934	-0.620531
ENSG00000105866	6671	SP4	protein_coding	-0.0526416	5.96592	-3.99835	6.57e-05	0.00094837	1.14973		ENSG00000155016	113612	CYP2U1	protein_coding	-0.101872	3.29765	-3.47623	0.00051755	0.00746934	-0.41538
ENSG00000123066	23389	MED13L	protein_coding	0.0554825	8.53254	3.99765	6.59e-05	0.00095034	1.16313		ENSG00000213983	8906	AP1G2	protein_coding	-0.0766333	5.46181	-3.4755	0.00051897	0.0074782	-0.589895
ENSG00000013725	923	CD6	protein_coding	-0.0898305	5.26627	-3.99725	6.6e-05	0.00095094	1.17248		ENSG00000241316	101927111	SUCLG2-DT	lncRNA	-0.165857	1.59027	-3.47544	0.00051907	0.0074782	-0.314372
ENSG00000183495	57634	EP400	protein_coding	-0.106836	4.67822	-3.99709	6.61e-05	0.00095094	1.22084		ENSG00000154889	65258	MPPE1	protein_coding	0.100518	6.39202	3.47464	0.00052061	0.00749391	-0.613793
ENSG00000146859	55281	TMEM140	protein_coding	0.0919801	6.90284	3.9956	6.65e-05	0.00095605	1.1326		ENSG00000186205	64757	MTARC1	protein_coding	0.199764	5.1391	3.47401	0.00052183	0.00750491	-0.58246
ENSG00000129515	58533	SNX6	protein_coding	0.0659786	6.37975	3.99341	6.71e-05	0.00096404	1.12508		ENSG00000214812	NA	ARL8BP2	processed_pseudogene	0.231887	-0.31226	3.47085	0.00052799	0.00758698	-0.525646
ENSG00000112425	7957	EPM2A	protein_coding	-0.0860955	3.16388	-3.99124	6.77e-05	0.00097199	1.3445		ENSG00000165118	84267	QNG1	protein_coding	0.0895922	3.05724	3.47051	0.00052865	0.00758983	-0.413529
ENSG00000059377	6916	TBXAS1	protein_coding	0.0838526	7.50104	3.9899	6.81e-05	0.0009763	1.11553		ENSG00000197296	128486	FITM2	protein_coding	-0.103568	2.35941	-3.46828	0.00053303	0.00764608	-0.359117
ENSG00000260816	NA		lncRNA	-0.198014	0.853177	-3.98961	6.82e-05	0.0009763	1.4348		ENSG00000198879	57713	SFMBT2	protein_coding	-0.092801	5.36654	-3.46656	0.00053643	0.00768828	-0.613984
ENSG00000158711	2005	ELK4	protein_coding	-0.0538363	7.15842	-3.98957	6.82e-05	0.0009763	1.11058		ENSG00000166166	115708	TRMT61A	protein_coding	-0.110152	2.45957	-3.46589	0.00053776	0.00769255	-0.390807
ENSG00000185101	338440	ANO9	protein_coding	-0.0982186	3.66607	-3.98925	6.83e-05	0.00097674	1.27272		ENSG00000131495	4695	NDUFA2	protein_coding	0.0970788	3.73792	3.46577	0.00053801	0.00769255	-0.493757
ENSG00000279319	NA		TEC	-0.144008	1.0378	-3.98867	6.84e-05	0.00097829	1.44618		ENSG00000126858	55288	RHOT1	protein_coding	0.0766668	6.00823	3.46554	0.00053847	0.00769255	-0.639442
ENSG00000015676	23386	NUDCD3	protein_coding	-0.0447967	5.90025	-3.98816	6.86e-05	0.00097896	1.1125		ENSG00000100906	4792	NFKBIA	protein_coding	0.0964709	6.76962	3.46548	0.00053859	0.00769255	-0.645304
ENSG00000055163	26999	CYFIP2	protein_coding	-0.0562164	7.69146	-3.98809	6.86e-05	0.00097896	1.111		ENSG00000111058	79611	ACSS3	protein_coding	0.200164	4.94544	3.46432	0.00054091	0.00771897	-0.600537
ENSG00000196284	8464	SUPT3H	protein_coding	-0.0877289	2.87699	-3.9878	6.87e-05	0.00097896	1.36495		ENSG00000134243	6272	SORT1	protein_coding	0.142211	5.74313	3.46376	0.00054202	0.00772819	-0.640103
ENSG00000163564	149628	PYHIN1	protein_coding	-0.0878267	5.49401	-3.98764	6.87e-05	0.00097896	1.12424		ENSG00000211973	NA	IGHV1-69	IG_V_gene	-0.533119	-0.996863	-3.46216	0.00054524	0.00776751	-0.787834
ENSG00000287080	8352	H3C3	protein_coding	0.143013	2.22629	3.98748	6.88e-05	0.00097896	1.39317		ENSG00000100401	5905	RANGAP1	protein_coding	-0.0859961	4.46192	-3.4618	0.00054597	0.00777115	-0.575271
ENSG00000144744	9039	UBA3	protein_coding	0.0475891	5.90312	3.98444	6.97e-05	0.00099062	1.09873		ENSG00000260711	NA		lncRNA	-0.164063	3.6189	-3.45915	0.00055135	0.00783454	-0.494316
ENSG00000275560	NA	NA	NA	0.0669075	3.25375	3.98348	6.99e-05	0.00099375	1.30041		ENSG00000106608	55665	URGCP	protein_coding	-0.0987718	4.0217	-3.45885	0.00055195	0.00783454	-0.545237
ENSG00000005812	26224	FBXL3	protein_coding	0.040048	6.79615	3.9831	7e-05	0.00099448	1.08346		ENSG00000232931	NA	LINC00342	lncRNA	-0.0994741	5.64453	-3.45879	0.00055207	0.00783454	-0.648357
ENSG00000115091	10096	ACTR3	protein_coding	0.0398428	8.9287	3.98262	7.02e-05	0.00099563	1.11417		ENSG00000185909	200942	KLHDC8B	protein_coding	0.206105	2.73317	3.4586	0.00055246	0.00783454	-0.428907
ENSG00000067900	6093	ROCK1	protein_coding	0.0479823	7.65898	3.98187	7.04e-05	0.00099792	1.08563		ENSG00000135679	4193	MDM2	protein_coding	0.0972169	7.26793	3.45844	0.00055279	0.00783454	-0.666309
ENSG00000241685	10552	ARPC1A	protein_coding	0.04355	4.56758	3.98149	7.05e-05	0.00099863	1.15707		ENSG00000142046	641649	TMEM91	protein_coding	0.1491	4.11816	3.45806	0.00055357	0.00783887	-0.568408
ENSG00000175414	285598	ARL10	protein_coding	-0.136849	3.4965	-3.98053	7.08e-05	0.00100181	1.26555		ENSG00000138190	54536	EXOC6	protein_coding	0.106725	5.57313	3.45667	0.00055641	0.00787161	-0.658551
ENSG00000142405	91662	NLRP12	protein_coding	0.101157	6.79457	3.98017	7.09e-05	0.00100245	1.07295		ENSG00000188175	253012	HEPACAM2	protein_coding	0.311706	1.00008	3.45647	0.00055683	0.00787161	-0.382715
ENSG00000188322	388228	SBK1	protein_coding	-0.117005	1.49331	-3.9798	7.1e-05	0.00100245	1.41795		ENSG00000158863	64760	FHIP2B	protein_coding	-0.137828	3.13889	-3.4546	0.00056067	0.00791922	-0.474075
ENSG00000174611	339855	KY	protein_coding	0.159724	0.201485	3.97976	7.1e-05	0.00100245	1.35252		ENSG00000153064	55024	BANK1	protein_coding	-0.185551	5.49481	-3.45319	0.00056362	0.00794672	-0.659814
ENSG00000255776	NA	VDAC2P2	processed_pseudogene	-0.164577	1.76325	-3.97787	7.16e-05	0.00100956	1.4064		ENSG00000097096	84144	SYDE2	protein_coding	-0.182625	1.71245	-3.45318	0.00056363	0.00794672	-0.385573
ENSG00000163659	25976	TIPARP	protein_coding	0.0496129	5.89467	3.9763	7.21e-05	0.00101532	1.06497		ENSG00000101247	79133	NDUFAF5	protein_coding	-0.115289	3.08552	-3.45297	0.00056406	0.00794672	-0.468893
ENSG00000167565	29946	SERTAD3	protein_coding	0.0601734	3.25959	3.97589	7.22e-05	0.00101621	1.26043		ENSG00000154767	7508	XPC	protein_coding	-0.0738578	6.27436	-3.45222	0.00056563	0.00796213	-0.688113
ENSG00000102974	10664	CTCF	protein_coding	-0.0408357	5.36983	-3.97518	7.24e-05	0.00101834	1.08041		ENSG00000070501	5423	POLB	protein_coding	0.096382	4.31455	3.45121	0.00056773	0.00798491	-0.591859
ENSG00000246273	283104	SBF2-AS1	lncRNA	-0.142268	1.60906	-3.97345	7.29e-05	0.00102422	1.39299		ENSG00000140545	4240	MFGE8	protein_coding	-0.190638	1.51069	-3.44972	0.00057087	0.00802223	-0.395485
ENSG00000241106	3112	HLA-DOB	protein_coding	-0.147813	3.34026	-3.97339	7.29e-05	0.00102422	1.26287		ENSG00000100181	NA	TPTEP1	transcribed_unprocessed_pseudogene	0.362109	3.10709	3.4491	0.00057216	0.00803358	-0.480439
ENSG00000078674	5108	PCM1	protein_coding	-0.0486595	7.77821	-3.97319	7.3e-05	0.00102424	1.05335		ENSG00000171467	24149	ZNF318	protein_coding	-0.111908	5.39254	-3.44839	0.00057368	0.00804797	-0.675121
ENSG00000103490	29108	PYCARD	protein_coding	0.0786737	5.27586	3.97295	7.31e-05	0.00102437	1.07347		ENSG00000174373	253959	RALGAPA1	protein_coding	-0.0863578	6.58404	-3.44798	0.00057454	0.00805322	-0.704407
ENSG00000186205	64757	MTARC1	protein_coding	0.136699	5.1391	3.97245	7.32e-05	0.00102517	1.07917		ENSG00000012174	51360	MBTPS2	protein_coding	-0.0902577	2.83681	-3.44713	0.00057634	0.00807113	-0.464176
ENSG00000235505	NA	CASP4LP	transcribed_unprocessed_pseudogene	-0.126807	2.77682	-3.97225	7.33e-05	0.00102517	1.31722		ENSG00000087253	54947	LPCAT2	protein_coding	0.133926	6.87141	3.44692	0.00057679	0.00807113	-0.70765
ENSG00000235072	NA	ARNILA	lncRNA	-0.188993	-0.396341	-3.97202	7.34e-05	0.00102517	1.17586		ENSG00000169241	55974	SLC50A1	protein_coding	0.0848483	3.59022	3.44509	0.00058068	0.00810958	-0.548303
ENSG00000196116	23424	TDRD7	protein_coding	0.0669592	5.43887	3.97196	7.34e-05	0.00102517	1.06571		ENSG00000263276	NA		lncRNA	-0.134136	2.50192	-3.44508	0.0005807	0.00810958	-0.444858
ENSG00000120594	84898	PLXDC2	protein_coding	0.0886476	7.52651	3.97037	7.39e-05	0.00103059	1.04041		ENSG00000145882	78991	PCYOX1L	protein_coding	-0.0810314	4.01227	-3.44494	0.000581	0.00810958	-0.589476
ENSG00000085491	29957	SLC25A24	protein_coding	0.0541151	5.40406	3.9702	7.39e-05	0.00103059	1.05877		ENSG00000102910	83752	LONP2	protein_coding	-0.0640824	7.00751	-3.44401	0.000583	0.0081287	-0.717352
ENSG00000168434	91949	COG7	protein_coding	-0.0595113	3.35888	-3.96994	7.4e-05	0.00103059	1.23679		ENSG00000177272	3738	KCNA3	protein_coding	-0.0932384	5.10018	-3.44384	0.00058335	0.0081287	-0.679897
ENSG00000271567	730262	PPIAL4E	protein_coding	-0.20974	0.429982	-3.96984	7.4e-05	0.00103059	1.31807		ENSG00000256436	259290	TAS2R31	protein_coding	-0.129543	2.4391	-3.44095	0.0005896	0.00820881	-0.451602
ENSG00000143207	64326	COP1	protein_coding	0.06615	7.25342	3.96968	7.41e-05	0.00103059	1.03382		ENSG00000112299	8876	VNN1	protein_coding	0.235971	4.81483	3.4396	0.00059253	0.00822637	-0.67176
ENSG00000171604	51523	CXXC5	protein_coding	-0.0868844	3.49661	-3.96901	7.43e-05	0.0010319	1.21017		ENSG00000013563	1774	DNASE1L1	protein_coding	0.0885128	4.49334	3.43957	0.0005926	0.00822637	-0.656137
ENSG00000073578	6389	SDHA	protein_coding	-0.0419248	5.9611	-3.96898	7.43e-05	0.0010319	1.0351		ENSG00000115091	10096	ACTR3	protein_coding	0.0575959	8.9287	3.43946	0.00059283	0.00822637	-0.701628
ENSG00000102580	5611	DNAJC3	protein_coding	0.0743858	6.85925	3.96839	7.45e-05	0.00103355	1.02628		ENSG00000197780	6884	TAF13	protein_coding	0.121621	2.35551	3.43946	0.00059285	0.00822637	-0.463076
ENSG00000196305	3376	IARS1	protein_coding	-0.0584455	6.19192	-3.96713	7.49e-05	0.00103812	1.02482		ENSG00000139921	81542	TMX1	protein_coding	0.108098	5.33469	3.43587	0.00060071	0.00832852	-0.714709
ENSG00000197561	1991	ELANE	protein_coding	0.265316	-0.646764	3.96627	7.51e-05	0.001041	1.18713		ENSG00000144724	5793	PTPRG	protein_coding	-0.401026	-0.865724	-3.4355	0.00060152	0.00833282	-0.894716
ENSG00000138375	50485	SMARCAL1	protein_coding	-0.0613839	3.92615	-3.96492	7.56e-05	0.00104599	1.15651		ENSG00000167565	29946	SERTAD3	protein_coding	0.0867486	3.25959	3.435	0.00060264	0.00833699	-0.557486
ENSG00000103064	9057	SLC7A6	protein_coding	-0.0723141	6.02566	-3.96427	7.58e-05	0.00104796	1.01682		ENSG00000127540	10975	UQCR11	protein_coding	0.153578	4.46872	3.43491	0.00060283	0.00833699	-0.66285
ENSG00000286872	NA		lncRNA	0.136806	0.740194	3.96357	7.6e-05	0.00105011	1.34399		ENSG00000187049	51259	TMEM216	protein_coding	0.0905918	2.86023	3.43427	0.00060425	0.00834486	-0.514968
ENSG00000200087	26768	SNORA73B	snoRNA	0.173951	7.61487	3.96325	7.61e-05	0.00105067	1.01202		ENSG00000186260	57496	MRTFB	protein_coding	-0.126168	3.97581	-3.4342	0.00060441	0.00834486	-0.615361
ENSG00000188807	199953	TMEM201	protein_coding	-0.174698	-0.305606	-3.95813	7.77e-05	0.00107236	1.1777		ENSG00000231887	5554	PRH1	protein_coding	-0.110981	3.06265	-3.43393	0.000605	0.00834607	-0.523688
ENSG00000065911	10797	MTHFD2	protein_coding	0.0887743	4.81438	3.95752	7.79e-05	0.00107356	1.04828		ENSG00000184384	84441	MAML2	protein_coding	-0.0805445	5.80141	-3.43325	0.00060651	0.00835866	-0.743504
ENSG00000286546	613266		lncRNA	-0.241813	-0.941357	-3.95745	7.8e-05	0.00107356	0.923682		ENSG00000120594	84898	PLXDC2	protein_coding	0.12829	7.52651	3.43307	0.00060692	0.00835866	-0.747923
ENSG00000123684	9926	LPGAT1	protein_coding	0.0661119	7.85578	3.95727	7.8e-05	0.00107356	0.995012		ENSG00000181315	79692	ZNF322	protein_coding	0.104229	5.14786	3.43277	0.00060759	0.00836086	-0.719544
ENSG00000122188	54900	LAX1	protein_coding	-0.071822	4.44107	-3.95699	7.81e-05	0.0010736	1.07856		ENSG00000134755	1824	DSC2	protein_coding	0.264509	5.30748	3.42981	0.00061421	0.00844179	-0.735321
ENSG00000269220	200298	LINC00528	lncRNA	0.0686191	3.05821	3.95684	7.82e-05	0.0010736	1.20976		ENSG00000167984	197358	NLRC3	protein_coding	-0.0886318	6.18914	-3.42969	0.00061449	0.00844179	-0.762497
ENSG00000143772	3707	ITPKB	protein_coding	-0.0473797	6.54603	-3.95666	7.82e-05	0.0010736	0.98104		ENSG00000156521	219743	TYSND1	protein_coding	-0.0761685	3.75021	-3.4291	0.00061583	0.00845322	-0.618587
ENSG00000256937	NA	KRT17P8	processed_pseudogene	-0.159757	2.84417	-3.95565	7.85e-05	0.00107687	1.22948		ENSG00000178226	146547	PRSS36	protein_coding	0.267464	-0.183345	3.42829	0.00061765	0.00846671	-0.623466
ENSG00000165115	55582	KIF27	protein_coding	0.104631	5.02027	3.95553	7.86e-05	0.00107687	1.02596		ENSG00000198821	919	CD247	protein_coding	-0.10531	6.80374	-3.42817	0.00061792	0.00846671	-0.77085
ENSG00000119231	205564	SENP5	protein_coding	0.0335254	6.46007	3.95479	7.88e-05	0.00107928	0.973871		ENSG00000284773	NA		protein_coding	-0.158729	1.25303	-3.42786	0.00061863	0.00846671	-0.466777
ENSG00000225889	NA		lncRNA	0.108596	5.02943	3.95458	7.89e-05	0.00107932	1.01935		ENSG00000154743	80746	TSEN2	protein_coding	-0.0878946	3.68683	-3.42776	0.00061885	0.00846671	-0.608936
ENSG00000135925	80326	WNT10A	protein_coding	-0.152624	0.296642	-3.95219	7.97e-05	0.00108919	1.2592		ENSG00000161405	22806	IKZF3	protein_coding	-0.111566	7.30732	-3.42592	0.00062304	0.00851118	-0.775329
ENSG00000136271	54606	DDX56	protein_coding	-0.0435357	4.88669	-3.95147	7.99e-05	0.00109155	1.01628		ENSG00000204619	6992	PPP1R11	protein_coding	0.0565758	4.45988	3.42588	0.00062313	0.00851118	-0.699228
ENSG00000196628	6925	TCF4	protein_coding	-0.104978	5.07881	-3.95099	8.01e-05	0.00109284	1.00594		ENSG00000168872	55308	DDX19A	protein_coding	-0.0795831	4.45798	-3.42558	0.00062382	0.0085135	-0.695157
ENSG00000109762	83891	SNX25	protein_coding	-0.100926	3.63993	-3.95049	8.02e-05	0.0010938	1.13888		ENSG00000078668	7419	VDAC3	protein_coding	0.0599118	5.44518	3.42464	0.00062597	0.00853053	-0.757072
ENSG00000139211	347902	AMIGO2	protein_coding	-0.0723247	3.20074	-3.95038	8.03e-05	0.0010938	1.18141		ENSG00000178971	80169	CTC1	protein_coding	-0.12758	5.55696	-3.42458	0.00062609	0.00853053	-0.762074
ENSG00000070047	57661	PHRF1	protein_coding	-0.0577208	4.97095	-3.95006	8.04e-05	0.00109427	1.00209		ENSG00000090565	9727	RAB11FIP3	protein_coding	-0.13501	3.23071	-3.42395	0.00062756	0.00854346	-0.575282
ENSG00000121879	5290	PIK3CA	protein_coding	0.0395	6.63631	3.94988	8.04e-05	0.00109427	0.954254		ENSG00000116717	1647	GADD45A	protein_coding	0.143716	2.34653	3.42321	0.00062925	0.00855946	-0.512164
ENSG00000271736	105371455	LINC02772	lncRNA	-0.202297	1.72027	-3.94865	8.09e-05	0.001099	1.2922		ENSG00000246263	NA	UBR5-DT	lncRNA	0.125832	4.51203	3.42227	0.00063142	0.00858194	-0.709594
ENSG00000060140	55359	STYK1	protein_coding	-0.198422	1.0165	-3.94596	8.18e-05	0.00111042	1.28945		ENSG00000054116	27095	TRAPPC3	protein_coding	0.0551808	4.85329	3.42201	0.00063201	0.00858272	-0.735396
ENSG00000244165	5032	P2RY11	protein_coding	-0.100551	1.81037	-3.94424	8.23e-05	0.00111741	1.26997		ENSG00000143543	10899	JTB	protein_coding	0.0792718	6.06935	3.42169	0.00063276	0.00858272	-0.787281
ENSG00000136925	158427	TSTD2	protein_coding	-0.0547538	4.13858	-3.94286	8.28e-05	0.00112226	1.05258		ENSG00000187808	347454	SOWAHD	protein_coding	0.131746	2.45096	3.42157	0.00063303	0.00858272	-0.530814
ENSG00000182230	NA	NA	NA	-0.251539	0.882324	-3.9428	8.28e-05	0.00112226	1.27026		ENSG00000183960	131096	KCNH8	protein_coding	-0.279762	1.45601	-3.4207	0.00063507	0.0085963	-0.486433
ENSG00000002745	51384	WNT16	protein_coding	-0.242855	-0.32735	-3.9401	8.38e-05	0.00113376	1.07084		ENSG00000164414	10559	SLC35A1	protein_coding	0.127092	4.217	3.42069	0.00063507	0.0085963	-0.682678
ENSG00000155657	7273	TTN	protein_coding	-0.127452	8.00637	-3.93995	8.38e-05	0.00113376	0.927833		ENSG00000129347	65095	KRI1	protein_coding	-0.0914956	4.35664	-3.42033	0.00063593	0.00859789	-0.700768
ENSG00000117602	11123	RCAN3	protein_coding	-0.0857089	6.09519	-3.93875	8.42e-05	0.00113848	0.917478		ENSG00000245164	100130231	LINC00861	lncRNA	-0.112416	6.66021	-3.4202	0.00063623	0.00859789	-0.797295
ENSG00000124374	400961	PAIP2B	protein_coding	-0.0792062	3.32264	-3.93828	8.44e-05	0.00113975	1.1259		ENSG00000067057	5214	PFKP	protein_coding	-0.11022	4.74206	-3.41929	0.00063834	0.00861946	-0.738013
ENSG00000270276	554313	H4C15	protein_coding	0.107073	4.7562	3.93777	8.46e-05	0.00114122	0.971221		ENSG00000175054	545	ATR	protein_coding	-0.0744563	6.97787	-3.41791	0.00064158	0.00865608	-0.804765
ENSG00000179818	400960	PCBP1-AS1	lncRNA	0.0977615	6.02897	3.9359	8.52e-05	0.00114916	0.906783		ENSG00000150991	7316	UBC	protein_coding	0.0833236	10.5361	3.41726	0.00064309	0.0086694	-0.734134
ENSG00000280135	NA		TEC	-0.0812136	2.92712	-3.93552	8.54e-05	0.00115006	1.15512		ENSG00000171862	5728	PTEN	protein_coding	0.109187	9.1426	3.41518	0.00064801	0.00872859	-0.777759
ENSG00000162702	23528	ZNF281	protein_coding	0.0700151	6.42076	3.9352	8.55e-05	0.00115063	0.89863		ENSG00000079950	8417	STX7	protein_coding	0.0727554	8.07024	3.41462	0.00064932	0.00873919	-0.802109
ENSG00000145244	10699	CORIN	protein_coding	0.300509	0.24931	3.93457	8.57e-05	0.00115272	1.19165		ENSG00000159267	3141	HLCS	protein_coding	-0.129592	3.98908	-3.41341	0.0006522	0.0087708	-0.687242
ENSG00000108312	7343	UBTF	protein_coding	-0.041667	6.13983	-3.93303	8.63e-05	0.00115861	0.893259		ENSG00000134198	10100	TSPAN2	protein_coding	0.152136	5.1493	3.41083	0.00065838	0.00884404	-0.791346
ENSG00000182866	3932	LCK	protein_coding	-0.0699146	6.86581	-3.93294	8.63e-05	0.00115861	0.889958		ENSG00000124766	6659	SOX4	protein_coding	0.121359	2.06412	3.41033	0.00065957	0.00884404	-0.538066
ENSG00000104731	54758	KLHDC4	protein_coding	-0.0830564	4.34299	-3.93096	8.7e-05	0.001167	0.986167		ENSG00000241549	NA	GUSBP2	transcribed_unprocessed_pseudogene	-0.136798	2.31645	-3.41028	0.00065969	0.00884404	-0.544732
ENSG00000165476	221035	REEP3	protein_coding	0.0538634	4.51231	3.9308	8.71e-05	0.001167	0.967252		ENSG00000136161	1102	RCBTB2	protein_coding	0.0925152	6.14285	3.41025	0.00065978	0.00884404	-0.826158
ENSG00000132394	60678	EEFSEC	protein_coding	-0.0723595	2.32025	-3.93027	8.73e-05	0.00116863	1.18525		ENSG00000150907	2308	FOXO1	protein_coding	-0.0718464	6.26304	-3.40932	0.00066202	0.00886509	-0.831288
ENSG00000168461	11031	RAB31	protein_coding	0.0917813	7.48075	3.9291	8.77e-05	0.00117337	0.879667		ENSG00000170142	7324	UBE2E1	protein_coding	0.0874719	4.71659	3.4091	0.00066256	0.00886509	-0.764662
ENSG00000164691	117289	TAGAP	protein_coding	0.0540764	7.93012	3.92865	8.78e-05	0.00117458	0.885026		ENSG00000143337	26092	TOR1AIP1	protein_coding	0.0700776	7.04085	3.40893	0.00066296	0.00886509	-0.833429
ENSG00000228590	124906010	MIR4432HG	lncRNA	-0.146138	1.4355	-3.9281	8.8e-05	0.00117633	1.22842		ENSG00000234616	8629	JRK	protein_coding	-0.0833684	5.06443	-3.40844	0.00066414	0.00887375	-0.793621
ENSG00000114982	55683	KANSL3	protein_coding	-0.0673565	5.08791	-3.92751	8.83e-05	0.0011782	0.914192		ENSG00000174501	400986	ANKRD36C	protein_coding	-0.0951739	6.75229	-3.4068	0.00066813	0.00891723	-0.842071
ENSG00000115828	25797	QPCT	protein_coding	0.127113	6.47595	3.9266	8.86e-05	0.00118052	0.865467		ENSG00000095380	54187	NANS	protein_coding	0.0819591	3.80589	3.40666	0.00066847	0.00891723	-0.70072
ENSG00000112941	11044	TENT4A	protein_coding	-0.068908	4.27028	-3.92654	8.86e-05	0.00118052	0.977368		ENSG00000119487	79109	MAPKAP1	protein_coding	-0.0433085	5.81553	-3.40548	0.00067135	0.00894852	-0.835858
ENSG00000164483	154075	SAMD3	protein_coding	-0.0989532	5.52834	-3.92645	8.86e-05	0.00118052	0.88732		ENSG00000112232	202559	KHDRBS2	protein_coding	-0.243422	0.588744	-3.40419	0.00067452	0.00898347	-0.582488
ENSG00000116120	10056	FARSB	protein_coding	-0.0468365	4.23331	-3.92573	8.89e-05	0.00118308	0.976123		ENSG00000151694	6868	ADAM17	protein_coding	0.081533	6.04061	3.40353	0.00067614	0.00899777	-0.847432
ENSG00000101596	23347	SMCHD1	protein_coding	0.0772068	10.4945	3.92403	8.95e-05	0.00119049	0.928113		ENSG00000023330	211	ALAS1	protein_coding	0.0806617	4.34331	3.40248	0.00067873	0.00902505	-0.765306
ENSG00000138378	6775	STAT4	protein_coding	-0.0678325	6.23086	-3.92304	8.99e-05	0.00119439	0.854817		ENSG00000128059	5471	PPAT	protein_coding	-0.0968524	3.31193	-3.40213	0.00067959	0.00902826	-0.659424
ENSG00000171700	10287	RGS19	protein_coding	0.0625498	5.89767	3.92268	9e-05	0.00119522	0.85712		ENSG00000089012	55423	SIRPG	protein_coding	-0.147892	2.31244	-3.40194	0.00068006	0.00902826	-0.577535
ENSG00000124574	89845	ABCC10	protein_coding	-0.0754343	4.28069	-3.92199	9.03e-05	0.00119765	0.954732		ENSG00000109743	683	BST1	protein_coding	0.142352	5.78914	3.40074	0.00068306	0.00906074	-0.851495
ENSG00000115085	7535	ZAP70	protein_coding	-0.0756698	6.44151	-3.92093	9.07e-05	0.00120192	0.846036		ENSG00000150540	3176	HNMT	protein_coding	0.162155	3.51627	3.40048	0.0006837	0.00906198	-0.684243
ENSG00000270426	NA		lncRNA	0.0650711	3.59395	3.91962	9.12e-05	0.0012075	1.02119		ENSG00000007237	8522	GAS7	protein_coding	0.146819	6.09165	3.39985	0.00068527	0.00907561	-0.86087
ENSG00000213928	10379	IRF9	protein_coding	0.0730396	6.63352	3.91928	9.13e-05	0.00120819	0.836261		ENSG00000140511	145864	HAPLN3	protein_coding	-0.137156	3.92686	-3.39905	0.00068726	0.00909264	-0.734967
ENSG00000165271	65083	NOL6	protein_coding	-0.0624855	3.4203	-3.9188	9.15e-05	0.00120962	1.03041		ENSG00000198160	57708	MIER1	protein_coding	0.0661842	6.82291	3.39875	0.00068801	0.00909264	-0.868418
ENSG00000133818	22800	RRAS2	protein_coding	-0.091761	3.5302	-3.91732	9.2e-05	0.00121609	1.02024		ENSG00000123136	10212	DDX39A	protein_coding	-0.073748	4.28189	-3.39867	0.0006882	0.00909264	-0.77247
ENSG00000179820	91663	MYADM	protein_coding	0.11634	5.48969	3.91708	9.21e-05	0.00121631	0.848034		ENSG00000203663	26246	OR2L2	protein_coding	-0.235184	0.492967	-3.39802	0.00068983	0.00910301	-0.62829
ENSG00000123610	7130	TNFAIP6	protein_coding	0.176199	4.07036	3.91618	9.25e-05	0.00121984	0.958165		ENSG00000134333	3939	LDHA	protein_coding	0.0754701	6.58283	3.39792	0.00069009	0.00910301	-0.871062
ENSG00000132953	64328	XPO4	protein_coding	-0.0543936	5.78593	-3.91575	9.26e-05	0.00122104	0.836743		ENSG00000241399	9936	CD302	protein_coding	0.122513	6.76996	3.39505	0.00069733	0.00919126	-0.880256
ENSG00000088298	111089941	EDEM2	protein_coding	0.0459688	5.04332	3.91556	9.27e-05	0.00122104	0.866922		ENSG00000157514	1831	TSC22D3	protein_coding	0.126371	7.96457	3.39404	0.00069988	0.00921752	-0.870529
ENSG00000135604	8676	STX11	protein_coding	0.0886576	6.30454	3.91453	9.31e-05	0.00122522	0.819837		ENSG00000133740	1875	E2F5	protein_coding	-0.197855	2.28911	-3.39362	0.00070096	0.00922165	-0.597097
ENSG00000158156	55113	XKR8	protein_coding	0.0840467	4.69844	3.91419	9.32e-05	0.00122596	0.881465		ENSG00000137947	2959	GTF2B	protein_coding	0.0913636	4.77141	3.39348	0.00070131	0.00922165	-0.819937
ENSG00000234614	NA	C2CD4D-AS1	lncRNA	-0.128985	0.505543	-3.91264	9.38e-05	0.00123285	1.13628		ENSG00000257800	NA	FNBP1P1	processed_pseudogene	-0.187469	0.63279	-3.39274	0.00070321	0.00923863	-0.611942
ENSG00000133740	1875	E2F5	protein_coding	-0.136451	2.28911	-3.91124	9.44e-05	0.00123901	1.12374		ENSG00000135318	4907	NT5E	protein_coding	-0.229805	2.89721	-3.39245	0.00070394	0.00923863	-0.652574
ENSG00000234663	NA	LINC01934	lncRNA	-0.137681	3.9631	-3.91031	9.47e-05	0.00124278	0.960125		ENSG00000092199	3183	HNRNPC	protein_coding	0.0569198	8.6406	3.39231	0.00070431	0.00923863	-0.865137
ENSG00000070214	23446	SLC44A1	protein_coding	0.0506611	5.54317	3.9091	9.52e-05	0.00124649	0.817015		ENSG00000224358	NA	TMCO1-AS1	lncRNA	-0.147691	1.13141	-3.39211	0.00070483	0.00923863	-0.57864
ENSG00000247828	100505894	TMEM161B-DT	lncRNA	-0.0550372	6.4884	-3.909	9.52e-05	0.00124649	0.797778		ENSG00000006744	60528	ELAC2	protein_coding	-0.0802192	5.14173	-3.39187	0.00070544	0.00923932	-0.853461
ENSG00000140350	8125	ANP32A	protein_coding	0.0449663	7.09917	3.909	9.52e-05	0.00124649	0.798409		ENSG00000247982	283663	LINC00926	lncRNA	-0.244505	4.04412	-3.39058	0.00070875	0.00927539	-0.757945
ENSG00000120688	11193	WBP4	protein_coding	0.0615375	3.16077	3.90876	9.53e-05	0.00124673	1.02739		ENSG00000172915	26960	NBEA	protein_coding	-0.213116	3.36114	-3.39001	0.00071021	0.00928707	-0.693302
ENSG00000162825	100288142	NBPF20	protein_coding	-0.0985792	3.93927	-3.90804	9.56e-05	0.00124948	0.944746		ENSG00000155307	64092	SAMSN1	protein_coding	0.102899	5.33012	3.38863	0.00071378	0.00932637	-0.873154
ENSG00000168672	157638	LRATD2	protein_coding	-0.0918815	3.85176	-3.90732	9.59e-05	0.00125219	0.945499		ENSG00000211787	NA	TRAV8-3	TR_V_gene	-0.15873	1.39115	-3.38768	0.00071624	0.00934955	-0.588595
ENSG00000244560	NA		transcribed_unprocessed_pseudogene	-0.126319	1.41395	-3.90569	9.66e-05	0.00125961	1.14709		ENSG00000249129	NA	SUDS3P1	processed_pseudogene	-0.299861	-0.364086	-3.38751	0.00071668	0.00934955	-0.869309
ENSG00000116918	7257	TSNAX	protein_coding	0.05973	5.6352	3.90005	9.88e-05	0.00128809	0.782433		ENSG00000154511	388650	DIPK1A	protein_coding	-0.10113	3.38418	-3.38678	0.00071858	0.00936396	-0.717897
ENSG00000152409	133746	JMY	protein_coding	-0.0691502	4.7452	-3.89867	9.94e-05	0.00129442	0.831597		ENSG00000112941	11044	TENT4A	protein_coding	-0.0994176	4.27028	-3.38664	0.00071896	0.00936396	-0.801404
ENSG00000261098	NA		lncRNA	-0.0946382	2.81843	-3.89833	9.95e-05	0.00129522	1.02562		ENSG00000182718	302	ANXA2	protein_coding	0.0889874	7.75677	3.38644	0.00071948	0.00936396	-0.899689
ENSG00000090989	55763	EXOC1	protein_coding	0.0437832	6.09476	3.89759	9.98e-05	0.00129813	0.758238		ENSG00000126860	2123	EVI2A	protein_coding	0.247731	6.29877	3.38558	0.00072173	0.00938594	-0.908722
ENSG00000141401	3613	IMPA2	protein_coding	0.101371	4.71471	3.89737	9.99e-05	0.00129829	0.819417		ENSG00000211752	NA	TRBV27	TR_V_gene	-0.199984	1.37909	-3.38526	0.00072256	0.00938934	-0.596084
ENSG00000116044	4780	NFE2L2	protein_coding	0.0436463	6.53009	3.89699	0.00010007	0.00129929	0.751139		ENSG00000180822	389362	PSMG4	protein_coding	-0.087482	4.6333	-3.3848	0.00072375	0.00939745	-0.835095
ENSG00000120063	10672	GNA13	protein_coding	0.0465805	7.99647	3.89546	0.00010069	0.00130641	0.759475		ENSG00000136536	64844	MARCHF7	protein_coding	0.0842286	7.99756	3.38429	0.00072511	0.00940508	-0.902691
ENSG00000228801	NA	PCMTD1-DT	lncRNA	-0.122847	1.55371	-3.89404	0.00010128	0.00131221	1.10043		ENSG00000224152	NA	BAZ2B-AS1	lncRNA	0.177963	2.56766	3.38415	0.00072548	0.00940508	-0.658475
ENSG00000136891	54881	TEX10	protein_coding	-0.047358	4.47706	-3.894	0.0001013	0.00131221	0.833944		ENSG00000177425	5074	PAWR	protein_coding	-0.228128	2.55276	-3.38361	0.00072689	0.00941452	-0.653308
ENSG00000165168	1536	CYBB	protein_coding	0.0736254	9.21271	3.89342	0.00010154	0.00131431	0.777343		ENSG00000211790	NA	TRAV8-4	TR_V_gene	-0.183706	0.925947	-3.38344	0.00072734	0.00941452	-0.611704
ENSG00000168734	11142	PKIG	protein_coding	-0.124548	1.91116	-3.89296	0.00010173	0.00131576	1.07605		ENSG00000089094	84678	KDM2B	protein_coding	-0.105338	4.61268	-3.38286	0.00072888	0.00942712	-0.846808
ENSG00000087074	23645	PPP1R15A	protein_coding	0.0756101	5.48753	3.89261	0.00010188	0.00131662	0.754115		ENSG00000164941	55656	INTS8	protein_coding	0.0654276	6.01814	3.38247	0.00072991	0.00943297	-0.915936
ENSG00000170006	201799	TMEM154	protein_coding	0.0863657	9.22554	3.89223	0.00010204	0.00131701	0.773685		ENSG00000119820	84272	YIPF4	protein_coding	0.0802534	6.90307	3.38144	0.00073264	0.00945626	-0.9256
ENSG00000111897	57515	SERINC1	protein_coding	0.064322	7.96558	3.89216	0.00010207	0.00131701	0.745498		ENSG00000105855	3696	ITGB8	protein_coding	0.382616	1.58795	3.38116	0.00073338	0.00945626	-0.609346
ENSG00000257489	NA		transcribed_unprocessed_pseudogene	-0.124657	0.371921	-3.89134	0.00010241	0.00131953	1.05069		ENSG00000082068	55100	WDR70	protein_coding	-0.0837274	4.92941	-3.381	0.00073381	0.00945626	-0.872436
ENSG00000135828	6041	RNASEL	protein_coding	0.0555345	6.37246	3.89128	0.00010244	0.00131953	0.730389		ENSG00000135925	80326	WNT10A	protein_coding	-0.218618	0.296642	-3.38093	0.00073399	0.00945626	-0.685184
ENSG00000261596	NA		lncRNA	0.0864407	2.5274	3.89112	0.0001025	0.00131953	1.03063		ENSG00000155974	23426	GRIP1	protein_coding	-0.42695	0.458084	-3.38001	0.00073643	0.00948026	-0.662722
ENSG00000170629	NA	DPY19L2P2	transcribed_unprocessed_pseudogene	-0.0793202	2.1845	-3.88998	0.00010298	0.00132468	1.05032		ENSG00000004975	1856	DVL2	protein_coding	-0.103724	2.72535	-3.37908	0.00073891	0.00949951	-0.689724
ENSG00000080815	5663	PSEN1	protein_coding	0.0547383	7.32348	3.88741	0.00010407	0.00133763	0.718333		ENSG00000164713	25798	BRI3	protein_coding	0.108409	4.98286	3.37902	0.00073907	0.00949951	-0.886909
ENSG00000162694	2135	EXTL2	protein_coding	-0.117506	1.59646	-3.88543	0.00010492	0.00134751	1.06956		ENSG00000120458	79684	MSANTD2	protein_coding	-0.0907598	3.8016	-3.37657	0.00074567	0.0095769	-0.790029
ENSG00000213246	6827	SUPT4H1	protein_coding	0.0627094	5.45908	3.88425	0.00010543	0.00135169	0.727276		ENSG00000256712	NA		lncRNA	-0.16617	1.15707	-3.37529	0.00074913	0.00961391	-0.638813
ENSG00000118217	22926	ATF6	protein_coding	0.060053	7.55219	3.88421	0.00010544	0.00135169	0.709149		ENSG00000143384	574406	MCL1	protein_coding	0.0932816	10.6245	3.37493	0.00075009	0.00961465	-0.872979
ENSG00000204176	83849	SYT15	protein_coding	-0.391955	-1.81774	-3.8841	0.00010549	0.00135169	0.27394		ENSG00000133624	NA	ZNF767P	transcribed_unprocessed_pseudogene	-0.0935787	4.84095	-3.37484	0.00075035	0.00961465	-0.883452
ENSG00000115282	64427	TTC31	protein_coding	-0.0613718	3.83706	-3.88314	0.0001059	0.00135596	0.851566		ENSG00000132382	10514	MYBBP1A	protein_coding	-0.132295	3.27333	-3.37441	0.00075151	0.00962207	-0.748545
ENSG00000100906	4792	NFKBIA	protein_coding	0.064579	6.76962	3.88158	0.00010658	0.00136334	0.692693		ENSG00000156395	22986	SORCS3	protein_coding	-0.326658	1.02748	-3.37419	0.0007521	0.00962219	-0.641051
ENSG00000095319	23511	NUP188	protein_coding	-0.0804947	4.70802	-3.88131	0.0001067	0.00136334	0.764267		ENSG00000247708	100507266	STX18-AS1	lncRNA	-0.128231	3.67943	-3.37367	0.00075353	0.0096331	-0.78065
ENSG00000181619	64582	GPR135	protein_coding	-0.107245	1.39984	-3.88125	0.00010673	0.00136334	1.05874		ENSG00000147601	7013	TERF1	protein_coding	-0.0515241	5.07347	-3.37316	0.00075493	0.0096435	-0.908719
ENSG00000162711	114548	NLRP3	protein_coding	0.0780355	5.43353	3.87974	0.00010739	0.00136971	0.709122		ENSG00000167283	10632	ATP5MG	protein_coding	0.124954	4.99266	3.37213	0.00075773	0.00967186	-0.900205
ENSG00000230124	100527964	ACBD6	protein_coding	-0.0439368	4.66561	-3.87973	0.00010739	0.00136971	0.763391		ENSG00000239002	692148	SCARNA10	snoRNA	0.274761	8.97623	3.37154	0.00075934	0.00968327	-0.929816
ENSG00000143157	57645	POGK	protein_coding	-0.038324	5.80721	-3.8781	0.00010811	0.00137781	0.68948		ENSG00000111674	2026	ENO2	protein_coding	-0.117205	3.33711	-3.37138	0.00075979	0.00968327	-0.759377
ENSG00000129055	25847	ANAPC13	protein_coding	0.0606112	4.53857	3.87726	0.00010848	0.00138143	0.761952		ENSG00000131203	3620	IDO1	protein_coding	0.269655	2.51254	3.37047	0.0007623	0.0097076	-0.691288
ENSG00000225032	102723566		lncRNA	-0.128112	0.969231	-3.87685	0.00010866	0.00138269	1.04265		ENSG00000276231	146850	PIK3R6	protein_coding	0.168831	2.41289	3.37019	0.00076307	0.0097076	-0.690067
ENSG00000237356	NA		lncRNA	-0.109158	1.19522	-3.87526	0.00010937	0.00139066	1.03864		ENSG00000156345	23552	CDK20	protein_coding	-0.172304	0.907271	-3.37004	0.00076346	0.0097076	-0.656887
ENSG00000216490	10437	IFI30	protein_coding	0.0815607	8.02347	3.87486	0.00010955	0.00139185	0.682548		ENSG00000100242	25777	SUN2	protein_coding	-0.0742045	8.04266	-3.36952	0.00076492	0.00971871	-0.949747
ENSG00000100413	171568	POLR3H	protein_coding	-0.0620818	3.8094	-3.86852	0.00011241	0.00142617	0.796448		ENSG00000162852	163882	CNST	protein_coding	-0.0599884	6.32389	-3.3692	0.00076578	0.0097222	-0.96419
ENSG00000164096	401152	C4orf3	protein_coding	0.0581391	6.18137	3.86851	0.00011242	0.00142617	0.647213		ENSG00000133703	3845	KRAS	protein_coding	0.0658701	6.24225	3.36893	0.00076654	0.00972441	-0.96424
ENSG00000127951	10875	FGL2	protein_coding	0.084096	9.43647	3.86796	0.00011267	0.00142828	0.686681		ENSG00000108788	6945	MLX	protein_coding	0.0585927	5.4952	3.36831	0.00076825	0.00973863	-0.948274
ENSG00000189068	284415	VSTM1	protein_coding	0.156342	2.30791	3.86716	0.00011304	0.00143185	0.944139		ENSG00000231752	NA	EMBP1	transcribed_unprocessed_pseudogene	-0.139312	3.02475	-3.36747	0.00077059	0.00975918	-0.745201
ENSG00000137177	63971	KIF13A	protein_coding	0.101144	6.56493	3.86668	0.00011326	0.00143356	0.635832		ENSG00000270339	105371242	PPIAL4H	protein_coding	-0.265969	0.800781	-3.3673	0.00077105	0.00975918	-0.676412
ENSG00000120162	79817	MOB3B	protein_coding	-0.100237	2.40098	-3.86612	0.00011352	0.00143572	0.946034		ENSG00000198743	6526	SLC5A3	protein_coding	-0.0712033	7.08327	-3.36663	0.00077292	0.00977542	-0.973271
ENSG00000163221	6283	S100A12	protein_coding	0.167349	5.50729	3.86592	0.00011361	0.00143581	0.66232		ENSG00000123130	23597	ACOT9	protein_coding	0.0924131	5.3727	3.36567	0.0007756	0.00980184	-0.949354
ENSG00000092199	3183	HNRNPC	protein_coding	0.0387463	8.6406	3.86515	0.00011397	0.00143888	0.655909		ENSG00000147044	8573	CASK	protein_coding	-0.100077	5.18252	-3.36453	0.00077881	0.00983203	-0.940101
ENSG00000162704	10092	ARPC5	protein_coding	0.0661909	8.47132	3.86502	0.00011403	0.00143888	0.653301		ENSG00000184208	NA	C22orf46P	transcribed_unitary_pseudogene	-0.0941912	3.14326	-3.3644	0.00077918	0.00983203	-0.761115
ENSG00000174021	2787	GNG5	protein_coding	0.0765061	4.62308	3.86356	0.00011471	0.00144635	0.701632		ENSG00000058600	55718	POLR3E	protein_coding	-0.0906728	4.86169	-3.36206	0.00078577	0.0099077	-0.933682
ENSG00000211790	NA	TRAV8-4	TR_V_gene	-0.12554	0.925947	-3.86312	0.00011492	0.00144748	0.99333		ENSG00000259768	NA	ZFHX3-AS1	lncRNA	-0.154918	1.01816	-3.36169	0.00078684	0.00991354	-0.675652
ENSG00000008516	64386	MMP25	protein_coding	0.145263	6.70977	3.863	0.00011497	0.00144748	0.623784		ENSG00000133424	9215	LARGE1	protein_coding	-0.259352	2.27323	-3.36105	0.00078863	0.00992865	-0.695092
ENSG00000151748	60485	SAV1	protein_coding	-0.0652073	3.5198	-3.86171	0.00011557	0.00145394	0.811167		ENSG00000117118	6390	SDHB	protein_coding	0.062451	5.18513	3.35951	0.00079304	0.00997298	-0.963228
ENSG00000187838	57048	PLSCR3	protein_coding	-0.0769603	2.1747	-3.86052	0.00011614	0.00145992	0.930733		ENSG00000185787	10933	MORF4L1	protein_coding	0.0537671	6.7215	3.35939	0.00079336	0.00997298	-0.998328
ENSG00000256223	7556	ZNF10	protein_coding	-0.0860817	3.24939	-3.86003	0.00011637	0.00146171	0.833685
ENSG00000197951	58491	ZNF71	protein_coding	-0.0688077	2.84753	-3.85941	0.00011666	0.00146429	0.869677
ENSG00000177989	440836	CIMAP1B	protein_coding	0.115906	3.11799	3.85761	0.00011752	0.00147285	0.814036
ENSG00000132823	51526	OSER1	protein_coding	0.0624089	5.56241	3.85754	0.00011755	0.00147285	0.622116
ENSG00000110107	27339	PRPF19	protein_coding	-0.0507766	4.81126	-3.85742	0.00011761	0.00147285	0.661404
ENSG00000163964	54965	PIGX	protein_coding	0.0706423	4.89245	3.85719	0.00011772	0.00147311	0.658697
ENSG00000110318	57562	CEP126	protein_coding	-0.0972068	2.00729	-3.85588	0.00011835	0.00147985	0.940699
ENSG00000276649	NA		lncRNA	0.10728	2.57834	3.85473	0.0001189	0.00148568	0.880123
ENSG00000084073	10269	ZMPSTE24	protein_coding	0.0487986	5.27142	3.85431	0.00011911	0.00148707	0.622447
ENSG00000105205	1178	CLC	protein_coding	0.179517	5.00381	3.85405	0.00011923	0.0014875	0.649048
ENSG00000138190	54536	EXOC6	protein_coding	0.0711426	5.57313	3.85224	0.00012011	0.00149736	0.599777
ENSG00000148450	22921	MSRB2	protein_coding	0.104627	2.95851	3.85163	0.00012041	0.00149996	0.823362
ENSG00000184270	317772	H2AC21	protein_coding	0.0835881	3.13992	3.85101	0.00012071	0.00150262	0.798104
ENSG00000245571	101927204	FAM111A-DT	lncRNA	-0.0753658	2.51883	-3.85058	0.00012093	0.00150412	0.876164
ENSG00000123728	57826	RAP2C	protein_coding	0.0550757	5.14628	3.84956	0.00012143	0.00150875	0.611306
ENSG00000172775	80011	PSME3IP1	protein_coding	0.0347706	6.02362	3.84945	0.00012148	0.00150875	0.576304
ENSG00000198648	27347	STK39	protein_coding	-0.0755381	4.44432	-3.84819	0.0001221	0.00151536	0.663053
ENSG00000277791	5691	PSMB3	protein_coding	0.0612517	6.0615	3.8473	0.00012255	0.00151971	0.567927
ENSG00000228223	107986583	HCG11	lncRNA	0.0751088	3.92005	3.84517	0.0001236	0.00153075	0.70189
ENSG00000006695	1352	COX10	protein_coding	-0.0629826	3.39321	-3.84514	0.00012362	0.00153075	0.761129
ENSG00000269938	NA		lncRNA	-0.0951866	1.2215	-3.84493	0.00012372	0.00153089	0.929721
ENSG00000099940	9342	SNAP29	protein_coding	0.0474084	4.77918	3.84438	0.000124	0.00153319	0.613157
ENSG00000112031	54516	MTRF1L	protein_coding	0.0625345	4.27423	3.84354	0.00012442	0.00153725	0.664793
ENSG00000151612	152485	ZNF827	protein_coding	-0.127728	3.38724	-3.84331	0.00012454	0.00153754	0.771828
ENSG00000258561	NA		lncRNA	-0.160519	0.0738102	-3.84235	0.00012503	0.00154241	0.83567
ENSG00000173110	3310	HSPA6	protein_coding	0.104427	6.89322	3.84193	0.00012524	0.00154388	0.542992
ENSG00000123552	85015	USP45	protein_coding	-0.0830009	3.63181	-3.84027	0.00012608	0.00155312	0.720228
ENSG00000120727	51247	PAIP2	protein_coding	0.0595293	6.05393	3.83987	0.00012629	0.00155451	0.540875
ENSG00000261167	NA		lncRNA	-0.0692284	2.3065	-3.83748	0.00012752	0.00156654	0.845893
ENSG00000085511	4216	MAP3K4	protein_coding	-0.0708867	5.6456	-3.83712	0.0001277	0.00156654	0.54205
ENSG00000283293	125050	RN7SK	snRNA	0.119847	14.5194	3.83706	0.00012773	0.00156654	0.728196
ENSG00000114738	7867	MAPKAPK3	protein_coding	0.0524526	6.67864	3.83705	0.00012774	0.00156654	0.524024
ENSG00000139116	55605	KIF21A	protein_coding	-0.117968	3.94888	-3.83705	0.00012774	0.00156654	0.675244
ENSG00000172216	1051	CEBPB	protein_coding	0.0827165	5.93641	3.83556	0.00012851	0.0015748	0.525663
ENSG00000013563	1774	DNASE1L1	protein_coding	0.059051	4.49334	3.83457	0.00012902	0.00157994	0.598252
ENSG00000136371	10588	MTHFS	protein_coding	0.0802157	4.38414	3.8343	0.00012916	0.00158001	0.620814
ENSG00000279481	NA		TEC	-0.153586	-0.173654	-3.8342	0.00012922	0.00158001	0.739357
ENSG00000131100	529	ATP6V1E1	protein_coding	0.0481573	5.95438	3.83362	0.00012952	0.00158251	0.51987
ENSG00000185278	84614	ZBTB37	protein_coding	0.0371559	7.76867	3.833	0.00012985	0.00158488	0.518062
ENSG00000181315	79692	ZNF322	protein_coding	0.0696515	5.14786	3.83289	0.00012991	0.00158488	0.547901
ENSG00000278730	NA		lncRNA	-0.0384912	5.28597	-3.83212	0.00013031	0.00158866	0.538954
ENSG00000262370	NA		lncRNA	0.112781	3.9815	3.83159	0.00013059	0.00159088	0.643463
ENSG00000008294	9043	SPAG9	protein_coding	0.0684016	7.74408	3.83101	0.0001309	0.00159346	0.510043
ENSG00000117614	25949	SYF2	protein_coding	0.0569161	5.36219	3.83047	0.00013118	0.00159572	0.52988
ENSG00000197714	10794	ZNF460	protein_coding	-0.0351516	6.46195	-3.82912	0.0001319	0.00160328	0.494817
ENSG00000105967	22797	TFEC	protein_coding	0.0964643	5.48655	3.82824	0.00013237	0.00160781	0.513889
ENSG00000084110	3034	HAL	protein_coding	0.117525	6.13967	3.82786	0.00013257	0.0016091	0.493532
ENSG00000152217	26040	SETBP1	protein_coding	-0.101212	4.08927	-3.82745	0.00013279	0.00161018	0.617537
ENSG00000137501	54843	SYTL2	protein_coding	-0.11636	5.79615	-3.82733	0.00013285	0.00161018	0.501211
ENSG00000287778	NA		lncRNA	-0.171983	1.56782	-3.82626	0.00013343	0.00161455	0.856086
ENSG00000157916	11079	RER1	protein_coding	0.0373969	6.17296	3.82625	0.00013343	0.00161455	0.486785
ENSG00000197153	8356	H3C12	protein_coding	0.137928	1.74816	3.82612	0.00013351	0.00161455	0.834704
ENSG00000093167	9209	LRRFIP2	protein_coding	0.0500692	5.70287	3.82588	0.00013363	0.00161458	0.496045
ENSG00000266910	NA		processed_pseudogene	-0.137567	0.53372	-3.82575	0.0001337	0.00161458	0.831755
ENSG00000067141	4756	NEO1	protein_coding	-0.157421	2.72913	-3.82533	0.00013393	0.00161599	0.775135
ENSG00000163399	476	ATP1A1	protein_coding	-0.0470476	6.70185	-3.82517	0.00013402	0.00161599	0.479021
ENSG00000144535	129563	DIS3L2	protein_coding	-0.0685761	4.71915	-3.82475	0.00013425	0.0016176	0.552979
ENSG00000125459	55154	MSTO1	protein_coding	-0.0695006	3.35355	-3.82379	0.00013476	0.0016221	0.689106
ENSG00000104320	4683	NBN	protein_coding	0.0603787	6.63741	3.8237	0.00013482	0.0016221	0.474094
ENSG00000138386	4664	NAB1	protein_coding	0.0480441	5.65792	3.82296	0.00013522	0.0016249	0.487313
ENSG00000211821	NA	TRDV2	TR_V_gene	-0.307356	-0.25092	-3.82281	0.0001353	0.0016249	0.704778
ENSG00000133619	84626	KRBA1	protein_coding	-0.117525	1.45956	-3.82273	0.00013534	0.0016249	0.843927
ENSG00000026025	7431	VIM	protein_coding	0.0582529	9.81908	3.82192	0.00013579	0.00162905	0.524165
ENSG00000279077	NA		TEC	-0.0864666	1.97025	-3.82117	0.0001362	0.00163255	0.810778
ENSG00000109861	1075	CTSC	protein_coding	0.0530795	8.10008	3.82103	0.00013628	0.00163255	0.479162
ENSG00000119599	26094	DCAF4	protein_coding	-0.0983989	2.41298	-3.82034	0.00013665	0.0016359	0.773668
ENSG00000143771	29097	CNIH4	protein_coding	0.0704528	4.89847	3.81904	0.00013737	0.00164329	0.516746
ENSG00000079950	8417	STX7	protein_coding	0.0485971	8.07024	3.81765	0.00013814	0.00165134	0.465718
ENSG00000156239	29104	N6AMT1	protein_coding	-0.0717792	3.81459	-3.8171	0.00013845	0.00165377	0.614917
ENSG00000287837	NA		lncRNA	-0.0867704	2.05439	-3.8152	0.00013951	0.00166482	0.792499
ENSG00000152642	23171	GPD1L	protein_coding	-0.0455095	4.57509	-3.81509	0.00013957	0.00166482	0.526206
ENSG00000117020	10000	AKT3	protein_coding	-0.0715304	6.04279	-3.81481	0.00013973	0.00166554	0.449324
ENSG00000116741	5997	RGS2	protein_coding	0.112582	8.773	3.81247	0.00014106	0.00168009	0.46096
ENSG00000230454	NA		lncRNA	0.0957742	1.47452	3.81053	0.00014216	0.00169201	0.797694
ENSG00000084070	64744	SMAP2	protein_coding	0.095759	7.2257	3.80999	0.00014247	0.00169445	0.424677
ENSG00000068831	10235	RASGRP2	protein_coding	-0.0397714	7.03898	-3.80853	0.0001433	0.0017032	0.418647
ENSG00000036054	55773	TBC1D23	protein_coding	0.0463196	5.65695	3.80725	0.00014404	0.00171078	0.430681
ENSG00000111647	23074	BLTP3B	protein_coding	0.0633278	6.58832	3.80643	0.00014452	0.00171508	0.409293
ENSG00000012048	672	BRCA1	protein_coding	0.0916004	4.1127	3.80627	0.00014461	0.00171508	0.53628
ENSG00000144802	64332	NFKBIZ	protein_coding	0.0537567	6.79029	3.80601	0.00014477	0.00171565	0.407567
ENSG00000143390	5993	RFX5	protein_coding	-0.0489474	5.75805	-3.80548	0.00014507	0.00171805	0.419074
ENSG00000112773	55603	TENT5A	protein_coding	0.0594753	5.98264	3.80472	0.00014552	0.0017221	0.409794
ENSG00000220323	NA	H2BC19P	transcribed_unprocessed_pseudogene	0.0663265	4.00219	3.80404	0.00014592	0.00172557	0.541976
ENSG00000174373	253959	RALGAPA1	protein_coding	-0.0569357	6.58404	-3.80367	0.00014613	0.0017269	0.399118
ENSG00000286088	NA		protein_coding	-0.352383	-1.00985	-3.80303	0.0001465	0.00172967	0.451597
ENSG00000251637	NA	LINC02754	lncRNA	-0.190572	0.221227	-3.80277	0.00014666	0.00172967	0.713169
ENSG00000075856	9733	SART3	protein_coding	-0.0435336	5.85592	-3.80273	0.00014668	0.00172967	0.406509
ENSG00000146021	26249	KLHL3	protein_coding	-0.103433	3.53723	-3.80217	0.00014701	0.00173238	0.595697
ENSG00000100395	83746	L3MBTL2	protein_coding	-0.0495081	4.29411	-3.80198	0.00014712	0.00173245	0.495626
ENSG00000279059	NA		TEC	-0.0803754	1.63127	-3.80104	0.00014768	0.00173624	0.761615
ENSG00000171453	9533	POLR1C	protein_coding	-0.0585652	3.29144	-3.80095	0.00014773	0.00173624	0.614028
ENSG00000228939	100874263	AKT3-IT1	lncRNA	-0.186276	-0.72167	-3.80091	0.00014776	0.00173624	0.465993
ENSG00000066294	8832	CD84	protein_coding	-0.0590054	6.68135	-3.80008	0.00014825	0.00174073	0.385372
ENSG00000133488	284904	SEC14L4	protein_coding	-0.201347	0.994828	-3.79958	0.00014855	0.00174275	0.769513
ENSG00000169084	207063	DHRSX	protein_coding	0.0750739	4.00229	3.79944	0.00014863	0.00174275	0.51201
ENSG00000066651	60487	TRMT11	protein_coding	-0.0703327	3.57777	-3.79884	0.00014899	0.00174576	0.577556
ENSG00000111237	51699	VPS29	protein_coding	0.0476552	5.07913	3.79856	0.00014916	0.00174645	0.432037
ENSG00000173890	26996	GPR160	protein_coding	0.0889336	4.10733	3.79762	0.00014972	0.00175184	0.500784
ENSG00000188785	147694	ZNF548	protein_coding	-0.0637144	4.59436	-3.79574	0.00015085	0.00176379	0.458608
ENSG00000164713	25798	BRI3	protein_coding	0.072836	4.98286	3.79513	0.00015122	0.0017669	0.417841
ENSG00000133874	79845	RNF122	protein_coding	0.0755188	2.3425	3.79438	0.00015168	0.00177033	0.680781
ENSG00000176390	51379	CRLF3	protein_coding	0.0447039	7.09339	3.79429	0.00015173	0.00177033	0.365656
ENSG00000112303	8875	VNN2	protein_coding	0.123704	9.2048	3.79399	0.00015192	0.00177125	0.40322
ENSG00000152778	24138	IFIT5	protein_coding	0.124345	5.94017	3.7937	0.00015209	0.00177205	0.370205
ENSG00000111837	4117	MAK	protein_coding	0.136502	3.83364	3.79347	0.00015223	0.0017724	0.518075
ENSG00000214812	NA	ARL8BP2	processed_pseudogene	0.152243	-0.31226	3.7927	0.0001527	0.00177667	0.631619
ENSG00000274523	81554	RCC1L	protein_coding	-0.0490681	3.61867	-3.79139	0.0001535	0.00178472	0.532672
ENSG00000140379	597	BCL2A1	protein_coding	0.151136	4.05469	3.79105	0.00015371	0.00178525	0.497188
ENSG00000137101	971	CD72	protein_coding	-0.132242	2.61247	-3.79097	0.00015376	0.00178525	0.647427
ENSG00000168216	55788	LMBRD1	protein_coding	0.0535418	6.00496	3.78903	0.00015496	0.00179787	0.351559
ENSG00000153896	148103	ZNF599	protein_coding	-0.0851476	1.77721	-3.7885	0.00015529	0.00180042	0.71036
ENSG00000151466	132320	SCLT1	protein_coding	0.0693298	6.38798	3.78772	0.00015578	0.00180482	0.340879
ENSG00000170190	9121	SLC16A5	protein_coding	0.0832507	3.19395	3.78438	0.00015787	0.00182779	0.540937
ENSG00000179409	50628	GEMIN4	protein_coding	-0.0566481	3.7573	-3.7833	0.00015855	0.00183439	0.484728
ENSG00000196747	8329	H2AC13	protein_coding	0.0973806	3.14221	3.78273	0.00015891	0.00183729	0.5405
ENSG00000128872	29767	TMOD2	protein_coding	0.0648404	6.32797	3.78253	0.00015904	0.00183753	0.321964
ENSG00000101452	60625	DHX35	protein_coding	-0.0436878	3.7248	-3.78207	0.00015933	0.00183804	0.491906
ENSG00000160818	54865	GPATCH4	protein_coding	-0.0716076	3.46024	-3.78201	0.00015937	0.00183804	0.524232
ENSG00000126860	2123	EVI2A	protein_coding	0.165448	6.29877	3.78177	0.00015952	0.00183804	0.321566
ENSG00000143119	963	CD53	protein_coding	0.0395192	8.53142	3.78176	0.00015953	0.00183804	0.341503
ENSG00000172638	30008	EFEMP2	protein_coding	0.118386	1.09606	3.78043	0.00016038	0.0018465	0.701964
ENSG00000239306	10432	RBM14	protein_coding	-0.0567224	5.60703	-3.78003	0.00016064	0.00184822	0.331636
ENSG00000163719	64419	MTMR14	protein_coding	0.0419743	5.78482	3.7792	0.00016117	0.00185303	0.319522
ENSG00000249485	NA	RBBP4P1	processed_pseudogene	-0.142445	0.557491	-3.77829	0.00016175	0.00185848	0.672254
ENSG00000237940	102723927	LINC01238	lncRNA	-0.181753	1.4499	-3.77695	0.00016262	0.00186717	0.68821
ENSG00000164164	54726	OTUD4	protein_coding	-0.0512665	5.79853	-3.77647	0.00016293	0.00186942	0.311186
ENSG00000185697	4603	MYBL1	protein_coding	-0.107396	5.71044	-3.77608	0.00016319	0.00187101	0.313821
ENSG00000134453	84991	RBM17	protein_coding	-0.0366382	5.47561	-3.77591	0.0001633	0.00187101	0.322317
ENSG00000059588	6894	TARBP1	protein_coding	-0.0711487	5.2328	-3.77531	0.00016369	0.00187423	0.339443
ENSG00000128536	222256	CDHR3	protein_coding	-0.108951	2.34792	-3.7735	0.00016488	0.0018865	0.619937
ENSG00000162373	79656	BEND5	protein_coding	-0.172394	0.403121	-3.77225	0.0001657	0.00189465	0.644871
ENSG00000229320	NA	KRT8P12	transcribed_processed_pseudogene	0.068571	2.93429	3.77184	0.00016597	0.00189641	0.53904
ENSG00000137509	5547	PRCP	protein_coding	0.0582781	6.77522	3.77143	0.00016624	0.00189821	0.279182
ENSG00000133131	79710	MORC4	protein_coding	-0.0641435	2.98495	-3.77004	0.00016716	0.00190743	0.537138
ENSG00000163492	285025	CCDC141	protein_coding	-0.116016	4.49897	-3.76963	0.00016744	0.00190921	0.369845
ENSG00000174953	170506	DHX36	protein_coding	-0.0495672	6.01579	-3.76907	0.00016781	0.00191218	0.27956
ENSG00000136827	1861	TOR1A	protein_coding	0.0390837	4.89782	3.76849	0.0001682	0.00191527	0.322951
ENSG00000145349	817	CAMK2D	protein_coding	-0.0631901	5.60529	-3.76778	0.00016867	0.00191937	0.287518
ENSG00000166478	7702	ZNF143	protein_coding	0.0471974	5.25936	3.76712	0.00016912	0.00192307	0.298064
ENSG00000254556	NA		lncRNA	-0.155898	1.69581	-3.76688	0.00016928	0.00192365	0.642289
ENSG00000138780	79807	GSTCD	protein_coding	-0.0886293	2.63073	-3.7667	0.0001694	0.00192365	0.556549
ENSG00000160563	9442	MED27	protein_coding	-0.0596956	2.98421	-3.76619	0.00016975	0.00192626	0.519578
ENSG00000174197	23269	MGA	protein_coding	-0.0399205	7.27795	-3.76601	0.00016987	0.00192635	0.261771
ENSG00000073921	8301	PICALM	protein_coding	0.0645092	9.13499	3.76554	0.00017019	0.00192861	0.296643
ENSG00000109944	79864	JHY	protein_coding	-0.108046	1.75482	-3.76492	0.00017061	0.00193037	0.62612
ENSG00000279500	NA		TEC	0.0757659	3.74402	3.76475	0.00017072	0.00193037	0.426412
ENSG00000184787	7327	UBE2G2	protein_coding	-0.0398583	6.16775	-3.76474	0.00017073	0.00193037	0.258977
ENSG00000163412	317649	EIF4E3	protein_coding	0.0650784	7.53163	3.76463	0.00017081	0.00193037	0.260242
ENSG00000042088	55775	TDP1	protein_coding	-0.0517805	4.57866	-3.76386	0.00017133	0.00193494	0.336677
ENSG00000204580	780	DDR1	protein_coding	-0.179107	0.534887	-3.76242	0.00017231	0.00194475	0.628394
ENSG00000136068	2317	FLNB	protein_coding	-0.0763358	5.33237	-3.76148	0.00017296	0.00194975	0.273203
ENSG00000136026	10970	CKAP4	protein_coding	0.0918023	5.40491	3.76143	0.00017299	0.00194975	0.267248
ENSG00000171155	29071	C1GALT1C1	protein_coding	0.0668118	3.72852	3.76102	0.00017327	0.00195063	0.415153
ENSG00000116514	127544	RNF19B	protein_coding	0.0766816	4.97126	3.76097	0.00017331	0.00195063	0.288474
ENSG00000116473	5906	RAP1A	protein_coding	0.049636	6.20527	3.76063	0.00017354	0.00195199	0.244568
ENSG00000273373	NA	SLC16A4-AS1	lncRNA	-0.0578856	3.69577	-3.7594	0.00017439	0.00196016	0.418517
ENSG00000141337	22901	ARSG	protein_coding	0.0661463	5.33169	3.75905	0.00017463	0.00196159	0.263443
ENSG00000197852	55924	INKA2	protein_coding	0.10691	6.66042	3.75709	0.000176	0.00197557	0.226449
ENSG00000135372	55226	NAT10	protein_coding	-0.0637527	4.65984	-3.75656	0.00017637	0.00197783	0.303879
ENSG00000242258	285972	LINC00996	lncRNA	-0.181649	-0.338359	-3.75633	0.00017653	0.00197783	0.478983
ENSG00000033170	2530	FUT8	protein_coding	-0.0658854	4.6104	-3.75618	0.00017664	0.00197783	0.309698
ENSG00000260943	NA	LINC02555	lncRNA	0.183847	0.443684	3.75612	0.00017668	0.00197783	0.605005
ENSG00000185753	159013	CXorf38	protein_coding	0.0357856	5.8775	3.75349	0.00017853	0.00199727	0.223078
ENSG00000070814	6949	TCOF1	protein_coding	-0.0677355	4.26596	-3.75292	0.00017894	0.00200045	0.324688
ENSG00000011198	51099	ABHD5	protein_coding	0.101247	7.25273	3.75249	0.00017924	0.00200141	0.212571
ENSG00000197594	5167	ENPP1	protein_coding	-0.235023	-1.00545	-3.75245	0.00017927	0.00200141	0.2786
ENSG00000113161	3156	HMGCR	protein_coding	0.0609129	6.303	3.74986	0.00018112	0.00202014	0.201911
ENSG00000138764	901	CCNG2	protein_coding	0.0617133	6.16287	3.74977	0.00018119	0.00202014	0.203559
ENSG00000235111	NA		lncRNA	-0.154658	2.78183	-3.74795	0.0001825	0.00203336	0.488107
ENSG00000182872	8241	RBM10	protein_coding	-0.045511	4.99701	-3.74682	0.00018332	0.00204067	0.235845
ENSG00000104524	65263	PYCR3	protein_coding	-0.106378	1.06	-3.74671	0.0001834	0.00204067	0.583337
ENSG00000103494	23322	RPGRIP1L	protein_coding	-0.103042	2.37637	-3.74651	0.00018354	0.00204086	0.516686
ENSG00000213402	5790	PTPRCAP	protein_coding	-0.0806734	5.17281	-3.74593	0.00018396	0.00204328	0.222905
ENSG00000145685	10184	LHFPL2	protein_coding	0.0998883	4.28517	3.74571	0.00018412	0.00204328	0.292573
ENSG00000110079	51338	MS4A4A	protein_coding	0.144287	2.46379	3.74571	0.00018413	0.00204328	0.500642
ENSG00000183960	131096	KCNH8	protein_coding	-0.183104	1.45601	-3.74544	0.00018432	0.0020435	0.57324
ENSG00000244682	NA	FCGR2C	protein_coding	0.125533	6.2707	3.74534	0.00018439	0.0020435	0.185354
ENSG00000107968	1326	MAP3K8	protein_coding	0.046458	5.43456	3.74415	0.00018527	0.0020518	0.203574
ENSG00000105447	83743	GRWD1	protein_coding	-0.0796624	3.36231	-3.74309	0.00018604	0.002059	0.370971
ENSG00000157985	116987	AGAP1	protein_coding	-0.164929	2.35438	-3.7425	0.00018648	0.0020625	0.498561
ENSG00000143622	6016	RIT1	protein_coding	0.0616688	6.20631	3.73978	0.0001885	0.00208339	0.166008
ENSG00000121289	84902	CEP89	protein_coding	-0.0817995	2.40838	-3.73781	0.00018997	0.00209832	0.474528
ENSG00000212464	677800	SNORA12	snoRNA	0.187654	3.55226	3.7374	0.00019028	0.0021003	0.405716
ENSG00000155465	9056	SLC7A7	protein_coding	0.0686742	6.34874	3.73645	0.000191	0.00210683	0.151969
ENSG00000146909	64434	NOM1	protein_coding	-0.0662866	4.4145	-3.73568	0.00019157	0.00211177	0.250908
ENSG00000105835	10135	NAMPT	protein_coding	0.109785	11.5235	3.73483	0.00019222	0.0021161	0.255449
ENSG00000188636	84247	RTL6	protein_coding	-0.0680748	3.6306	-3.73483	0.00019222	0.0021161	0.327538
ENSG00000124160	57727	NCOA5	protein_coding	-0.0684245	3.54668	-3.73409	0.00019278	0.00212007	0.339229
ENSG00000237217	NA		processed_pseudogene	0.222574	-0.902517	3.73402	0.00019284	0.00212007	0.211996
ENSG00000100097	3956	LGALS1	protein_coding	0.0798971	5.78215	3.73273	0.00019382	0.00212949	0.150216
ENSG00000012124	933	CD22	protein_coding	-0.155099	3.97777	-3.73206	0.00019434	0.00213373	0.28673
ENSG00000006459	80853	KDM7A	protein_coding	0.0538832	7.82009	3.73026	0.00019572	0.00214748	0.138191
ENSG00000276644	1602	DACH1	protein_coding	0.107663	2.02246	3.72881	0.00019684	0.00215836	0.470657
ENSG00000160593	120425	JAML	protein_coding	0.0780684	9.57794	3.72673	0.00019847	0.00217377	0.164576
ENSG00000020426	4331	MNAT1	protein_coding	-0.0713418	3.0838	-3.72667	0.00019851	0.00217377	0.368999
ENSG00000097007	25	ABL1	protein_coding	-0.0895818	3.87516	-3.72582	0.00019918	0.00217966	0.265837
ENSG00000115896	5334	PLCL1	protein_coding	-0.0902876	4.00793	-3.72561	0.00019934	0.0021797	0.255084
ENSG00000120942	29914	UBIAD1	protein_coding	-0.0532227	3.93854	-3.72548	0.00019945	0.0021797	0.256328
ENSG00000204472	199	AIF1	protein_coding	0.0907085	5.9698	3.72479	0.00019999	0.00218386	0.120185
ENSG00000156052	2776	GNAQ	protein_coding	0.0727735	7.38048	3.72466	0.00020009	0.00218386	0.112143
ENSG00000267074	NA		lncRNA	-0.100865	2.65591	-3.72372	0.00020083	0.0021905	0.409566
ENSG00000103769	8766	RAB11A	protein_coding	0.0515256	6.10259	3.72334	0.00020114	0.00219135	0.106804
ENSG00000132382	10514	MYBBP1A	protein_coding	-0.08722	3.27333	-3.72329	0.00020117	0.00219135	0.324736
ENSG00000092531	8773	SNAP23	protein_coding	0.0548046	7.24099	3.72258	0.00020174	0.00219609	0.102492
ENSG00000187922	414332	LCN10	protein_coding	-0.186562	0.684475	-3.72093	0.00020305	0.00220874	0.492872
ENSG00000213347	83463	MXD3	protein_coding	0.0982782	4.44758	3.72078	0.00020317	0.00220874	0.179411
ENSG00000070540	55062	WIPI1	protein_coding	0.0809446	4.69111	3.72001	0.00020379	0.00221403	0.161672
ENSG00000204054	124900275	LINC00963	lncRNA	0.0757527	5.26797	3.71976	0.00020399	0.00221475	0.121239
ENSG00000166068	161742	SPRED1	protein_coding	0.0987168	3.02908	3.7194	0.00020428	0.00221642	0.34587
ENSG00000168970	8681	JMJD7-PLA2G4B	protein_coding	-0.0780218	4.04146	-3.7192	0.00020444	0.00221643	0.224199
ENSG00000110514	8567	MADD	protein_coding	-0.066725	5.83356	-3.71907	0.00020455	0.00221643	0.097728
ENSG00000160791	1234	CCR5	protein_coding	-0.114822	4.51175	-3.71871	0.00020484	0.00221813	0.178209
ENSG00000117262	653519	GPR89A	protein_coding	-0.0737504	4.01042	-3.71817	0.00020527	0.00222137	0.227801
ENSG00000270157	NA		lncRNA	-0.0755473	2.93121	-3.71765	0.00020569	0.00222361	0.357136
ENSG00000146776	222255	ATXN7L1	protein_coding	-0.0650782	3.9232	-3.71758	0.00020575	0.00222361	0.236402
ENSG00000198399	50618	ITSN2	protein_coding	0.0310518	7.8873	3.71704	0.00020618	0.00222686	0.0912014
ENSG00000168675	753	LDLRAD4	protein_coding	-0.0785565	6.27387	-3.71533	0.00020758	0.00224051	0.0759532
ENSG00000102245	959	CD40LG	protein_coding	-0.0883172	3.33764	-3.71326	0.00020928	0.00225666	0.284798
ENSG00000085449	57590	WDFY1	protein_coding	0.0530373	6.21667	3.71305	0.00020944	0.00225666	0.0679651
ENSG00000167996	2495	FTH1	protein_coding	0.092117	7.69746	3.713	0.00020949	0.00225666	0.0742208
ENSG00000157077	9372	ZFYVE9	protein_coding	-0.101707	2.96797	-3.7124	0.00020998	0.00226053	0.333102
ENSG00000106479	643641	ZNF862	protein_coding	-0.0601727	4.68909	-3.71093	0.00021119	0.00227213	0.135971
ENSG00000206199	389161	ANKUB1	protein_coding	0.163123	1.23579	3.70988	0.00021207	0.0022791	0.456088
ENSG00000265148	100506779	TSPOAP1-AS1	lncRNA	-0.0549914	3.97777	-3.70982	0.00021212	0.0022791	0.196667
ENSG00000145491	83853	ROPN1L	protein_coding	0.113194	2.79624	3.7095	0.00021238	0.00228047	0.320678
ENSG00000005381	4353	MPO	protein_coding	0.196031	1.50591	3.70839	0.00021331	0.00228895	0.43087
ENSG00000188227	390927	ZNF793	protein_coding	-0.101912	2.60561	-3.70718	0.00021433	0.00229837	0.353958
ENSG00000173614	64802	NMNAT1	protein_coding	0.066672	3.826	3.70677	0.00021468	0.00230061	0.200252
ENSG00000254685	8790	FPGT	protein_coding	0.0723925	4.52445	3.70656	0.00021485	0.00230089	0.129112
ENSG00000184221	116448	OLIG1	protein_coding	0.147549	1.72986	3.70641	0.00021498	0.00230089	0.421688
ENSG00000182919	28970	C11orf54	protein_coding	0.0593554	4.71431	3.706	0.00021532	0.00230308	0.113787
ENSG00000116874	10352	WARS2	protein_coding	-0.0592652	2.97785	-3.70565	0.00021562	0.0023048	0.295643
ENSG00000196700	57473	ZNF512B	protein_coding	-0.0781294	2.10797	-3.705	0.00021617	0.0023092	0.380432
ENSG00000132963	51371	POMP	protein_coding	0.0559079	4.05965	3.70392	0.00021709	0.00231648	0.168018
ENSG00000151690	54842	MFSD6	protein_coding	-0.0564001	5.3951	-3.70387	0.00021713	0.00231648	0.0605851
ENSG00000131016	9590	AKAP12	protein_coding	0.249684	2.7566	3.69993	0.00022051	0.00235098	0.299855
ENSG00000024048	23304	UBR2	protein_coding	0.0628268	8.54989	3.69924	0.00022111	0.00235568	0.0396548
ENSG00000279819	NA		TEC	-0.0945851	3.41341	-3.69909	0.00022124	0.00235568	0.235663
ENSG00000112299	8876	VNN1	protein_coding	0.15193	4.81483	3.69858	0.00022168	0.00235888	0.0809986
ENSG00000245105	144571	A2M-AS1	lncRNA	-0.139731	5.31059	-3.69806	0.00022214	0.00236222	0.0459865
ENSG00000149636	79980	DSN1	protein_coding	0.0582993	2.81535	3.69706	0.00022301	0.00236996	0.285847
ENSG00000164916	221937	FOXK1	protein_coding	-0.0686558	4.77284	-3.69667	0.00022334	0.00237198	0.0738319
ENSG00000253537	56108	PCDHGA7	protein_coding	-0.188024	-0.671332	-3.69554	0.00022433	0.002381	0.201487
ENSG00000181847	201633	TIGIT	protein_coding	-0.098335	5.13522	-3.6951	0.00022472	0.0023836	0.046871
ENSG00000188042	10123	ARL4C	protein_coding	-0.0600524	6.97906	-3.69486	0.00022493	0.0023843	-0.0003004
ENSG00000261072	NA		processed_pseudogene	-0.101649	1.36137	-3.69461	0.00022515	0.00238508	0.399561
ENSG00000138095	10128	LRPPRC	protein_coding	-0.0461476	6.18781	-3.69381	0.00022586	0.00238976	-0.0007273
ENSG00000180776	253832	ZDHHC20	protein_coding	0.0683518	6.95844	3.69379	0.00022588	0.00238976	-0.0033225
ENSG00000133789	23075	SWAP70	protein_coding	-0.0710658	5.67227	-3.69355	0.00022608	0.00239041	0.0115499
ENSG00000256188	259293	TAS2R30	protein_coding	-0.0849684	3.46558	-3.69065	0.00022867	0.00241618	0.19789
ENSG00000205155	55851	PSENEN	protein_coding	0.0647879	4.27229	3.69011	0.00022915	0.0024197	0.0949657
ENSG00000113013	3313	HSPA9	protein_coding	-0.0458964	6.665	-3.68885	0.00023028	0.00243014	-0.0224668
ENSG00000133703	3845	KRAS	protein_coding	0.0431102	6.24225	3.68851	0.00023059	0.00243033	-0.0207967
ENSG00000197694	6709	SPTAN1	protein_coding	-0.0740089	7.0699	-3.6885	0.00023059	0.00243033	-0.0232137
ENSG00000072864	54820	NDE1	protein_coding	0.0620634	5.95858	3.68792	0.00023112	0.00243309	-0.0191037
ENSG00000108424	3837	KPNB1	protein_coding	0.05908	7.68261	3.68786	0.00023117	0.00243309	-0.0175115
ENSG00000108091	8030	CCDC6	protein_coding	-0.0458436	4.73555	-3.68771	0.00023131	0.00243309	0.0481132
ENSG00000137078	27240	SIT1	protein_coding	-0.0738556	4.45837	-3.68756	0.00023144	0.00243309	0.0674323
ENSG00000149179	79096	CSTPP1	protein_coding	-0.0775656	1.81082	-3.68735	0.00023163	0.00243353	0.349752
ENSG00000188996	135458	HUS1B	protein_coding	-0.151768	-0.404357	-3.68712	0.00023184	0.00243422	0.226315
ENSG00000077514	10714	POLD3	protein_coding	0.0563148	4.51752	3.68663	0.00023229	0.0024373	0.0582318
ENSG00000128594	64101	LRRC4	protein_coding	0.120885	5.40665	3.68509	0.00023369	0.00245047	-0.0126414
ENSG00000134830	27202	C5AR2	protein_coding	0.0955821	6.67771	3.68284	0.00023575	0.0024705	-0.0432833
ENSG00000026036	NA	RTEL1-TNFRSF6B	protein_coding	-0.125955	1.22934	-3.68221	0.00023633	0.00247431	0.35505
ENSG00000119121	140803	TRPM6	protein_coding	0.12649	5.03673	3.68212	0.00023641	0.00247431	0.0029336
ENSG00000143570	27173	SLC39A1	protein_coding	0.0505563	4.95892	3.68175	0.00023675	0.00247515	0.003206
ENSG00000211805	NA	TRAV24	TR_V_gene	-0.175823	-0.362991	-3.68163	0.00023686	0.00247515	0.214959
ENSG00000175938	93129	ORAI3	protein_coding	0.0634236	4.27998	3.68146	0.00023702	0.00247515	0.0525107
ENSG00000182923	80254	CEP63	protein_coding	0.0736888	6.02948	3.68139	0.00023709	0.00247515	-0.0440961
ENSG00000111785	55188	RIC8B	protein_coding	-0.05842	4.21958	-3.67937	0.00023896	0.0024931	0.066472
ENSG00000006432	4293	MAP3K9	protein_coding	-0.145222	1.872	-3.67845	0.00023982	0.00250049	0.318534
ENSG00000179532	144132	DNHD1	protein_coding	-0.0949347	4.38417	-3.67798	0.00024026	0.0025035	0.0478931
ENSG00000278869	NA		lncRNA	0.113794	1.85795	3.67775	0.00024047	0.00250417	0.296286
ENSG00000184226	5101	PCDH9	protein_coding	-0.176569	5.03147	-3.67656	0.00024159	0.00251421	-0.013409
ENSG00000206760	574040	SNORA6	snoRNA	0.43218	-2.32272	3.67568	0.00024242	0.00252127	-0.630277
ENSG00000258215	NA		processed_pseudogene	0.133918	1.07106	3.67139	0.00024651	0.00256086	0.326465
ENSG00000111300	80018	NAA25	protein_coding	-0.0667814	5.07127	-3.67136	0.00024653	0.00256086	-0.0338732
ENSG00000075340	119	ADD2	protein_coding	-0.130747	3.0414	-3.67095	0.00024693	0.00256195	0.166261
ENSG00000091106	58484	NLRC4	protein_coding	0.0808021	5.6527	3.67093	0.00024695	0.00256195	-0.0723108
ENSG00000130653	375775	PNPLA7	protein_coding	-0.148614	0.73572	-3.67031	0.00024754	0.00256653	0.322527
ENSG00000005884	3675	ITGA3	protein_coding	-0.163902	1.10076	-3.67003	0.00024781	0.00256768	0.321358
ENSG00000283384	NA		lncRNA	0.211413	-0.487246	3.66953	0.00024829	0.00257108	0.143425
ENSG00000135441	2647	BLOC1S1	protein_coding	0.0698592	4.02853	3.66882	0.00024899	0.00257663	0.0476651
ENSG00000287480	NA		lncRNA	0.137391	0.9517	3.66848	0.00024932	0.00257844	0.317739
ENSG00000076554	124188259	TPD52	protein_coding	-0.0905607	4.19315	-3.66759	0.00025017	0.0025857	0.029686
ENSG00000155876	10670	RRAGA	protein_coding	0.0399969	4.8903	3.66692	0.00025083	0.0025901	-0.0428667
ENSG00000124198	10564	ARFGEF2	protein_coding	-0.0373497	6.18137	-3.66683	0.00025091	0.0025901	-0.0981528
ENSG00000072682	8974	P4HA2	protein_coding	0.19919	-0.349393	3.66585	0.00025187	0.00259763	0.196725
ENSG00000166313	322	APBB1	protein_coding	-0.0752074	4.07546	-3.66567	0.00025205	0.00259763	0.0261544
ENSG00000115540	25843	MOB4	protein_coding	0.0763205	4.61965	3.66561	0.00025211	0.00259763	-0.0196252
ENSG00000236609	54753	ZNF853	protein_coding	-0.0887761	1.54842	-3.66491	0.0002528	0.00260308	0.284815
ENSG00000256751	NA	PLBD1-AS1	lncRNA	0.117301	3.4285	3.66365	0.00025404	0.00261421	0.0922829
ENSG00000113580	2908	NR3C1	protein_coding	0.0383238	8.07968	3.66324	0.00025444	0.00261673	-0.0993146
ENSG00000166946	23582	CCNDBP1	protein_coding	0.0802889	7.45285	3.66307	0.0002546	0.00261679	-0.110167
ENSG00000168234	125488	TTC39C	protein_coding	-0.0653156	5.50442	-3.66176	0.0002559	0.00262839	-0.0938778
ENSG00000185745	3434	IFIT1	protein_coding	0.249659	5.66722	3.66155	0.00025612	0.00262839	-0.102263
ENSG00000222328	NA	RNU2-2P	snRNA	0.198304	10.0322	3.66146	0.00025621	0.00262839	-0.0745727
ENSG00000083937	25978	CHMP2B	protein_coding	0.0430136	4.79568	3.66084	0.00025683	0.00263311	-0.0577739
ENSG00000101868	5422	POLA1	protein_coding	-0.0683987	4.29387	-3.65937	0.00025829	0.0026465	-0.0125028
ENSG00000256812	84290	CAPNS2	protein_coding	0.10267	2.01956	3.65815	0.00025951	0.0026563	0.229131
ENSG00000242294	NA	STAG3L5P	transcribed_unprocessed_pseudogene	-0.067015	3.76913	-3.6581	0.00025957	0.0026563	0.0414821
ENSG00000163453	3490	IGFBP7	protein_coding	0.0915502	2.79907	3.65793	0.00025974	0.00265633	0.154431
ENSG00000264364	140735	DYNLL2	protein_coding	-0.0365131	6.00773	-3.65778	0.00025989	0.00265633	-0.127554
ENSG00000112992	23530	NNT	protein_coding	-0.0478103	6.07844	-3.65665	0.00026103	0.00266633	-0.132985
ENSG00000135679	4193	MDM2	protein_coding	0.0614081	7.26793	3.65607	0.00026162	0.00267064	-0.137397
ENSG00000163636	9861	PSMD6	protein_coding	0.0295678	5.67767	3.6557	0.000262	0.00267289	-0.12565
ENSG00000140391	10099	TSPAN3	protein_coding	-0.0742025	4.53567	-3.65516	0.00026254	0.00267678	-0.0524653
ENSG00000284930	101928143		lncRNA	0.103214	3.73826	3.65438	0.00026333	0.00268323	0.0233015
ENSG00000067182	7132	TNFRSF1A	protein_coding	0.0813099	6.21338	3.65417	0.00026355	0.00268375	-0.144882
ENSG00000197054	284390	ZNF763	protein_coding	0.0964457	2.86127	3.65304	0.00026471	0.00269397	0.120451
ENSG00000241157	NA	RPL32P32	processed_pseudogene	0.0973048	1.30377	3.65147	0.00026632	0.00270861	0.253621
ENSG00000125124	583	BBS2	protein_coding	-0.0699119	4.73738	-3.65132	0.00026648	0.00270861	-0.0854945
ENSG00000184678	8349	H2BC21	protein_coding	0.0603045	6.07331	3.65002	0.00026782	0.00271815	-0.155618
ENSG00000178252	11180	WDR6	protein_coding	-0.0580927	5.74629	-3.64995	0.0002679	0.00271815	-0.147246
ENSG00000018699	55622	TTC27	protein_coding	-0.0679099	4.0274	-3.64994	0.00026791	0.00271815	-0.0220817
ENSG00000074527	59277	NTN4	protein_coding	-0.23202	-0.57023	-3.64933	0.00026854	0.00272283	0.0805566
ENSG00000151413	80224	NUBPL	protein_coding	-0.0867584	2.54814	-3.64881	0.00026908	0.00272667	0.148836
ENSG00000241553	10093	ARPC4	protein_coding	0.0432072	7.45317	3.64781	0.00027013	0.00273421	-0.164739
ENSG00000131899	3996	LLGL1	protein_coding	-0.0580307	3.17245	-3.64778	0.00027015	0.00273421	0.0549807
ENSG00000160446	84885	ZDHHC12	protein_coding	0.0715416	2.49004	3.64685	0.00027113	0.00274243	0.115144
ENSG00000134283	51535	PPHLN1	protein_coding	-0.035502	5.95215	-3.64486	0.00027323	0.00276196	-0.171101
ENSG00000129128	60559	SPCS3	protein_coding	0.0374631	7.48096	3.64393	0.00027421	0.00277018	-0.178361
ENSG00000235833	NA		processed_pseudogene	-0.153871	0.443494	-3.64286	0.00027534	0.00277996	0.215668
ENSG00000244115	552891	DNAJC25-GNG10	protein_coding	0.134512	3.26454	3.64186	0.00027641	0.00278902	0.0618713
ENSG00000279430	NA		TEC	0.148675	-0.0730953	3.64075	0.00027759	0.00279925	0.15535
ENSG00000130726	10155	TRIM28	protein_coding	-0.0504742	4.65051	-3.63987	0.00027855	0.00280714	-0.119227
ENSG00000167881	6730	SRP68	protein_coding	-0.0472904	4.55804	-3.63937	0.00027908	0.00281086	-0.111371
ENSG00000165312	220213	OTUD1	protein_coding	0.0520168	4.57413	3.63885	0.00027964	0.00281476	-0.115084
ENSG00000223547	284391	ZNF844	protein_coding	0.105129	4.4876	3.63771	0.00028087	0.00282545	-0.116906
ENSG00000248785	NA	HIGD1AP14	processed_pseudogene	-0.168414	-0.623302	-3.63747	0.00028114	0.00282642	-0.0061322
ENSG00000235173	51236	HGH1	protein_coding	-0.0767975	2.08594	-3.63639	0.00028231	0.00283648	0.13827
ENSG00000180573	8334	H2AC6	protein_coding	0.0577326	7.64102	3.63568	0.00028309	0.00284136	-0.201675
ENSG00000079257	56925	LXN	protein_coding	0.0785438	2.26602	3.63542	0.00028337	0.00284136	0.130822
ENSG00000213221	728489	DNLZ	protein_coding	-0.118014	1.04153	-3.63536	0.00028343	0.00284136	0.199821
ENSG00000073536	54475	NLE1	protein_coding	-0.0848138	2.97185	-3.63531	0.00028348	0.00284136	0.0405903
ENSG00000147044	8573	CASK	protein_coding	-0.064639	5.18252	-3.63487	0.00028397	0.00284456	-0.171251
ENSG00000138134	57559	STAMBPL1	protein_coding	-0.0609628	4.54125	-3.63428	0.00028461	0.00284924	-0.124318
ENSG00000100055	27128	CYTH4	protein_coding	0.0581997	8.32014	3.63354	0.00028543	0.00285566	-0.199937
ENSG00000206053	90861	JPT2	protein_coding	-0.0484665	4.18035	-3.63206	0.00028707	0.00287033	-0.103328
ENSG00000129292	51105	PHF20L1	protein_coding	0.0500979	7.88319	3.63184	0.00028731	0.00287103	-0.215274
ENSG00000140750	55114	ARHGAP17	protein_coding	-0.0928113	4.05368	-3.63139	0.00028781	0.00287374	-0.0775044
ENSG00000182606	22906	TRAK1	protein_coding	-0.0642049	4.87499	-3.63128	0.00028793	0.00287374	-0.166141
ENSG00000258768	NA		lncRNA	-0.138479	0.45352	-3.63047	0.00028883	0.00288102	0.173802
ENSG00000273129	NA	PACERR	lncRNA	0.131531	0.355152	3.62998	0.00028938	0.00288474	0.174417
ENSG00000149136	6749	SSRP1	protein_coding	-0.0439064	5.08085	-3.62909	0.00029037	0.00289292	-0.192024
ENSG00000007237	8522	GAS7	protein_coding	0.0936583	6.09165	3.62797	0.00029162	0.00290363	-0.236202
ENSG00000142794	84224	NBPF3	protein_coding	-0.0986352	3.37336	-3.62621	0.0002936	0.00292076	-0.0260646
ENSG00000164603	154743	BMT2	protein_coding	0.0523655	4.86999	3.62613	0.0002937	0.00292076	-0.188085
ENSG00000119862	29094	LGALSL	protein_coding	0.117603	4.15916	3.62539	0.00029454	0.00292702	-0.122211
ENSG00000169045	3187	HNRNPH1	protein_coding	-0.0408307	8.5224	-3.62526	0.00029468	0.00292702	-0.22776
ENSG00000160654	917	CD3G	protein_coding	-0.0752297	5.20859	-3.6248	0.0002952	0.00293042	-0.209978
ENSG00000182022	51363	CHST15	protein_coding	0.0918387	8.18884	3.62368	0.00029648	0.00293916	-0.23732
ENSG00000211745	NA	TRBV4-2	TR_V_gene	-0.180703	0.90368	-3.62366	0.0002965	0.00293916	0.167284
ENSG00000135249	60561	RINT1	protein_coding	-0.0593418	3.75435	-3.62353	0.00029665	0.00293916	-0.0824047
ENSG00000124333	6845	VAMP7	protein_coding	0.0586302	5.22327	3.62335	0.00029686	0.00293916	-0.218351
ENSG00000166349	5896	RAG1	protein_coding	-0.152855	0.331336	-3.62325	0.00029697	0.00293916	0.147872
ENSG00000124181	5335	PLCG1	protein_coding	-0.0736304	6.4424	-3.62279	0.0002975	0.00293968	-0.258015
ENSG00000105397	7297	TYK2	protein_coding	0.0543583	7.18367	3.62268	0.00029763	0.00293968	-0.256862
ENSG00000143297	83416	FCRL5	protein_coding	-0.20105	4.06794	-3.62266	0.00029765	0.00293968	-0.115814
ENSG00000151553	57700	FHIP2A	protein_coding	0.063691	6.04035	3.62259	0.00029773	0.00293968	-0.2542
ENSG00000113648	9555	MACROH2A1	protein_coding	0.0467172	8.39579	3.6216	0.00029886	0.00294876	-0.240937
ENSG00000280407	NA		TEC	0.134562	0.527584	3.6211	0.00029943	0.00294876	0.155936
ENSG00000198130	26275	HIBCH	protein_coding	-0.0584905	4.07279	-3.62105	0.00029949	0.00294876	-0.119446
ENSG00000077097	7155	TOP2B	protein_coding	-0.0400996	7.44119	-3.62102	0.00029953	0.00294876	-0.260731
ENSG00000279948	NA	NA	NA	-0.101372	1.78154	-3.62101	0.00029954	0.00294876	0.128864
ENSG00000109911	26610	ELP4	protein_coding	-0.0437943	5.40072	-3.62034	0.00030031	0.00295462	-0.238658
ENSG00000215788	8718	TNFRSF25	protein_coding	-0.0878766	4.38727	-3.62016	0.00030052	0.00295492	-0.164832
ENSG00000149534	2206	MS4A2	protein_coding	0.268741	1.77101	3.61984	0.00030089	0.00295675	0.126621
ENSG00000115165	9595	CYTIP	protein_coding	0.0343353	8.00145	3.61957	0.0003012	0.00295698	-0.256393
ENSG00000241490	NA		lncRNA	-0.100307	2.09953	-3.61951	0.00030127	0.00295698	0.0967459
ENSG00000171314	5223	PGAM1	protein_coding	0.0454323	6.4277	3.61807	0.00030295	0.00297092	-0.275568
ENSG00000119048	7320	UBE2B	protein_coding	0.0757204	5.98079	3.6179	0.00030314	0.00297092	-0.268638
ENSG00000164414	10559	SLC35A1	protein_coding	0.0804997	4.217	3.61783	0.00030322	0.00297092	-0.14871
ENSG00000249115	23354	HAUS5	protein_coding	-0.0962817	2.19943	-3.61588	0.0003055	0.00299042	0.0644734
ENSG00000188211	374383	NCR3LG1	protein_coding	-0.0875594	2.1442	-3.61582	0.00030558	0.00299042	0.0751204
ENSG00000146373	154214	RNF217	protein_coding	0.105319	3.2344	3.61546	0.00030599	0.00299272	-0.0531234
ENSG00000204438	7918	GPANK1	protein_coding	0.0519917	3.91039	3.61478	0.0003068	0.00299886	-0.142758
ENSG00000272316	NA		lncRNA	-0.0624703	3.98451	-3.61351	0.0003083	0.00301113	-0.138694
ENSG00000180233	223082	ZNRF2	protein_coding	0.0412701	5.18451	3.6134	0.00030842	0.00301113	-0.248359
ENSG00000105176	8725	URI1	protein_coding	-0.0552349	5.52328	-3.61261	0.00030935	0.00301849	-0.269013
ENSG00000173715	79703	C11orf80	protein_coding	-0.092508	2.42166	-3.61153	0.00031064	0.00302651	0.040105
ENSG00000237298	101927055	TTN-AS1	lncRNA	0.0567855	6.57241	3.6115	0.00031068	0.00302651	-0.299384
ENSG00000111348	397	ARHGDIB	protein_coding	0.0510088	9.03452	3.61137	0.00031084	0.00302651	-0.261384
ENSG00000272888	NA	CHASERR	lncRNA	0.042596	6.74532	3.61131	0.00031091	0.00302651	-0.299603
ENSG00000198932	9737	GPRASP1	protein_coding	-0.0813127	4.96906	-3.61114	0.00031111	0.00302673	-0.238864
ENSG00000114656	57501	CFAP92	protein_coding	0.122857	3.071	3.61016	0.00031228	0.00303627	-0.0571203
ENSG00000159658	9813	EFCAB14	protein_coding	-0.0237754	7.22166	-3.60919	0.00031344	0.00304582	-0.305317
ENSG00000283709	NA	FAM238C	transcribed_unprocessed_pseudogene	-0.193117	-0.613949	-3.60873	0.000314	0.00304949	-0.0898255
ENSG00000164609	10569	SLU7	protein_coding	0.0501402	5.86865	3.60835	0.00031446	0.00305211	-0.298748
ENSG00000053524	23101	MCF2L2	protein_coding	-0.118502	2.46186	-3.60766	0.00031529	0.00305843	0.0179625
ENSG00000139496	9818	NUP58	protein_coding	0.0472878	6.59845	3.60635	0.00031687	0.00307173	-0.317497
ENSG00000134489	59340	HRH4	protein_coding	0.147747	3.05248	3.60622	0.00031704	0.00307173	-0.0576589
ENSG00000167080	124872	B4GALNT2	protein_coding	0.122987	0.0896524	3.6057	0.00031767	0.00307608	0.0639213
ENSG00000109220	26511	CHIC2	protein_coding	0.0499775	4.70404	3.60512	0.00031837	0.00308108	-0.249407
ENSG00000196937	10447	FAM3C	protein_coding	-0.0814972	3.9284	-3.60479	0.00031877	0.00308314	-0.163672
ENSG00000224307	NA	LINC02975	lncRNA	0.12012	1.38167	3.60346	0.0003204	0.00309706	0.0882729
ENSG00000204394	7407	VARS1	protein_coding	-0.0638496	4.07159	-3.60319	0.00032074	0.00309854	-0.198461
ENSG00000131323	7187	TRAF3	protein_coding	-0.0532423	4.9364	-3.6025	0.00032159	0.00310492	-0.272635
ENSG00000107099	81704	DOCK8	protein_coding	0.0539417	9.22975	3.602	0.0003222	0.00310902	-0.292167
ENSG00000121807	729230	CCR2	protein_coding	0.0770918	7.10547	3.60175	0.00032251	0.00311021	-0.331931
ENSG00000196167	399948	COLCA1	lncRNA	-0.192145	-0.407651	-3.60096	0.00032348	0.00311778	-0.0428455
ENSG00000112877	55722	CEP72	protein_coding	-0.0972348	1.92006	-3.60077	0.00032372	0.00311826	0.0415648
ENSG00000100401	5905	RANGAP1	protein_coding	-0.0534561	4.46192	-3.60049	0.00032406	0.00311975	-0.244976
ENSG00000225345	NA	SNX18P3	transcribed_unprocessed_pseudogene	-0.146793	0.88542	-3.6003	0.0003243	0.00312021	0.0897214
ENSG00000100629	145508	CEP128	protein_coding	-0.0723358	4.21937	-3.59913	0.00032575	0.00313239	-0.214464
ENSG00000198113	54863	TOR4A	protein_coding	0.0604472	3.30219	3.59842	0.00032664	0.00313903	-0.137428
ENSG00000224137	NA	LINC01857	lncRNA	-0.221066	-1.2209	-3.59784	0.00032737	0.00314424	-0.265637
ENSG00000213995	55739	NAXD	protein_coding	-0.0488925	3.9983	-3.59687	0.00032858	0.00315406	-0.209285
ENSG00000286760	100289495		lncRNA	0.126343	-0.15006	3.59641	0.00032916	0.00315784	0.0255151
ENSG00000130956	22927	HABP4	protein_coding	-0.0677669	3.16386	-3.59598	0.0003297	0.00316115	-0.106205
ENSG00000186260	57496	MRTFB	protein_coding	-0.0790025	3.97581	-3.59452	0.00033155	0.00317704	-0.204951
ENSG00000155096	51582	AZIN1	protein_coding	0.0378824	6.80797	3.5936	0.00033272	0.00318464	-0.362459
ENSG00000065675	5588	PRKCQ	protein_coding	-0.0552609	5.73699	-3.59359	0.00033273	0.00318464	-0.348356
ENSG00000280214	NA		TEC	-0.105639	0.460458	-3.59316	0.00033327	0.00318684	0.0566951
ENSG00000131042	10288	LILRB2	protein_coding	0.0813335	5.75289	3.59311	0.00033334	0.00318684	-0.351787
ENSG00000196083	3556	IL1RAP	protein_coding	0.0979971	6.82429	3.59245	0.00033418	0.00319299	-0.366748
ENSG00000228794	643837	LINC01128	lncRNA	-0.0751797	4.7563	-3.59218	0.00033452	0.00319441	-0.300132
ENSG00000127334	8445	DYRK2	protein_coding	-0.0525816	7.32075	-3.59183	0.00033497	0.00319691	-0.365511
ENSG00000272941	NA		lncRNA	0.0974784	2.4146	3.59159	0.00033528	0.00319795	-0.0548946
ENSG00000256720	NA	BTG1P1	processed_pseudogene	-0.136235	2.35674	-3.59073	0.00033638	0.00320665	-0.0306746
ENSG00000254470	91056	AP5B1	protein_coding	0.0884157	6.54855	3.58962	0.00033781	0.00321839	-0.375459
ENSG00000109381	1998	ELF2	protein_coding	0.044984	6.92388	3.58892	0.00033871	0.00322518	-0.379025
ENSG00000140545	4240	MFGE8	protein_coding	-0.118331	1.51069	-3.5885	0.00033926	0.00322849	0.0293243
ENSG00000259448	NA	LINC02352	lncRNA	0.0831439	2.14498	3.58822	0.00033961	0.00323	-0.0270945
ENSG00000157014	9797	TATDN2	protein_coding	-0.0453322	5.92607	-3.58774	0.00034024	0.00323409	-0.374244
ENSG00000103168	9013	TAF1C	protein_coding	-0.0985639	2.51317	-3.58738	0.00034071	0.00323672	-0.0727847
ENSG00000022277	51507	RTF2	protein_coding	0.0548415	6.76409	3.58705	0.00034113	0.00323726	-0.385636
ENSG00000286030	NA		transcribed_unprocessed_pseudogene	-0.075402	3.85336	-3.58696	0.00034124	0.00323726	-0.213733
ENSG00000115977	22848	AAK1	protein_coding	-0.0730406	6.99738	-3.58688	0.00034135	0.00323726	-0.386289
ENSG00000081237	5788	PTPRC	protein_coding	0.0406754	11.1948	3.58626	0.00034217	0.00324313	-0.288692
ENSG00000182389	785	CACNB4	protein_coding	0.143374	3.56152	3.58566	0.00034294	0.00324743	-0.189374
ENSG00000168827	85476	GFM1	protein_coding	-0.0459296	5.36165	-3.58561	0.00034301	0.00324743	-0.359658
ENSG00000075420	64778	FNDC3B	protein_coding	0.0691558	7.28504	3.58532	0.00034339	0.00324808	-0.388348
ENSG00000138029	3032	HADHB	protein_coding	0.0334573	6.28868	3.58514	0.00034363	0.00324808	-0.390437
ENSG00000136861	55755	CDK5RAP2	protein_coding	-0.0577809	6.01504	-3.58511	0.00034367	0.00324808	-0.385262
ENSG00000104814	11184	MAP4K1	protein_coding	-0.0792011	3.8769	-3.58459	0.00034435	0.00325164	-0.240733
ENSG00000204264	5696	PSMB8	protein_coding	0.0493025	6.72183	3.58452	0.00034444	0.00325164	-0.394441
ENSG00000154310	23043	TNIK	protein_coding	-0.0579974	6.06481	-3.58301	0.00034643	0.00326684	-0.393662
ENSG00000104689	8797	TNFRSF10A	protein_coding	-0.0616528	4.36777	-3.58291	0.00034656	0.00326684	-0.290806
ENSG00000122085	130916	MTERF4	protein_coding	-0.053619	5.53425	-3.58285	0.00034664	0.00326684	-0.376485
ENSG00000225914	414764	TSBP1-AS1	lncRNA	-0.171036	0.810583	-3.58214	0.00034757	0.00327378	0.028637
ENSG00000115053	4691	NCL	protein_coding	-0.0542126	7.24297	-3.58153	0.00034839	0.00327957	-0.401783
ENSG00000280381	NA		TEC	-0.143164	0.964085	-3.5813	0.00034869	0.00327995	0.0274013
ENSG00000140993	91151	TIGD7	protein_coding	0.0796064	3.64174	3.5812	0.00034882	0.00327995	-0.226417
ENSG00000163931	7086	TKT	protein_coding	0.0806771	8.53942	3.57957	0.00035099	0.00329844	-0.382507
ENSG00000168763	26505	CNNM3	protein_coding	-0.0549631	4.38092	-3.57917	0.00035153	0.00330171	-0.312897
ENSG00000253910	56103	PCDHGB2	protein_coding	-0.163916	-0.052262	-3.57899	0.00035176	0.00330199	-0.0368229
ENSG00000150977	196383	RILPL2	protein_coding	0.0567238	5.35475	3.57803	0.00035306	0.0033123	-0.387247
ENSG00000198945	84456	L3MBTL3	protein_coding	-0.0634437	4.83817	-3.57756	0.00035368	0.00331626	-0.353279
ENSG00000133318	10313	RTN3	protein_coding	0.079105	6.81813	3.57713	0.00035427	0.00331706	-0.420544
ENSG00000279637	NA		TEC	-0.109771	0.771854	-3.57696	0.00035449	0.00331706	0.0130226
ENSG00000267296	80054	CEBPA-DT	lncRNA	0.112186	0.443368	3.5768	0.00035471	0.00331706	0.0067318
ENSG00000153283	10225	CD96	protein_coding	-0.061285	6.71514	-3.57668	0.00035488	0.00331706	-0.421859
ENSG00000100938	51292	GMPR2	protein_coding	0.0431499	5.91967	3.57636	0.0003553	0.00331706	-0.414476
ENSG00000273703	8342	H2BC14	protein_coding	0.118282	1.93078	3.57635	0.00035532	0.00331706	-0.0546339
ENSG00000163235	7039	TGFA	protein_coding	0.104678	4.75896	3.57627	0.00035543	0.00331706	-0.360188
ENSG00000123136	10212	DDX39A	protein_coding	-0.0463948	4.28189	-3.57624	0.00035547	0.00331706	-0.315638
ENSG00000099282	23555	TSPAN15	protein_coding	-0.157136	-0.0710641	-3.57616	0.00035557	0.00331706	-0.0413281
ENSG00000167680	10501	SEMA6B	protein_coding	0.215301	-1.00998	3.57553	0.00035642	0.00332314	-0.144047
ENSG00000185811	10320	IKZF1	protein_coding	-0.0458015	8.26493	-3.57503	0.00035711	0.00332749	-0.409483
ENSG00000144118	5899	RALB	protein_coding	0.0821242	6.81694	3.57489	0.00035729	0.00332749	-0.428215
ENSG00000005893	3920	LAMP2	protein_coding	0.0777475	8.22804	3.57395	0.00035858	0.00333759	-0.41164
ENSG00000116030	7341	SUMO1	protein_coding	0.0525259	4.97781	3.57368	0.00035894	0.00333908	-0.378812
ENSG00000187808	347454	SOWAHD	protein_coding	0.0823418	2.45096	3.57262	0.0003604	0.00334916	-0.119521
ENSG00000248283	NA	CCNL2P1	processed_pseudogene	-0.113493	0.72058	-3.5726	0.00036043	0.00334916	-0.0023868
ENSG00000107957	9644	SH3PXD2A	protein_coding	-0.0961031	2.79607	-3.57157	0.00036183	0.00336035	-0.138856
ENSG00000164332	134510	UBLCP1	protein_coding	0.0456505	4.8265	3.57139	0.00036208	0.00336078	-0.372618
ENSG00000166444	6764	DENND2B	protein_coding	-0.287548	-1.77477	-3.5703	0.00036358	0.00337096	-0.478526
ENSG00000286808	NA		lncRNA	-0.129852	-0.249237	-3.5703	0.00036359	0.00337096	-0.103141
ENSG00000105486	3978	LIG1	protein_coding	-0.0797852	3.74266	-3.56996	0.00036405	0.00337341	-0.268993
ENSG00000228808	NA	HMGB3P4	processed_pseudogene	-0.109542	0.395059	-3.56961	0.00036453	0.00337597	-0.02876
ENSG00000163751	1359	CPA3	protein_coding	0.24014	2.20036	3.56946	0.00036475	0.00337607	-0.0881792
ENSG00000136153	4008	LMO7	protein_coding	-0.0871783	3.46333	-3.56796	0.00036683	0.00339345	-0.239241
ENSG00000013364	9961	MVP	protein_coding	0.0542166	7.49378	3.5674	0.00036761	0.00339878	-0.447727
ENSG00000107736	64072	CDH23	protein_coding	0.0765171	5.58564	3.56724	0.00036783	0.00339892	-0.437668
ENSG00000100100	113791	PIK3IP1	protein_coding	-0.0609902	6.94577	-3.56653	0.00036883	0.00340598	-0.457023
ENSG00000151065	196513	DCP1B	protein_coding	-0.0550862	3.36867	-3.5664	0.00036901	0.00340598	-0.237426
ENSG00000109133	55161	TMEM33	protein_coding	0.0448926	6.73217	3.56363	0.0003729	0.00344	-0.467666
ENSG00000162413	9903	KLHL21	protein_coding	0.073049	6.01976	3.56341	0.00037321	0.00344093	-0.462569
ENSG00000177311	253461	ZBTB38	protein_coding	-0.0569739	6.736	-3.56312	0.00037362	0.00344277	-0.469663
ENSG00000286330	105370259		lncRNA	-0.127232	2.39276	-3.56279	0.0003741	0.00344526	-0.127315
ENSG00000165264	4712	NDUFB6	protein_coding	0.0662786	3.56187	3.56171	0.00037563	0.00345747	-0.278449
ENSG00000042980	10863	ADAM28	protein_coding	-0.102199	4.99499	-3.56148	0.00037596	0.00345855	-0.415518
ENSG00000168395	84289	ING5	protein_coding	-0.057656	4.55247	-3.56133	0.00037617	0.00345863	-0.386985
ENSG00000196204	441191	RNF216P1	lncRNA	-0.0673348	3.37779	-3.56041	0.00037748	0.00346692	-0.252195
ENSG00000134744	23318	TUT4	protein_coding	-0.0523241	6.31747	-3.5604	0.00037749	0.00346692	-0.476216
ENSG00000171940	7764	ZNF217	protein_coding	0.0464735	8.23863	3.55909	0.00037938	0.00348226	-0.464051
ENSG00000172794	326624	RAB37	protein_coding	0.0521856	6.20169	3.5585	0.00038022	0.00348811	-0.482668
ENSG00000123200	23091	ZC3H13	protein_coding	-0.0461776	6.32279	-3.55707	0.00038228	0.00350508	-0.488877
ENSG00000138439	150864	FAM117B	protein_coding	-0.0643297	4.83139	-3.55652	0.00038308	0.00351045	-0.422195
ENSG00000134248	10542	LAMTOR5	protein_coding	0.0597457	4.19449	3.55573	0.00038423	0.00351902	-0.368032
ENSG00000170892	79042	TSEN34	protein_coding	0.0822989	5.68559	3.5553	0.00038485	0.00352277	-0.481751
ENSG00000111728	6489	ST8SIA1	protein_coding	-0.12203	3.53032	-3.55428	0.00038635	0.0035345	-0.284836
ENSG00000137574	96764	TGS1	protein_coding	-0.0434272	4.8526	-3.55411	0.00038659	0.00353482	-0.438211
ENSG00000162496	9249	DHRS3	protein_coding	-0.0688163	3.3567	-3.55383	0.00038699	0.00353653	-0.284864
ENSG00000068024	9759	HDAC4	protein_coding	0.0777625	5.9506	3.55355	0.0003874	0.00353832	-0.495405
ENSG00000118515	6446	SGK1	protein_coding	0.0807279	6.68604	3.55303	0.00038817	0.00354334	-0.504678
ENSG00000184014	23258	DENND5A	protein_coding	0.0734671	7.99452	3.55249	0.00038897	0.00354868	-0.492448
ENSG00000215126	644019	ZNG1F	protein_coding	0.0804905	4.11422	3.55209	0.00038955	0.00355208	-0.368112
ENSG00000001036	2519	FUCA2	protein_coding	0.0553074	3.87275	3.55192	0.0003898	0.00355239	-0.35433
ENSG00000136754	10006	ABI1	protein_coding	0.0338481	7.05508	3.55073	0.00039157	0.0035665	-0.511591
ENSG00000118596	9194	SLC16A7	protein_coding	-0.0579258	6.17056	-3.55055	0.00039183	0.00356699	-0.508845
ENSG00000116793	10745	PHTF1	protein_coding	0.0613895	4.53419	3.55024	0.00039229	0.00356913	-0.427508
ENSG00000185130	8340	H2BC13	protein_coding	0.110956	1.57297	3.54945	0.00039346	0.00357605	-0.122979
ENSG00000080493	8671	SLC4A4	protein_coding	-0.124901	2.38276	-3.54944	0.00039348	0.00357605	-0.180812
ENSG00000108592	117246	FTSJ3	protein_coding	-0.046843	4.79	-3.54895	0.00039421	0.00358075	-0.44802
ENSG00000226904	NA		lncRNA	0.161089	-0.0189842	3.54769	0.00039608	0.00359556	-0.137166
ENSG00000143418	29956	CERS2	protein_coding	0.0430333	6.42975	3.54756	0.00039628	0.00359556	-0.5232
ENSG00000161267	622	BDH1	protein_coding	-0.0903616	2.93601	-3.54652	0.00039784	0.00360781	-0.247803
ENSG00000214688	414152	C10orf105	protein_coding	0.12698	1.56135	3.54242	0.00040404	0.00366079	-0.129539
ENSG00000283378	100289279	CNTNAP3C	protein_coding	0.290578	2.78557	3.54236	0.00040413	0.00366079	-0.326235
ENSG00000149823	738	VPS51	protein_coding	-0.0498426	5.83924	-3.54056	0.00040689	0.00368383	-0.536835
ENSG00000100612	51635	DHRS7	protein_coding	0.0605752	6.32988	3.53853	0.00041001	0.00371006	-0.553619
ENSG00000124731	54210	TREM1	protein_coding	0.111128	7.46211	3.53813	0.00041063	0.00371356	-0.550981
ENSG00000152492	152137	CCDC50	protein_coding	-0.0682126	5.16825	-3.53772	0.00041127	0.0037163	-0.512756
ENSG00000137842	80021	TMEM62	protein_coding	-0.0540459	3.98346	-3.53765	0.00041138	0.0037163	-0.40377
ENSG00000015568	727851	RGPD5	protein_coding	-0.0870024	5.6394	-3.53707	0.00041227	0.00372236	-0.539715
ENSG00000185168	NA	LINC00482	lncRNA	0.183118	-0.555451	3.53519	0.0004152	0.00374671	-0.225633
ENSG00000277224	8343	H2BC7	protein_coding	0.0685004	3.77334	3.53487	0.0004157	0.00374918	-0.415115
ENSG00000132510	23135	KDM6B	protein_coding	0.0907649	4.94673	3.53445	0.00041636	0.00375311	-0.517207
ENSG00000138443	10152	ABI2	protein_coding	-0.0692469	4.43615	-3.53289	0.0004188	0.0037731	-0.473599
ENSG00000108244	25984	KRT23	protein_coding	0.140814	5.928	3.53268	0.00041914	0.00377405	-0.567724
ENSG00000187189	23270	TSPYL4	protein_coding	-0.0374036	3.6554	-3.53106	0.0004217	0.00379507	-0.397729
ENSG00000153560	7342	UBP1	protein_coding	-0.0550482	5.41373	-3.52872	0.00042543	0.00382436	-0.559648
ENSG00000277548	NA		lncRNA	0.095001	1.15766	3.52865	0.00042554	0.00382436	-0.153083
ENSG00000161955	8741	TNFSF13	protein_coding	0.0728476	5.15024	3.52858	0.00042565	0.00382436	-0.548146
ENSG00000005471	5244	ABCB4	protein_coding	-0.168344	2.18457	-3.52829	0.00042611	0.00382647	-0.222198
ENSG00000188186	389541	LAMTOR4	protein_coding	0.0631932	5.42451	3.52799	0.0004266	0.00382879	-0.564641
ENSG00000204623	80862	POLR1HASP	transcribed_unitary_pseudogene	-0.0538005	4.7685	-3.52739	0.00042755	0.00383489	-0.521098
ENSG00000105298	58509	CACTIN	protein_coding	-0.0586136	3.40022	-3.52728	0.00042775	0.00383489	-0.385611
ENSG00000204370	6392	SDHD	protein_coding	0.039335	5.80195	3.52689	0.00042837	0.00383844	-0.582317
ENSG00000084463	51729	WBP11	protein_coding	-0.0698398	3.01628	-3.52539	0.00043079	0.00385802	-0.327011
ENSG00000182307	65265	C8orf33	protein_coding	-0.0395304	4.01537	-3.52517	0.00043114	0.00385909	-0.455804
ENSG00000166788	113174	SAAL1	protein_coding	-0.0707885	2.66262	-3.52403	0.00043299	0.00387354	-0.287064
ENSG00000131844	64087	MCCC2	protein_coding	-0.0532173	4.05413	-3.52189	0.00043649	0.00390274	-0.4604
ENSG00000131848	79149	ZSCAN5A	protein_coding	-0.0834865	1.69775	-3.52158	0.00043699	0.00390303	-0.203475
ENSG00000219712	NA	MARK2P18	processed_pseudogene	-0.119924	0.967661	-3.52158	0.00043699	0.00390303	-0.168461
ENSG00000088876	79175	ZNF343	protein_coding	-0.0571217	3.32974	-3.52103	0.0004379	0.00390903	-0.383816
ENSG00000274964	NA		lncRNA	-0.147205	-0.209427	-3.5204	0.00043893	0.00391609	-0.243204
ENSG00000110619	833	CARS1	protein_coding	0.039008	5.61203	3.52013	0.00043938	0.00391803	-0.601354
ENSG00000250326	105377623	USP38-DT	lncRNA	-0.0986336	0.918914	-3.51971	0.00044007	0.00392206	-0.173219
ENSG00000173281	79660	PPP1R3B	protein_coding	0.0952505	7.31419	3.51919	0.00044092	0.00392754	-0.617788
ENSG00000197860	54557	SGTB	protein_coding	0.0411302	5.59317	3.5176	0.00044356	0.00394893	-0.607647
ENSG00000011304	5725	PTBP1	protein_coding	-0.0399423	6.02667	-3.51671	0.00044505	0.00396003	-0.624868
ENSG00000103507	10295	BCKDK	protein_coding	0.057276	4.04843	3.51619	0.00044592	0.00396555	-0.505979
ENSG00000253731	56109	PCDHGA6	protein_coding	-0.147281	0.317784	-3.51599	0.00044624	0.00396555	-0.201889
ENSG00000088808	23368	PPP1R13B	protein_coding	-0.112613	2.0267	-3.51591	0.00044639	0.00396555	-0.248954
ENSG00000111911	135114	HINT3	protein_coding	0.0462561	4.18752	3.51518	0.00044761	0.00397425	-0.509447
ENSG00000110841	8496	PPFIBP1	protein_coding	-0.120705	1.67501	-3.51394	0.00044969	0.00399065	-0.226084
ENSG00000125304	9375	TM9SF2	protein_coding	0.046359	6.68716	3.51337	0.00045064	0.00399678	-0.642328
ENSG00000171132	5581	PRKCE	protein_coding	-0.0836046	3.68669	-3.51313	0.00045106	0.00399678	-0.464056
ENSG00000125827	56255	TMX4	protein_coding	0.0585755	7.54258	3.5131	0.00045111	0.00399678	-0.636274
ENSG00000120053	2805	GOT1	protein_coding	-0.0616216	2.69087	-3.51162	0.00045361	0.00401675	-0.340681
ENSG00000134987	134430	WDR36	protein_coding	-0.0496878	5.51458	-3.51109	0.0004545	0.004022	-0.625877
ENSG00000215158	NA	GUSBP18	transcribed_unprocessed_pseudogene	-0.0614384	5.05632	-3.51092	0.00045481	0.004022	-0.604538
ENSG00000198814	2710	GK	protein_coding	0.0906248	6.77393	3.51085	0.00045493	0.004022	-0.651006
ENSG00000245164	100130231	LINC00861	lncRNA	-0.0689562	6.66021	-3.51044	0.00045561	0.0040259	-0.652127
ENSG00000157551	3772	KCNJ15	protein_coding	0.128478	7.65673	3.5101	0.00045619	0.00402888	-0.644137
ENSG00000056558	7185	TRAF1	protein_coding	-0.0618824	5.32327	-3.50986	0.0004566	0.00402949	-0.621499
ENSG00000148606	11128	POLR3A	protein_coding	-0.0400679	4.49905	-3.50978	0.00045675	0.00402949	-0.557875
ENSG00000135077	84868	HAVCR2	protein_coding	0.0630489	4.65224	3.50912	0.00045787	0.00403558	-0.580122
ENSG00000171860	719	C3AR1	protein_coding	0.110294	3.99972	3.50898	0.00045812	0.00403558	-0.52399
ENSG00000170345	2353	FOS	protein_coding	0.0988895	5.80761	3.50895	0.00045817	0.00403558	-0.647494
ENSG00000112149	9308	CD83	protein_coding	-0.0753613	3.16473	-3.50873	0.00045855	0.00403678	-0.409777
ENSG00000137502	27314	RAB30	protein_coding	-0.100221	4.05104	-3.50719	0.00046119	0.00405792	-0.510981
ENSG00000081019	54665	RSBN1	protein_coding	-0.039612	6.11022	-3.50609	0.0004631	0.00407253	-0.662522
ENSG00000251230	731424	MIR3945HG	lncRNA	0.144724	1.39694	3.50584	0.00046353	0.00407414	-0.242894
ENSG00000167552	7846	TUBA1A	protein_coding	0.0802182	7.72484	3.50342	0.00046773	0.00410892	-0.665655
ENSG00000277701	NA		lncRNA	-0.0733707	4.72149	-3.50292	0.00046861	0.00411443	-0.590071
ENSG00000145675	5295	PIK3R1	protein_coding	-0.0427568	7.32597	-3.50255	0.00046926	0.00411795	-0.675704
ENSG00000074695	3998	LMAN1	protein_coding	-0.052088	5.63583	-3.50192	0.00047037	0.00412303	-0.661673
ENSG00000225528	112268293	TMA7B	protein_coding	-0.0888997	2.09592	-3.50186	0.00047047	0.00412303	-0.300167
ENSG00000198715	112770	GLMP	protein_coding	0.0825227	2.35919	3.50179	0.00047058	0.00412303	-0.342481
ENSG00000126001	11190	CEP250	protein_coding	-0.0621402	5.7488	-3.50152	0.00047106	0.00412503	-0.669217
ENSG00000197045	2764	GMFB	protein_coding	0.0603863	5.6515	3.49967	0.00047434	0.0041505	-0.670768
ENSG00000172915	26960	NBEA	protein_coding	-0.131495	3.36114	-3.49959	0.00047447	0.0041505	-0.45105
ENSG00000081985	3595	IL12RB2	protein_coding	-0.145374	1.97704	-3.49943	0.00047475	0.00415071	-0.304239
ENSG00000087448	57542	KLHL42	protein_coding	-0.0494977	4.44057	-3.4989	0.00047569	0.00415677	-0.588816
ENSG00000176986	9632	SEC24C	protein_coding	-0.0341621	6.1232	-3.49715	0.00047881	0.00418181	-0.694144
ENSG00000148219	23245	ASTN2	protein_coding	-0.079041	2.09636	-3.49687	0.00047931	0.00418399	-0.320116
ENSG00000086061	3301	DNAJA1	protein_coding	0.0688587	6.19145	3.49563	0.00048152	0.00420069	-0.698067
ENSG00000123607	79809	TTC21B	protein_coding	-0.0491829	6.10034	-3.49544	0.00048188	0.00420069	-0.697279
ENSG00000263072	NA	ZNF213-AS1	lncRNA	-0.0519113	3.67225	-3.49538	0.00048198	0.00420069	-0.523815
ENSG00000205189	65986	ZBTB10	protein_coding	-0.0610767	4.41429	-3.4951	0.00048248	0.00420281	-0.598176
ENSG00000179082	NA	LINC02913	lncRNA	0.0973053	1.45773	3.49464	0.00048331	0.00420783	-0.287398
ENSG00000260361	NA		lncRNA	0.150667	-0.421251	3.49339	0.00048558	0.00422534	-0.338884
ENSG00000186416	55922	NKRF	protein_coding	-0.044654	3.57941	-3.49319	0.00048592	0.00422612	-0.510786
ENSG00000247287	NA	PRKCH-AS1	lncRNA	-0.0769452	2.85312	-3.49292	0.00048643	0.00422831	-0.408719
ENSG00000090376	11213	IRAK3	protein_coding	0.0957623	7.39485	3.4924	0.00048736	0.00423418	-0.709504
ENSG00000133422	22880	MORC2	protein_coding	-0.0518172	5.04062	-3.49146	0.00048907	0.00424678	-0.662749
ENSG00000136141	23143	LRCH1	protein_coding	-0.046907	4.53195	-3.49102	0.00048988	0.00425161	-0.623614
ENSG00000178307	8834	TMEM11	protein_coding	0.0525112	2.36244	3.49071	0.00049043	0.00425417	-0.376995
ENSG00000197386	3064	HTT	protein_coding	-0.0685138	6.40627	-3.49048	0.00049086	0.00425567	-0.719905
ENSG00000270339	105371242	PPIAL4H	protein_coding	-0.164289	0.800781	-3.49019	0.00049138	0.00425796	-0.267346
ENSG00000205930	NA	C21orf62-AS1	lncRNA	-0.0795366	2.70086	-3.48966	0.00049236	0.00426423	-0.411384
ENSG00000147138	84636	GPR174	protein_coding	-0.0666428	6.27718	-3.48934	0.00049295	0.00426482	-0.721665
ENSG00000280392	NA		TEC	-0.12659	1.68543	-3.48934	0.00049295	0.00426482	-0.305635
ENSG00000226571	NA		lncRNA	-0.205842	-0.469666	-3.48889	0.00049377	0.00426968	-0.389639
ENSG00000166439	254225	RNF169	protein_coding	0.0398534	7.49187	3.48768	0.00049601	0.00428458	-0.724429
ENSG00000188396	343521	DYNLT4	protein_coding	0.157031	-0.375877	3.48756	0.00049623	0.00428458	-0.354435
ENSG00000140612	23478	SEC11A	protein_coding	0.0523921	4.94863	3.48754	0.00049626	0.00428458	-0.67044
ENSG00000273382	NA	TMEM167B-DT	lncRNA	0.098001	1.22755	3.48697	0.00049732	0.00429143	-0.294885
ENSG00000108950	54757	FAM20A	protein_coding	0.21129	-0.388428	3.48676	0.00049771	0.00429207	-0.354503
ENSG00000126768	10245	TIMM17B	protein_coding	0.0541802	3.58321	3.48665	0.00049791	0.00429207	-0.542401
ENSG00000069275	64710	NUCKS1	protein_coding	-0.0495247	6.70541	-3.48628	0.00049859	0.00429492	-0.735096
ENSG00000140287	3067	HDC	protein_coding	0.25685	2.60568	3.48619	0.00049876	0.00429492	-0.410925
ENSG00000105058	26017	FAM32A	protein_coding	0.0426705	5.50894	3.48576	0.00049956	0.00429962	-0.714046
ENSG00000136868	1317	SLC31A1	protein_coding	0.0644779	4.69331	3.48495	0.00050106	0.00430709	-0.663457
ENSG00000122643	51251	NT5C3A	protein_coding	0.0654073	5.35762	3.48476	0.00050142	0.00430709	-0.708627
ENSG00000166428	122618	PLD4	protein_coding	-0.10657	2.27925	-3.48473	0.00050147	0.00430709	-0.403049
ENSG00000255036	57653	SUGT1P4-STRA6LP-CCDC180	lncRNA	-0.100539	2.35705	-3.48473	0.00050147	0.00430709	-0.38839
ENSG00000134815	9704	DHX34	protein_coding	0.0743315	5.55947	3.48439	0.00050212	0.00431039	-0.722715
ENSG00000168096	124401	ANKS3	protein_coding	-0.0731632	2.46219	-3.48325	0.00050423	0.00432487	-0.407484
ENSG00000168010	89849	ATG16L2	protein_coding	0.081207	7.66614	3.48321	0.00050432	0.00432487	-0.737712
ENSG00000137393	255488	RNF144B	protein_coding	0.0792853	6.5563	3.48278	0.00050513	0.00432951	-0.747015
ENSG00000166002	56935	SMCO4	protein_coding	0.0852305	2.78474	3.4816	0.00050734	0.00434612	-0.456093
ENSG00000103569	366	AQP9	protein_coding	0.106506	8.98304	3.48147	0.00050759	0.00434612	-0.713538
ENSG00000151948	144423	GLT1D1	protein_coding	0.0991056	6.26348	3.48101	0.00050846	0.0043513	-0.751182
ENSG00000170759	3799	KIF5B	protein_coding	0.0417087	7.10054	3.47937	0.00051156	0.00437556	-0.757096
ENSG00000174206	144577	KICS2	protein_coding	-0.0621839	3.37771	-3.4788	0.00051265	0.00438263	-0.535646
ENSG00000234807	101926907	LINC01135	lncRNA	-0.113476	0.471669	-3.47834	0.00051352	0.00438609	-0.312261
ENSG00000258890	90799	CEP95	protein_coding	-0.0534741	4.73471	-3.47831	0.00051358	0.00438609	-0.680189
ENSG00000188641	1806	DPYD	protein_coding	0.0510083	8.28887	3.47786	0.00051443	0.00439109	-0.74369
ENSG00000211794	NA	TRAV12-3	TR_V_gene	-0.105253	1.63217	-3.47754	0.00051505	0.00439412	-0.347054
ENSG00000130024	55274	PHF10	protein_coding	-0.0477853	5.32872	-3.47736	0.00051539	0.00439478	-0.729661
ENSG00000275527	NA		lncRNA	-0.195116	0.611726	-3.477	0.00051609	0.00439841	-0.30952
ENSG00000155561	23165	NUP205	protein_coding	-0.0440052	6.26031	-3.47519	0.00051956	0.00442572	-0.770056
ENSG00000265590	110091775	CFAP298-TCP10L	protein_coding	-0.0996478	4.07043	-3.47497	0.00051998	0.00442647	-0.633349
ENSG00000122043	NA	LINC00544	lncRNA	-0.132072	0.407102	-3.47487	0.00052018	0.00442647	-0.323737
ENSG00000104432	3574	IL7	protein_coding	-0.142379	0.778629	-3.47394	0.00052197	0.00443945	-0.319043
ENSG00000202538	26834	RNU4-2	snRNA	0.178734	7.00354	3.47358	0.00052267	0.00444308	-0.755584
ENSG00000164038	133308	SLC9B2	protein_coding	-0.0841621	3.01247	-3.47232	0.00052511	0.00446154	-0.505602
ENSG00000170074	285596	FAM153A	protein_coding	-0.18092	2.66868	-3.47196	0.00052581	0.00446522	-0.451368
ENSG00000185163	317781	DDX51	protein_coding	-0.0754117	2.52448	-3.47165	0.00052642	0.00446811	-0.462236
ENSG00000164463	153222	CREBRF	protein_coding	0.0479531	7.93832	3.47138	0.00052695	0.0044703	-0.772667
ENSG00000237499	100130476	WAKMAR2	lncRNA	-0.081643	2.23585	-3.47063	0.00052842	0.00448046	-0.425224
ENSG00000234684	100507495	SDCBP2-AS1	lncRNA	-0.0849859	2.64231	-3.4698	0.00053005	0.004492	-0.465805
ENSG00000185905	283897	C16orf54	protein_coding	0.0548115	7.0011	3.46925	0.00053112	0.00449879	-0.79173
ENSG00000124783	6745	SSR1	protein_coding	0.0325816	7.01499	3.4686	0.00053241	0.00450735	-0.794739
ENSG00000105122	64926	RASAL3	protein_coding	-0.0573161	4.77295	-3.46843	0.00053273	0.00450784	-0.730248
ENSG00000112715	7422	VEGFA	protein_coding	0.0934545	3.18073	3.46786	0.00053387	0.00451511	-0.557485
ENSG00000204104	26146	TRAF3IP1	protein_coding	-0.0753758	2.18472	-3.46771	0.00053415	0.00451524	-0.424561
ENSG00000129534	55320	MIS18BP1	protein_coding	0.0423786	6.34257	3.46736	0.00053486	0.00451894	-0.797653
ENSG00000268362	NA		lncRNA	-0.0653719	5.66519	-3.46658	0.00053641	0.00452966	-0.782883
ENSG00000113303	79908	BTNL8	protein_coding	0.115287	4.34492	3.46624	0.00053708	0.00453304	-0.697545
ENSG00000151079	3742	KCNA6	protein_coding	-0.138156	0.0144219	-3.46595	0.00053765	0.00453557	-0.375982
ENSG00000131966	55860	ACTR10	protein_coding	0.0513927	4.88773	3.46444	0.00054067	0.00455778	-0.741704
ENSG00000204577	107987462	LILRB3	protein_coding	0.104619	6.26541	3.46435	0.00054084	0.00455778	-0.807115
ENSG00000198105	57209	ZNF248	protein_coding	-0.0528413	4.08882	-3.46387	0.0005418	0.00456356	-0.665745
ENSG00000074603	54878	DPP8	protein_coding	0.0283037	6.67606	3.46351	0.00054252	0.00456733	-0.813109
ENSG00000128908	54617	INO80	protein_coding	-0.0656557	5.58337	-3.46338	0.0005428	0.00456733	-0.79225
ENSG00000119509	27130	INVS	protein_coding	-0.0469777	4.6589	-3.46316	0.00054323	0.00456863	-0.731182
ENSG00000183723	146223	CMTM4	protein_coding	0.0798222	3.19623	3.46282	0.00054392	0.00457213	-0.565217
ENSG00000271361	NA	HTATSF1P2	processed_pseudogene	0.165614	2.1253	3.46259	0.00054439	0.00457372	-0.450775
ENSG00000172086	51315	KRCC1	protein_coding	0.078803	4.1855	3.46199	0.00054558	0.0045814	-0.68731
ENSG00000023839	1244	ABCC2	protein_coding	0.087464	2.55872	3.46103	0.00054752	0.00459538	-0.496617
ENSG00000139291	55266	TMEM19	protein_coding	-0.0752667	4.82433	-3.46059	0.00054842	0.00460061	-0.752102
ENSG00000087263	55239	OGFOD1	protein_coding	-0.0545612	3.7691	-3.46035	0.0005489	0.00460234	-0.65001
ENSG00000124831	9208	LRRFIP1	protein_coding	0.0470924	8.52932	3.46009	0.00054943	0.00460439	-0.799134
ENSG00000078124	55331	ACER3	protein_coding	0.0537392	5.38522	3.45905	0.00055154	0.00461975	-0.79847
ENSG00000183935	NA	HTR7P1	transcribed_processed_pseudogene	0.0760669	2.41511	3.45852	0.00055262	0.00462649	-0.495604
ENSG00000234745	3106	HLA-B	protein_coding	0.0577727	11.54	3.45678	0.00055618	0.00465234	-0.718974
ENSG00000189362	100131211	NEMP2	protein_coding	-0.0727753	4.09423	-3.45674	0.00055627	0.00465234	-0.699544
ENSG00000251513	NA	LIX1-AS1	lncRNA	-0.176265	1.17373	-3.45636	0.00055704	0.00465645	-0.387327
ENSG00000250159	NA	PKD2L2-DT	lncRNA	-0.076473	2.82922	-3.45574	0.00055832	0.00466481	-0.542178
ENSG00000250995	NA	TMEM30BP1	processed_pseudogene	0.131407	0.438884	3.45453	0.00056084	0.00468344	-0.380353
ENSG00000033327	9846	GAB2	protein_coding	0.0933225	6.25173	3.45397	0.00056199	0.00468991	-0.843091
ENSG00000164114	79884	MAP9	protein_coding	-0.108534	2.53896	-3.45388	0.00056218	0.00468991	-0.510502
ENSG00000231728	NA	TMSB15B-AS1	lncRNA	-0.115221	0.69531	-3.45099	0.0005682	0.00473774	-0.391579
ENSG00000266709	NA		lncRNA	-0.0635288	2.84302	-3.45064	0.00056892	0.00474141	-0.562569
ENSG00000032389	7260	EIPR1	protein_coding	-0.0424917	3.72788	-3.45045	0.00056932	0.00474237	-0.678089
ENSG00000168924	3954	LETM1	protein_coding	-0.0529551	4.32313	-3.44907	0.00057224	0.00476429	-0.753429
ENSG00000176715	197322	ACSF3	protein_coding	-0.0548822	5.27763	-3.44881	0.00057278	0.00476637	-0.829426
ENSG00000120051	159686	CFAP58	protein_coding	0.125754	1.76764	3.44812	0.00057425	0.00477616	-0.452939
ENSG00000275004	140883	ZNF280B	protein_coding	-0.0901484	0.963051	-3.44773	0.00057507	0.00477982	-0.405975
ENSG00000156875	64645	MFSD14A	protein_coding	0.0376419	6.03333	3.44764	0.00057526	0.00477982	-0.860493
ENSG00000160226	755	CFAP410	protein_coding	-0.0789467	2.8042	-3.44746	0.00057563	0.00478047	-0.583725
ENSG00000157800	84255	SLC37A3	protein_coding	0.0869402	5.12445	3.44719	0.00057621	0.00478293	-0.824778
ENSG00000144120	80775	TMEM177	protein_coding	-0.0777525	1.64723	-3.44671	0.00057724	0.00478902	-0.451325
ENSG00000108474	9487	PIGL	protein_coding	-0.0588211	3.57858	-3.44652	0.00057763	0.00478986	-0.662992
[truncated: 595 more rows]

## Sheet: DE genes (LLN)
COPD (LLN criteria)											ACO (LLN criteria)
	entrezgene_id	hgnc_symbol	gene_biotype	logFC	AveExpr	t	P.Value	adj.P.Val	B			entrezgene_id	hgnc_symbol	gene_biotype	logFC	AveExpr	t	P.Value	adj.P.Val	B
ENSG00000124203	128611	ZNF831	protein_coding	-0.15457	5.77643	-8.51278	3.03525e-17	5.01697e-13	28.4388		ENSG00000184613	4753	NELL2	protein_coding	-0.345368	5.91702	-6.45781	1.29468e-10	2.13998e-06	13.7074
ENSG00000135363	4005	LMO2	protein_coding	0.157941	5.40131	7.99631	2.02042e-15	1.66977e-11	24.3669		ENSG00000135363	4005	LMO2	protein_coding	0.210149	5.40131	6.34802	2.62446e-10	2.16898e-06	13.0338
ENSG00000154165	2838	GPR15	protein_coding	0.35612	4.75051	7.84436	6.63653e-15	3.65651e-11	23.205		ENSG00000137462	7097	TLR2	protein_coding	0.29766	8.51407	6.27364	4.20902e-10	2.31903e-06	12.5822
ENSG00000137462	7097	TLR2	protein_coding	0.21944	8.51407	7.7655	1.22018e-14	5.0421e-11	22.6267		ENSG00000122965	9904	RBM19	protein_coding	-0.141485	5.02645	-6.21678	6.01872e-10	2.48709e-06	12.2448
ENSG00000134954	2113	ETS1	protein_coding	-0.113308	8.68519	-7.41788	1.67087e-13	5.52357e-10	20.0969		ENSG00000064225	10402	ST3GAL6	protein_coding	0.251236	4.11358	6.18016	7.56571e-10	2.50107e-06	12.0284
ENSG00000145911	23138	N4BP3	protein_coding	-0.244825	1.06342	-7.22793	6.66452e-13	1.83596e-09	17.9991		ENSG00000257093	57189	DENND11	protein_coding	-0.146041	6.66499	-6.11788	1.11321e-09	2.68557e-06	11.6468
ENSG00000161405	22806	IKZF3	protein_coding	-0.143682	7.30984	-7.12113	1.42975e-12	3.37605e-09	18.0198		ENSG00000116984	4548	MTR	protein_coding	-0.135254	6.58371	-6.11441	1.13733e-09	2.68557e-06	11.6263
ENSG00000225342	NA	LRRK2-DT	lncRNA	0.187735	4.23831	7.06294	2.15754e-12	4.31875e-09	17.6326		ENSG00000198589	987	LRBA	protein_coding	-0.137257	8.01152	-6.01032	2.15064e-09	4.24113e-06	11.0222
ENSG00000198286	84433	CARD11	protein_coding	-0.14153	5.29583	-7.05071	2.35155e-12	4.31875e-09	17.5456		ENSG00000134954	2113	ETS1	protein_coding	-0.153766	8.68519	-5.99858	2.30928e-09	4.24113e-06	10.9583
ENSG00000152926	109504726	ZNF117	protein_coding	0.211746	6.55799	7.03027	2.71466e-12	4.48706e-09	17.4001		ENSG00000198585	131870	NUDT16	protein_coding	0.163911	5.69841	5.95702	2.96852e-09	4.90667e-06	10.7148
ENSG00000183784	NA	DOCK8-AS1	lncRNA	0.212942	1.24174	6.96257	4.35555e-12	6.44412e-09	16.3851		ENSG00000115306	6711	SPTBN1	protein_coding	-0.17393	7.30618	-5.93758	3.33653e-09	4.97095e-06	10.6
ENSG00000064225	10402	ST3GAL6	protein_coding	0.168871	4.11358	6.95228	4.67841e-12	6.44412e-09	16.8882		ENSG00000151623	4306	NR3C2	protein_coding	-0.238289	4.92372	-5.9245	3.60889e-09	4.97095e-06	10.5409
ENSG00000050130	51528	JKAMP	protein_coding	0.0875376	5.1553	6.93468	5.28549e-12	6.49653e-09	16.7669		ENSG00000143878	388	RHOB	protein_coding	0.216385	5.85313	5.79452	7.80251e-09	9.17797e-06	9.79193
ENSG00000010810	2534	FYN	protein_coding	-0.0975511	7.27567	-6.92887	5.50254e-12	6.49653e-09	16.7188		ENSG00000113732	8992	ATP6V0E1	protein_coding	0.149299	6.72975	5.7882	8.09701e-09	9.17797e-06	9.75357
ENSG00000206344	253018	HCG27	lncRNA	0.167906	6.81847	6.82543	1.12035e-11	1.23455e-08	16.0322		ENSG00000137497	4926	NUMA1	protein_coding	-0.115633	7.48974	-5.78339	8.32897e-09	9.17797e-06	9.72864
ENSG00000129351	3609	ILF3	protein_coding	-0.0704611	6.87126	-6.79465	1.38172e-11	1.4274e-08	15.83		ENSG00000124203	128611	ZNF831	protein_coding	-0.175823	5.77643	-5.77154	8.92728e-09	9.21488e-06	9.66582
ENSG00000114423	868	CBLB	protein_coding	-0.130512	5.61528	-6.74492	1.93538e-11	1.88176e-08	15.5115		ENSG00000269918	NA		lncRNA	-0.21885	2.32918	-5.76131	9.47746e-09	9.21488e-06	9.51633
ENSG00000135655	9958	USP15	protein_coding	0.133008	9.10384	6.72007	2.28824e-11	2.02886e-08	15.3555		ENSG00000163644	152926	PPM1K	protein_coding	-0.159029	6.26547	-5.74376	1.0499e-08	9.6063e-06	9.50743
ENSG00000080546	27244	SESN1	protein_coding	-0.129595	4.93488	-6.71724	2.33217e-11	2.02886e-08	15.342		ENSG00000166405	79608	RIC3	protein_coding	-0.260504	3.97763	-5.73509	1.10424e-08	9.6063e-06	9.49302
ENSG00000091490	23231	SEL1L3	protein_coding	-0.141358	6.26507	-6.70281	2.56967e-11	2.1237e-08	15.2332		ENSG00000099204	3983	ABLIM1	protein_coding	-0.191593	6.98388	-5.7127	1.25746e-08	1.03923e-05	9.33444
ENSG00000255733	100885789	IFNG-AS1	lncRNA	-0.224988	3.66757	-6.66063	3.40795e-11	2.68238e-08	14.9782		ENSG00000107742	9806	SPOCK2	protein_coding	-0.197269	6.80749	-5.68838	1.44742e-08	1.13926e-05	9.20115
ENSG00000111371	81539	SLC38A1	protein_coding	-0.0924153	8.26717	-6.65213	3.60686e-11	2.7099e-08	14.912		ENSG00000117597	27042	UTP25	protein_coding	-0.135687	4.87143	-5.63481	1.96932e-08	1.47959e-05	8.93074
ENSG00000261055	NA		lncRNA	0.295954	-0.118369	6.63807	3.961e-11	2.84658e-08	13.3795		ENSG00000096968	3717	JAK2	protein_coding	0.160881	7.39751	5.55732	3.05966e-08	2.11794e-05	8.49061
ENSG00000245848	1050	CEBPA	protein_coding	0.132602	4.90253	6.61776	4.53319e-11	3.0985e-08	14.7021		ENSG00000001461	57185	NIPAL3	protein_coding	-0.137093	5.73234	-5.55642	3.07523e-08	2.11794e-05	8.48988
ENSG00000238113	103352539	LINC01410	lncRNA	0.19591	4.98169	6.60716	4.86331e-11	3.0985e-08	14.6339		ENSG00000073849	6480	ST6GAL1	protein_coding	-0.168952	6.89092	-5.50652	4.07195e-08	2.69221e-05	8.21643
ENSG00000184613	4753	NELL2	protein_coding	-0.210344	5.91702	-6.60156	5.04678e-11	3.0985e-08	14.5867		ENSG00000197006	51108	METTL9	protein_coding	0.196915	6.75589	5.49621	4.31387e-08	2.74246e-05	8.16166
ENSG00000198589	987	LRBA	protein_coding	-0.0898096	8.01152	-6.59943	5.11856e-11	3.0985e-08	14.5732		ENSG00000120915	2053	EPHX2	protein_coding	-0.294256	3.38282	-5.48233	4.66168e-08	2.84691e-05	8.13516
ENSG00000282988	NA		protein_coding	0.226521	3.55664	6.59361	5.31951e-11	3.0985e-08	14.5576		ENSG00000254876	100499484	SUGT1P4-STRA6LP	lncRNA	-0.198509	3.23733	-5.47625	4.82264e-08	2.84691e-05	8.10171
ENSG00000135763	9816	URB2	protein_coding	-0.103085	3.789	-6.59033	5.43629e-11	3.0985e-08	14.5385		ENSG00000176407	56888	KCMF1	protein_coding	0.113771	5.89838	5.39874	7.4083e-08	4.16872e-05	7.65172
ENSG00000168795	9925	ZBTB5	protein_coding	-0.0833676	3.84693	-6.57633	5.96258e-11	3.27417e-08	14.4509		ENSG00000284428	NA		lncRNA	-0.171085	3.58418	-5.3905	7.7516e-08	4.16872e-05	7.66322
ENSG00000166860	9880	ZBTB39	protein_coding	-0.0874594	3.73447	-6.57187	6.14069e-11	3.27417e-08	14.4221		ENSG00000117174	54680	ZNHIT6	protein_coding	-0.133035	4.04507	-5.38546	7.96926e-08	4.16872e-05	7.63214
ENSG00000116984	4548	MTR	protein_coding	-0.0864777	6.58371	-6.5595	6.66191e-11	3.30134e-08	14.3144		ENSG00000196405	51466	EVL	protein_coding	-0.14108	7.55593	-5.37977	8.22226e-08	4.16872e-05	7.5523
ENSG00000109046	26118	WSB1	protein_coding	0.0902119	7.53964	6.55745	6.75244e-11	3.30134e-08	14.3039		ENSG00000015676	23386	NUDCD3	protein_coding	-0.10563	5.9021	-5.37755	8.32281e-08	4.16872e-05	7.5424
ENSG00000160208	23076	RRP1B	protein_coding	-0.0919968	4.33442	-6.55659	6.79082e-11	3.30134e-08	14.3252		ENSG00000114374	64595	USP9Y	protein_coding	-0.166643	1.42499	-5.36866	8.73805e-08	4.22433e-05	7.54433
ENSG00000174125	7096	TLR1	protein_coding	0.148804	8.54713	6.46977	1.19795e-10	5.65739e-08	13.7601		ENSG00000103064	9057	SLC7A6	protein_coding	-0.171454	6.02836	-5.36078	9.12296e-08	4.22433e-05	7.45408
ENSG00000198833	51465	UBE2J1	protein_coding	0.125969	6.81296	6.46532	1.23308e-10	5.66157e-08	13.7219		ENSG00000163466	10109	ARPC2	protein_coding	0.110143	8.42233	5.35487	9.42238e-08	4.22433e-05	7.43098
ENSG00000137414	51439	FAM8A1	protein_coding	0.13582	7.10367	6.4583	1.29055e-10	5.76528e-08	13.6788		ENSG00000137752	834	CASP1	protein_coding	0.162556	7.33186	5.35422	9.45612e-08	4.22433e-05	7.41834
ENSG00000073849	6480	ST6GAL1	protein_coding	-0.117934	6.89092	-6.44947	1.36659e-10	5.94429e-08	13.6229		ENSG00000007923	55735	DNAJC11	protein_coding	-0.144135	3.80881	-5.33465	1.05208e-07	4.57626e-05	7.37447
ENSG00000130066	6303	SAT1	protein_coding	0.130356	8.01806	6.43857	1.46652e-10	6.18445e-08	13.5609		ENSG00000114978	55233	MOB1A	protein_coding	0.0994879	8.16098	5.32461	1.1111e-07	4.70909e-05	7.27235
ENSG00000107742	9806	SPOCK2	protein_coding	-0.132984	6.80749	-6.43453	1.50537e-10	6.18445e-08	13.5308		ENSG00000155957	51643	TMBIM4	protein_coding	0.135462	6.26639	5.29808	1.28294e-07	5.30142e-05	7.12894
ENSG00000172243	64581	CLEC7A	protein_coding	0.140263	7.86397	6.43161	1.53405e-10	6.18445e-08	13.5165		ENSG00000082512	7188	TRAF5	protein_coding	-0.156296	6.0162	-5.26818	1.50747e-07	5.91482e-05	6.97882
ENSG00000125484	9329	GTF3C4	protein_coding	-0.0856187	4.31305	-6.42723	1.57805e-10	6.21039e-08	13.5177		ENSG00000150337	2209	FCGR1A	protein_coding	0.39352	5.05825	5.26604	1.52497e-07	5.91482e-05	6.98573
ENSG00000082512	7188	TRAF5	protein_coding	-0.113414	6.0162	-6.41335	1.72586e-10	6.63385e-08	13.4021		ENSG00000166313	322	APBB1	protein_coding	-0.1901	4.08024	-5.26437	1.53873e-07	5.91482e-05	7.01083
ENSG00000213626	81606	LBH	protein_coding	-0.115558	7.14382	-6.40733	1.79413e-10	6.63385e-08	13.3621		ENSG00000124374	400961	PAIP2B	protein_coding	-0.185777	3.32546	-5.25017	1.66067e-07	6.11057e-05	6.95108
ENSG00000101445	26051	PPP1R16B	protein_coding	-0.111024	5.68435	-6.4063	1.80606e-10	6.63385e-08	13.3612		ENSG00000131558	60412	EXOC4	protein_coding	-0.115412	6.30313	-5.24984	1.66359e-07	6.11057e-05	6.88192
ENSG00000062716	81671	VMP1	protein_coding	0.147936	8.59717	6.38872	2.02227e-10	7.26655e-08	13.2571		ENSG00000138434	6744	ITPRID2	protein_coding	0.156853	6.87539	5.24415	1.71512e-07	6.16288e-05	6.85233
ENSG00000198673	338811	TAFA2	protein_coding	0.15801	4.2055	6.37139	2.2601e-10	7.94834e-08	13.176		ENSG00000027697	3459	IFNGR1	protein_coding	0.186599	7.63025	5.23163	1.83397e-07	6.43443e-05	6.79273
ENSG00000213462	2086	ERV3-1	protein_coding	0.157475	6.36262	6.36575	2.34322e-10	8.06898e-08	13.1047		ENSG00000172197	154141	MBOAT1	protein_coding	0.124017	5.38919	5.22749	1.87503e-07	6.43443e-05	6.78028
ENSG00000169031	1285	COL4A3	protein_coding	-0.407799	1.47065	-6.3471	2.63995e-10	8.90525e-08	12.6756		ENSG00000162894	9214	FCMR	protein_coding	-0.196614	5.01265	-5.22428	1.90748e-07	6.43443e-05	6.78147
ENSG00000204261	100507463	PSMB8-AS1	lncRNA	0.0817564	6.3833	6.33296	2.88912e-10	9.55085e-08	12.9035		ENSG00000182568	6304	SATB1	protein_coding	-0.152675	6.5714	-5.21079	2.0497e-07	6.7759e-05	6.68329
ENSG00000168615	8754	ADAM9	protein_coding	0.114069	4.85676	6.32892	2.96433e-10	9.60733e-08	12.9015		ENSG00000261055	NA		lncRNA	0.385562	-0.118369	5.18856	2.30688e-07	7.47656e-05	5.75033
ENSG00000255112	57132	CHMP1B	protein_coding	0.102042	6.76298	6.31724	3.19312e-10	1.01498e-07	12.807		ENSG00000267481	NA		lncRNA	-0.152579	2.33714	-5.18004	2.41343e-07	7.67146e-05	6.55667
ENSG00000178199	340152	ZC3H12D	protein_coding	-0.157575	4.36731	-6.31348	3.27028e-10	1.01989e-07	12.8219		ENSG00000111371	81539	SLC38A1	protein_coding	-0.120528	8.26717	-5.16925	2.55537e-07	7.96938e-05	6.485
ENSG00000275131	NA	PDE4DIPP2	transcribed_unprocessed_pseudogene	-0.121665	5.03947	-6.30229	3.5111e-10	1.07472e-07	12.7376		ENSG00000228956	NA	SATB1-AS1	lncRNA	-0.202076	4.25241	-5.16236	2.6501e-07	7.99882e-05	6.49811
ENSG00000118922	11278	KLF12	protein_coding	-0.108943	7.09998	-6.28739	3.85866e-10	1.15963e-07	12.6256		ENSG00000102226	8237	USP11	protein_coding	-0.196638	3.19191	-5.16154	2.6616e-07	7.99882e-05	6.51213
ENSG00000179542	139065	SLITRK4	protein_coding	0.183181	2.43877	6.28028	4.03626e-10	1.17587e-07	12.5699		ENSG00000213694	1903	S1PR3	protein_coding	0.250805	3.8344	5.1572	2.72322e-07	8.03788e-05	6.47917
ENSG00000064012	841	CASP8	protein_coding	0.0784424	7.77992	6.27954	4.05499e-10	1.17587e-07	12.5814		ENSG00000176871	55884	WSB2	protein_coding	0.128086	5.13871	5.15038	2.82295e-07	8.18607e-05	6.40088
ENSG00000114316	7375	USP4	protein_coding	0.0978231	7.21033	6.2494	4.90425e-10	1.39763e-07	12.3957		ENSG00000103423	9093	DNAJA3	protein_coding	-0.136283	4.49034	-5.14625	2.88511e-07	8.22206e-05	6.40648
ENSG00000185862	2124	EVI2B	protein_coding	0.119219	7.73866	6.24273	5.11432e-10	1.43279e-07	12.3602		ENSG00000225342	NA	LRRK2-DT	lncRNA	0.228114	4.23831	5.12906	3.15806e-07	8.74948e-05	6.32865
ENSG00000120278	57480	PLEKHG1	protein_coding	-0.25371	3.59439	-6.23735	5.2903e-10	1.45739e-07	12.3695		ENSG00000177879	1176	AP3S1	protein_coding	0.13545	4.37773	5.1264	3.20254e-07	8.74948e-05	6.31235
ENSG00000145375	166378	AFG2A	protein_coding	-0.0971493	4.83083	-6.22894	5.57703e-10	1.51119e-07	12.2987		ENSG00000147457	91782	CHMP7	protein_coding	-0.123911	6.41314	-5.12483	3.22898e-07	8.74948e-05	6.2537
ENSG00000185947	10308	ZNF267	protein_coding	0.116955	6.40012	6.21997	5.89983e-10	1.57288e-07	12.2173		ENSG00000105205	1178	CLC	protein_coding	0.417061	4.99575	5.10899	3.50835e-07	9.35315e-05	6.20769
ENSG00000026103	355	FAS	protein_coding	0.117419	6.32419	6.20932	6.30651e-10	1.65461e-07	12.1537		ENSG00000079691	55604	CARMIL1	protein_coding	-0.321819	2.92741	-5.09487	3.77691e-07	9.9093e-05	6.18106
ENSG00000121858	8743	TNFSF10	protein_coding	0.145281	7.61595	6.20578	6.44774e-10	1.66523e-07	12.1351		ENSG00000238113	103352539	LINC01410	lncRNA	0.252449	4.98169	5.0836	4.00564e-07	0.000103452	6.07618
ENSG00000139278	11010	GLIPR1	protein_coding	0.0965201	8.16929	6.17109	8.00555e-10	2.03575e-07	11.9322		ENSG00000106133	NA	NSUN5P2	transcribed_unprocessed_pseudogene	-0.201155	2.48834	-5.07565	4.17481e-07	0.000106162	6.07265
ENSG00000122224	4063	LY9	protein_coding	-0.107084	5.13403	-6.16764	8.17926e-10	2.03739e-07	11.923		ENSG00000131724	3597	IL13RA1	protein_coding	0.231205	6.92958	5.05896	4.55263e-07	0.000114016	5.92896
ENSG00000143799	142	PARP1	protein_coding	-0.0905327	6.56913	-6.16609	8.2585e-10	2.03739e-07	11.894		ENSG00000135905	55619	DOCK10	protein_coding	-0.132029	7.99228	-5.0532	4.69066e-07	0.000115638	5.90731
ENSG00000123609	9111	NMI	protein_coding	0.130294	5.70131	6.15801	8.68322e-10	2.11066e-07	11.8526		ENSG00000073737	10170	DHRS9	protein_coding	0.29992	4.67505	5.05048	4.75733e-07	0.000115638	5.92615
ENSG00000122965	9904	RBM19	protein_coding	-0.0833388	5.02645	-6.14444	9.44615e-10	2.26037e-07	11.7877		ENSG00000213719	1192	CLIC1	protein_coding	0.16043	7.96659	5.03538	5.14357e-07	0.000123215	5.82052
ENSG00000214279	619207	SCART1	protein_coding	-0.244202	1.87267	-6.14229	9.57263e-10	2.26037e-07	11.6223		ENSG00000050130	51528	JKAMP	protein_coding	0.106405	5.1553	5.03145	5.24875e-07	0.000123938	5.81665
ENSG00000260916	9236	CCPG1	protein_coding	0.130853	7.8124	6.13926	9.75381e-10	2.27071e-07	11.7399		ENSG00000166710	567	B2M	protein_coding	0.216101	11.6881	5.02834	5.33389e-07	0.000124175	5.83648
ENSG00000143365	6097	RORC	protein_coding	-0.252658	1.55548	-6.13167	1.0223e-09	2.34688e-07	11.5305		ENSG00000166523	26253	CLEC4E	protein_coding	0.286545	5.71176	5.02121	5.53344e-07	0.000125511	5.75155
ENSG00000166405	79608	RIC3	protein_coding	-0.165783	3.97763	-6.12708	1.05172e-09	2.38135e-07	11.7158		ENSG00000282988	NA		protein_coding	0.288412	3.55664	5.02087	5.54319e-07	0.000125511	5.82278
ENSG00000054392	55733	HHAT	protein_coding	-0.159122	2.41919	-6.12249	1.08197e-09	2.41674e-07	11.6262		ENSG00000154222	200014	CC2D1B	protein_coding	-0.175508	4.76587	-5.01304	5.77111e-07	0.000127847	5.74059
ENSG00000104343	55284	UBE2W	protein_coding	0.111469	6.2911	6.11689	1.12007e-09	2.46847e-07	11.6027		ENSG00000134489	59340	HRH4	protein_coding	0.354957	3.05359	5.01203	5.80104e-07	0.000127847	5.78964
ENSG00000159128	3460	IFNGR2	protein_coding	0.128369	7.16132	6.10967	1.17105e-09	2.54687e-07	11.5599		ENSG00000127152	64919	BCL11B	protein_coding	-0.154242	6.93142	-5.00435	6.03452e-07	0.000131243	5.6618
ENSG00000136867	1318	SLC31A2	protein_coding	0.153941	6.39092	6.08679	1.34809e-09	2.89384e-07	11.424		ENSG00000184178	152579	SCFD2	protein_coding	-0.122301	4.44161	-5.00117	6.13373e-07	0.000131668	5.69876
ENSG00000237803	NA	PIRAT1	lncRNA	0.24201	3.59781	6.07351	1.46258e-09	3.06739e-07	11.4042		ENSG00000235655	NA	H3P6	processed_pseudogene	1.65968	-3.08113	4.99835	6.22308e-07	0.000131873	2.88298
ENSG00000073737	10170	DHRS9	protein_coding	0.215503	4.67505	6.07312	1.46605e-09	3.06739e-07	11.3767		ENSG00000163131	1520	CTSS	protein_coding	0.169243	10.6577	4.98435	6.68569e-07	0.000138865	5.61084
ENSG00000096968	3717	JAK2	protein_coding	0.104655	7.39751	6.06762	1.51636e-09	3.13299e-07	11.3133		ENSG00000144848	64422	ATG3	protein_coding	0.125127	5.90183	4.97821	6.89893e-07	0.000138865	5.54104
ENSG00000091317	54918	CMTM6	protein_coding	0.116341	8.46818	6.06347	1.55538e-09	3.13735e-07	11.2981		ENSG00000133706	51520	LARS1	protein_coding	-0.104873	6.62555	-4.97563	6.99061e-07	0.000138865	5.52278
ENSG00000179981	10194	TSHZ1	protein_coding	-0.107263	3.75904	-6.06336	1.55643e-09	3.13735e-07	11.3441		ENSG00000163492	285025	CCDC141	protein_coding	-0.268974	4.49741	-4.97505	7.01125e-07	0.000138865	5.57482
ENSG00000119979	404636	DENND10	protein_coding	0.099499	6.00162	6.05785	1.60979e-09	3.18709e-07	11.2564		ENSG00000145041	9730	DCAF1	protein_coding	-0.100168	5.14156	-4.97413	7.0444e-07	0.000138865	5.54184
ENSG00000111229	10094	ARPC3	protein_coding	0.0927189	7.60198	6.05623	1.62576e-09	3.18709e-07	11.2473		ENSG00000145996	54901	CDKAL1	protein_coding	-0.0980418	4.92079	-4.97377	7.05707e-07	0.000138865	5.54871
ENSG00000102897	57149	LYRM1	protein_coding	0.0953682	3.78774	6.05272	1.66107e-09	3.18709e-07	11.2818		ENSG00000155229	64210	MMS19	protein_coding	-0.0873974	5.4026	-4.96829	7.25719e-07	0.00014002	5.50419
ENSG00000235532	100507612	LINC00402	lncRNA	-0.196227	4.02734	-6.05123	1.6762e-09	3.18709e-07	11.2711		ENSG00000026103	355	FAS	protein_coding	0.157584	6.32419	4.96754	7.28519e-07	0.00014002	5.48477
ENSG00000274536	115891964	MIR223HG	lncRNA	0.148533	8.9459	6.05111	1.67752e-09	3.18709e-07	11.232		ENSG00000118922	11278	KLF12	protein_coding	-0.144267	7.09998	-4.96187	7.49887e-07	0.000140736	5.45749
ENSG00000068366	2182	ACSL4	protein_coding	0.108823	7.22487	6.03494	1.85149e-09	3.47764e-07	11.1206		ENSG00000253214	105375924		lncRNA	0.361734	0.648759	4.95985	7.57637e-07	0.000140736	5.15524
ENSG00000110934	51411	BIN2	protein_coding	0.0671271	8.09812	6.02557	1.96014e-09	3.64035e-07	11.073		ENSG00000142207	9875	URB1	protein_coding	-0.196952	4.38668	-4.95981	7.57791e-07	0.000140736	5.50398
ENSG00000231607	8847	DLEU2	lncRNA	0.100407	5.40789	6.01364	2.10766e-09	3.87083e-07	11.0084		ENSG00000205268	5150	PDE7A	protein_coding	-0.112441	7.59634	-4.95301	7.84453e-07	0.000144069	5.41772
ENSG00000264663	NA	KRT8P34	processed_pseudogene	-0.172442	1.15839	-5.99768	2.32196e-09	4.15317e-07	10.6446		ENSG00000245848	1050	CEBPA	protein_coding	0.165917	4.90253	4.94129	8.32593e-07	0.00015123	5.38857
ENSG00000135148	10906	TRAFD1	protein_coding	0.102803	5.8762	5.99707	2.33052e-09	4.15317e-07	10.9034		ENSG00000112159	23195	MDN1	protein_coding	-0.149847	6.87627	-4.93156	8.74731e-07	0.000157157	5.31119
ENSG00000115306	6711	SPTBN1	protein_coding	-0.104686	7.30618	-5.99663	2.33677e-09	4.15317e-07	10.8976		ENSG00000116711	5321	PLA2G4A	protein_coding	0.187212	3.02459	4.92811	8.90146e-07	0.000158207	5.39384
ENSG00000164125	51313	GASK1B	protein_coding	0.1522	5.61576	5.99164	2.40849e-09	4.2351e-07	10.8756		ENSG00000122862	5552	SRGN	protein_coding	0.232788	9.72031	4.91984	9.28147e-07	0.000162897	5.2868
ENSG00000117000	6018	RLF	protein_coding	0.0845309	6.41026	5.98096	2.5692e-09	4.47013e-07	10.8055		ENSG00000198700	55705	IPO9	protein_coding	-0.143058	5.59141	-4.91812	9.36245e-07	0.000162897	5.2582
ENSG00000132704	79368	FCRL2	protein_coding	-0.272199	3.92871	-5.96228	2.87588e-09	4.95161e-07	10.7609		ENSG00000168421	399	RHOH	protein_coding	-0.142964	5.89241	-4.91419	9.5502e-07	0.000163587	5.2357
ENSG00000182162	286530	P2RY8	protein_coding	-0.0787056	5.80745	-5.94813	3.13164e-09	5.33638e-07	10.6207		ENSG00000198833	51465	UBE2J1	protein_coding	0.160623	6.81296	4.91316	9.60007e-07	0.000163587	5.22352
ENSG00000135905	55619	DOCK10	protein_coding	-0.0925585	7.99228	-5.94487	3.19359e-09	5.38641e-07	10.6032		ENSG00000185862	2124	EVI2B	protein_coding	0.157388	7.73866	4.90953	9.77766e-07	0.000164913	5.2145
ENSG00000238105	NA	GOLGA2P5	transcribed_unprocessed_pseudogene	-0.133442	3.82651	-5.9342	3.40497e-09	5.63562e-07	10.6018		ENSG00000246223	388011	LINC01550	lncRNA	-0.215361	4.36536	-4.89721	1.04039e-06	0.000170976	5.2072
ENSG00000163131	1520	CTSS	protein_coding	0.119994	10.6577	5.93398	3.40953e-09	5.63562e-07	10.5731		ENSG00000174136	285704	RGMB	protein_coding	-0.266789	2.7907	-4.89547	1.04956e-06	0.000170976	5.23984
ENSG00000153310	51571	CYRIB	protein_coding	0.0923355	7.83652	5.91718	3.77078e-09	6.171e-07	10.4433		ENSG00000180509	3753	KCNE1	protein_coding	0.252711	3.52694	4.89348	1.06014e-06	0.000170976	5.2217
ENSG00000197006	51108	METTL9	protein_coding	0.126086	6.75589	5.90509	4.05326e-09	6.55772e-07	10.368		ENSG00000134759	55250	ELP2	protein_coding	-0.115386	5.88023	-4.89258	1.0649e-06	0.000170976	5.13319
ENSG00000177674	57085	AGTRAP	protein_coding	0.109655	5.10403	5.90372	4.08658e-09	6.55772e-07	10.38		ENSG00000171791	596	BCL2	protein_coding	-0.16466	7.43532	-4.89248	1.06543e-06	0.000170976	5.12778
ENSG00000155957	51643	TMBIM4	protein_coding	0.0899757	6.26639	5.90211	4.1261e-09	6.55772e-07	10.353		ENSG00000081059	6932	TCF7	protein_coding	-0.228562	5.96125	-4.88898	1.08436e-06	0.000171116	5.11487
ENSG00000196405	51466	EVL	protein_coding	-0.0921129	7.55593	-5.89368	4.33892e-09	6.83029e-07	10.3061		ENSG00000198932	9737	GPRASP1	protein_coding	-0.194039	4.97028	-4.8885	1.08701e-06	0.000171116	5.14312
ENSG00000150995	3708	ITPR1	protein_coding	-0.10726	7.40946	-5.87836	4.75374e-09	7.41269e-07	10.2173		ENSG00000258890	90799	CEP95	protein_coding	-0.131531	4.7343	-4.88561	1.10288e-06	0.000171977	5.13959
ENSG00000188994	23036	ZNF292	protein_coding	0.0604151	8.04367	5.87362	4.88938e-09	7.55296e-07	10.1965		ENSG00000144749	26018	LRIG1	protein_coding	-0.1655	4.79482	-4.88162	1.12519e-06	0.000172871	5.11481
ENSG00000162894	9214	FCMR	protein_coding	-0.131486	5.01265	-5.86279	5.21439e-09	7.94241e-07	10.1576		ENSG00000099246	22931	RAB18	protein_coding	0.126164	6.16577	4.88086	1.12953e-06	0.000172871	5.07262
ENSG00000087269	8602	NOP14	protein_coding	-0.0737888	4.56246	-5.85905	5.33138e-09	7.94241e-07	10.1469		ENSG00000131100	529	ATP6V1E1	protein_coding	0.106834	5.95239	4.87556	1.15995e-06	0.000175898	5.05024
ENSG00000286646	NA	MAP3K5-AS2	lncRNA	0.145198	2.36656	5.85799	5.36493e-09	7.94241e-07	10.1424		ENSG00000140718	79068	FTO	protein_coding	-0.118992	5.21742	-4.855	1.28564e-06	0.000193185	4.97121
ENSG00000019991	3082	HGF	protein_coding	0.134843	3.86232	5.85615	5.42392e-09	7.94241e-07	10.1535		ENSG00000139278	11010	GLIPR1	protein_coding	0.127352	8.16929	4.85119	1.31035e-06	0.000195124	4.94134
ENSG00000257093	57189	DENND11	protein_coding	-0.0833144	6.66499	-5.856	5.42857e-09	7.94241e-07	10.088		ENSG00000111229	10094	ARPC3	protein_coding	0.124598	7.60198	4.84934	1.3225e-06	0.000195175	4.92578
ENSG00000117090	6504	SLAMF1	protein_coding	-0.128995	4.38243	-5.85597	5.4298e-09	7.94241e-07	10.1403		ENSG00000255733	100885789	IFNG-AS1	lncRNA	-0.274373	3.66757	-4.84327	1.36309e-06	0.000199385	4.98985
ENSG00000107077	23081	KDM4C	protein_coding	-0.0854848	6.71007	-5.85164	5.57091e-09	8.07734e-07	10.0631		ENSG00000145375	166378	AFG2A	protein_coding	-0.126533	4.83083	-4.83914	1.39147e-06	0.000201752	4.91384
ENSG00000167984	197358	NLRC3	protein_coding	-0.093622	6.1903	-5.84971	5.63485e-09	8.09899e-07	10.0543		ENSG00000106799	7046	TGFBR1	protein_coding	0.116101	7.25975	4.82877	1.4651e-06	0.000210579	4.827
ENSG00000246263	NA	UBR5-DT	lncRNA	0.133781	4.5092	5.84562	5.77309e-09	8.22615e-07	10.0734		ENSG00000178966	80010	RMI1	protein_coding	0.137424	3.50923	4.8203	1.52807e-06	0.00021616	4.88422
ENSG00000140718	79068	FTO	protein_coding	-0.0854065	5.21742	-5.8438	5.83537e-09	8.24384e-07	10.0393		ENSG00000119979	404636	DENND10	protein_coding	0.132762	6.00162	4.82003	1.53008e-06	0.00021616	4.78754
ENSG00000101096	4773	NFATC2	protein_coding	-0.137036	5.49104	-5.84101	5.93255e-09	8.31009e-07	10.017		ENSG00000117000	6018	RLF	protein_coding	0.114187	6.41026	4.81599	1.56107e-06	0.000218669	4.76551
ENSG00000113532	7903	ST8SIA4	protein_coding	0.102083	7.89602	5.83234	6.24464e-09	8.67376e-07	9.9609		ENSG00000113319	5924	RASGRF2	protein_coding	-0.210497	4.93057	-4.8111	1.59937e-06	0.000219274	4.78098
ENSG00000127152	64919	BCL11B	protein_coding	-0.107087	6.93142	-5.82969	6.34289e-09	8.70372e-07	9.93912		ENSG00000174021	2787	GNG5	protein_coding	0.165966	4.62417	4.81023	1.60624e-06	0.000219274	4.78471
ENSG00000113732	8992	ATP6V0E1	protein_coding	0.0896067	6.72975	5.82855	6.38584e-09	8.70372e-07	9.93268		ENSG00000154358	84033	OBSCN	protein_coding	-0.271011	4.86403	-4.80811	1.62323e-06	0.000219274	4.77116
ENSG00000189152	400581	GRAPL	protein_coding	-0.178396	2.75997	-5.82754	6.42419e-09	8.70372e-07	9.98581		ENSG00000267296	80054	CEBPA-DT	lncRNA	0.260008	0.438266	4.80787	1.62513e-06	0.000219274	4.44211
ENSG00000145982	10667	FARS2	protein_coding	-0.0909539	3.738	-5.82381	6.56695e-09	8.80982e-07	9.97903		ENSG00000135211	85025	TMEM60	protein_coding	0.137852	2.97509	4.80706	1.63172e-06	0.000219274	4.83525
ENSG00000138434	6744	ITPRID2	protein_coding	0.103785	6.87539	5.82273	6.60909e-09	8.80982e-07	9.89999		ENSG00000117862	51060	TXNDC12	protein_coding	0.119646	5.38516	4.80332	1.66213e-06	0.000221559	4.72433
ENSG00000096433	3710	ITPR3	protein_coding	-0.120284	4.95778	-5.81824	6.78621e-09	8.97354e-07	9.90356		ENSG00000126353	1236	CCR7	protein_coding	-0.238008	6.18533	-4.79751	1.71056e-06	0.000224607	4.68202
ENSG00000175538	10008	KCNE3	protein_coding	0.134947	7.05651	5.81501	6.9166e-09	9.07337e-07	9.85711		ENSG00000174944	9934	P2RY14	protein_coding	0.291733	3.78109	4.79619	1.72175e-06	0.000224607	4.76223
ENSG00000188921	401494	HACD4	protein_coding	0.0804951	6.86231	5.81222	7.0314e-09	9.07515e-07	9.84054		ENSG00000115652	80146	UXS1	protein_coding	-0.116802	4.8807	-4.79572	1.72576e-06	0.000224607	4.70871
ENSG00000165632	83860	TAF3	protein_coding	-0.0725035	3.50685	-5.81119	7.07392e-09	9.07515e-07	9.91149		ENSG00000074966	7294	TXK	protein_coding	-0.181642	5.6817	-4.79317	1.74765e-06	0.000225486	4.67067
ENSG00000144645	114884	OSBPL10	protein_coding	-0.269462	3.46179	-5.81098	7.08267e-09	9.07515e-07	9.91176		ENSG00000132199	55556	ENOSF1	protein_coding	-0.203183	4.16053	-4.79177	1.7598e-06	0.000225486	4.72949
ENSG00000114450	59345	GNB4	protein_coding	0.11038	6.38653	5.80473	7.34817e-09	9.34291e-07	9.79872		ENSG00000116489	829	CAPZA1	protein_coding	0.134434	7.8474	4.78833	1.78988e-06	0.000227576	4.64386
ENSG00000099204	3983	ABLIM1	protein_coding	-0.11599	6.98388	-5.8029	7.42762e-09	9.37184e-07	9.78816		ENSG00000131171	6451	SH3BGRL	protein_coding	0.12479	7.22988	4.78478	1.82152e-06	0.000229046	4.62216
ENSG00000169299	55276	PGM2	protein_coding	0.0922901	5.95356	5.78751	8.13021e-09	1.01806e-06	9.70578		ENSG00000176868	NA		lncRNA	-0.282736	-0.246772	-4.78393	1.82915e-06	0.000229046	3.9172
ENSG00000135698	10200	MPHOSPH6	protein_coding	-0.115586	2.81658	-5.78166	8.41365e-09	1.04563e-06	9.73855		ENSG00000068697	9741	LAPTM4A	protein_coding	0.104832	5.21363	4.77999	1.86504e-06	0.000231784	4.62109
ENSG00000141293	8631	SKAP1	protein_coding	-0.12556	3.98004	-5.77886	8.5529e-09	1.05501e-06	9.72332		ENSG00000161267	622	BDH1	protein_coding	-0.213875	2.94301	-4.77641	1.89816e-06	0.000234139	4.69629
ENSG00000171862	5728	PTEN	protein_coding	0.115134	9.14119	5.77475	8.76087e-09	1.07266e-06	9.65209		ENSG00000184675	139285	AMER1	protein_coding	-0.123792	3.14671	-4.77401	1.92075e-06	0.000234444	4.68278
ENSG00000143384	574406	MCL1	protein_coding	0.0992877	10.6243	5.76818	9.10437e-09	1.09912e-06	9.63581		ENSG00000101391	51654	CDK5RAP1	protein_coding	-0.0998666	4.28587	-4.77204	1.93943e-06	0.000234444	4.62997
ENSG00000257433	NA	RPAP3-DT	lncRNA	0.139862	2.90453	5.76733	9.14993e-09	1.09912e-06	9.66711		ENSG00000177917	151188	ARL6IP6	protein_coding	0.123135	4.40413	4.77164	1.94318e-06	0.000234444	4.61826
ENSG00000137752	834	CASP1	protein_coding	0.104321	7.33186	5.76683	9.17648e-09	1.09912e-06	9.58748		ENSG00000197798	79607	FAM118B	protein_coding	0.115115	3.66916	4.75423	2.11655e-06	0.00025351	4.57488
ENSG00000213085	25790	CFAP45	protein_coding	0.223682	2.00708	5.76125	9.48056e-09	1.12737e-06	9.56632		ENSG00000113532	7903	ST8SIA4	protein_coding	0.139541	7.89602	4.7498	2.16302e-06	0.000257213	4.46622
ENSG00000204397	114769	CARD16	protein_coding	0.136498	4.85385	5.75513	9.82535e-09	1.15342e-06	9.55536		ENSG00000170296	11337	GABARAP	protein_coding	0.151135	6.71302	4.74801	2.18202e-06	0.000257618	4.44941
ENSG00000139266	92979	MARCHF9	protein_coding	-0.108565	2.80829	-5.75489	9.83924e-09	1.15342e-06	9.59438		ENSG00000259642	NA	ST20-AS1	lncRNA	0.193444	2.21427	4.74124	2.25552e-06	0.000264256	4.52512
ENSG00000126262	2867	FFAR2	protein_coding	0.170025	6.76391	5.75156	1.00321e-08	1.16775e-06	9.50032		ENSG00000175471	79772	MCTP1	protein_coding	0.175823	6.20576	4.73991	2.27022e-06	0.000264256	4.41423
ENSG00000135127	92558	BICDL1	protein_coding	-0.162955	3.08915	-5.74322	1.05317e-08	1.21733e-06	9.53495		ENSG00000059573	5832	ALDH18A1	protein_coding	-0.150888	3.83593	-4.73772	2.29461e-06	0.000264459	4.49281
ENSG00000163466	10109	ARPC2	protein_coding	0.0703154	8.42233	5.73779	1.08703e-08	1.24774e-06	9.43611		ENSG00000196873	644019	ZNG1C	protein_coding	0.122924	5.44056	4.73689	2.30395e-06	0.000264459	4.41549
ENSG00000181754	57463	AMIGO1	protein_coding	-0.139126	3.18228	-5.7343	1.10926e-08	1.26448e-06	9.48836		ENSG00000089775	7597	ZBTB25	protein_coding	-0.125417	5.80782	-4.73019	2.38059e-06	0.000270274	4.37666
ENSG00000173171	4580	MTX1	protein_coding	0.113915	5.18854	5.73181	1.12547e-08	1.27417e-06	9.41082		ENSG00000118420	90025	UBE3D	protein_coding	-0.158558	2.83003	-4.72961	2.38732e-06	0.000270274	4.48538
ENSG00000141753	3487	IGFBP4	protein_coding	-0.236394	0.383008	-5.72921	1.14261e-08	1.28477e-06	8.84386		ENSG00000062524	4058	LTK	protein_coding	-0.322346	1.16348	-4.7254	2.43686e-06	0.000274006	4.3131
ENSG00000177410	441951	ZFAS1	lncRNA	0.104513	5.78139	5.72639	1.16149e-08	1.29718e-06	9.3682		ENSG00000231365	101929147	WARS2-AS1	lncRNA	-0.167983	3.59677	-4.72297	2.46579e-06	0.000275385	4.44258
ENSG00000081059	6932	TCF7	protein_coding	-0.159409	5.96125	-5.72225	1.18976e-08	1.31984e-06	9.3429		ENSG00000036054	55773	TBC1D23	protein_coding	0.100125	5.65511	4.7161	2.54973e-06	0.000282849	4.31497
ENSG00000112685	55770	EXOC2	protein_coding	-0.0720779	5.96353	-5.71887	1.21327e-08	1.33137e-06	9.32287		ENSG00000182117	55505	NOP10	protein_coding	0.155638	5.29808	4.70918	2.63698e-06	0.000290577	4.29628
ENSG00000101916	51311	TLR8	protein_coding	0.141965	7.87549	5.71845	1.21627e-08	1.33137e-06	9.32434		ENSG00000133131	79710	MORC4	protein_coding	-0.140519	2.98692	-4.70655	2.67077e-06	0.000292352	4.38255
ENSG00000271646	NA	IRF2-DT	lncRNA	0.112348	4.03148	5.71652	1.22994e-08	1.33748e-06	9.37094		ENSG00000068366	2182	ACSL4	protein_coding	0.142331	7.22487	4.7033	2.71322e-06	0.000293872	4.24665
ENSG00000229124	100507347	VIM-AS1	lncRNA	0.0825356	4.48825	5.70647	1.30371e-08	1.40162e-06	9.2993		ENSG00000144645	114884	OSBPL10	protein_coding	-0.366392	3.46179	-4.70277	2.72021e-06	0.000293872	4.35542
ENSG00000030066	23279	NUP160	protein_coding	-0.0753463	5.80895	-5.70618	1.30588e-08	1.40162e-06	9.25631		ENSG00000021300	58473	PLEKHB1	protein_coding	-0.244441	2.08318	-4.69076	2.88332e-06	0.000309206	4.28691
ENSG00000027001	4285	MIPEP	protein_coding	-0.104385	2.56526	-5.69362	1.40425e-08	1.49748e-06	9.24796		ENSG00000105486	3978	LIG1	protein_coding	-0.183648	3.74328	-4.68862	2.9133e-06	0.000309206	4.27691
ENSG00000160683	643	CXCR5	protein_coding	-0.193	3.43759	-5.68403	1.48421e-08	1.5726e-06	9.21079		ENSG00000116120	10056	FARSB	protein_coding	-0.0979173	4.23458	-4.68683	2.93873e-06	0.000309206	4.24274
ENSG00000253210	NA	DENND3-AS1	lncRNA	0.159693	2.17508	5.67862	1.53121e-08	1.59649e-06	9.14715		ENSG00000132182	23225	NUP210	protein_coding	-0.13342	6.31341	-4.6865	2.94335e-06	0.000309206	4.16925
ENSG00000282961	101867536	PRNCR1	lncRNA	-0.198095	2.6067	-5.6774	1.54203e-08	1.59649e-06	9.15939		ENSG00000136709	55339	WDR33	protein_coding	-0.0802041	6.66774	-4.68523	2.96153e-06	0.000309206	4.16211
ENSG00000138061	1545	CYP1B1	protein_coding	0.178324	5.51067	5.6767	1.54823e-08	1.59649e-06	9.09669		ENSG00000019991	3082	HGF	protein_coding	0.180424	3.86232	4.68366	2.98409e-06	0.000309206	4.24235
ENSG00000136689	3557	IL1RN	protein_coding	0.161797	4.89307	5.67587	1.55566e-08	1.59649e-06	9.10905		ENSG00000198019	NA	FCGR1BP	transcribed_unprocessed_pseudogene	0.321326	5.08795	4.68303	2.9931e-06	0.000309206	4.18001
ENSG00000111058	79611	ACSS3	protein_coding	0.205501	4.93695	5.67516	1.56205e-08	1.59649e-06	9.10766		ENSG00000250696	NA		lncRNA	0.421466	2.60026	4.67416	3.12415e-06	0.000320739	4.23819
ENSG00000027697	3459	IFNGR1	protein_coding	0.120593	7.63025	5.67487	1.56471e-08	1.59649e-06	9.07954		ENSG00000186854	105374836	TRABD2A	protein_coding	-0.213689	5.94737	-4.66487	3.26735e-06	0.000331438	4.07793
ENSG00000063587	105373378	ZNF275	protein_coding	-0.106279	3.94553	-5.67212	1.58964e-08	1.61197e-06	9.13364		ENSG00000174837	2015	ADGRE1	protein_coding	0.240853	5.37309	4.66479	3.26846e-06	0.000331438	4.08624
ENSG00000166523	26253	CLEC4E	protein_coding	0.193018	5.71176	5.67008	1.60842e-08	1.61676e-06	9.05707		ENSG00000171659	2857	GPR34	protein_coding	0.283356	2.12399	4.66189	3.31453e-06	0.000333311	4.16524
ENSG00000273447	NA		lncRNA	-0.194188	-0.106681	-5.66949	1.61392e-08	1.61676e-06	8.1968		ENSG00000132581	6388	SDF2	protein_coding	0.0979081	4.79404	4.6597	3.34964e-06	0.000333311	4.09078
ENSG00000025039	58528	RRAGD	protein_coding	0.14583	4.75987	5.653	1.77428e-08	1.76669e-06	8.99345		ENSG00000188921	401494	HACD4	protein_coding	0.108273	6.86231	4.65902	3.36056e-06	0.000333311	4.04369
ENSG00000169991	126917	IFFO2	protein_coding	-0.102036	4.78839	-5.65039	1.80109e-08	1.78265e-06	8.97899		ENSG00000111729	50856	CLEC4A	protein_coding	0.181971	4.78031	4.65859	3.36759e-06	0.000333311	4.09115
ENSG00000120696	84078	KBTBD7	protein_coding	0.118583	5.43219	5.64931	1.81225e-08	1.78302e-06	8.94785		ENSG00000125459	55154	MSTO1	protein_coding	-0.148456	3.35462	-4.65679	3.3969e-06	0.000333312	4.15207
ENSG00000197312	84301	DDI2	protein_coding	-0.0782129	6.26733	-5.6451	1.85653e-08	1.81578e-06	8.91296		ENSG00000150681	64407	RGS18	protein_coding	0.222661	7.02649	4.65611	3.40794e-06	0.000333312	4.03151
ENSG00000120129	1843	DUSP1	protein_coding	0.164964	7.39	5.6391	1.9215e-08	1.86826e-06	8.88246		ENSG00000083720	5019	OXCT1	protein_coding	-0.1416	4.53405	-4.65176	3.48003e-06	0.000338361	4.06978
ENSG00000076685	22978	NT5C2	protein_coding	0.104538	7.44972	5.63207	2.00042e-08	1.93362e-06	8.84331		ENSG00000232593	102723508	KANTR	protein_coding	-0.124983	4.52422	-4.64465	3.60074e-06	0.000347733	4.03823
ENSG00000070501	5423	POLB	protein_coding	0.0981565	4.31337	5.63082	2.01469e-08	1.9361e-06	8.89406		ENSG00000130684	26152	ZNF337	protein_coding	-0.104752	4.97248	-4.64304	3.62871e-06	0.000347733	4.00968
ENSG00000159958	115650	TNFRSF13C	protein_coding	-0.243996	1.70015	-5.6264	2.06636e-08	1.97427e-06	8.7863		ENSG00000136868	1317	SLC31A1	protein_coding	0.149534	4.69003	4.64242	3.63953e-06	0.000347733	4.0155
ENSG00000135334	55122	AKIRIN2	protein_coding	0.0809654	4.43135	5.62321	2.10431e-08	1.99897e-06	8.84431		ENSG00000162415	57643	ZSWIM5	protein_coding	-0.236279	1.72834	-4.63796	3.71826e-06	0.000353214	4.02408
ENSG00000236901	81571	MIR600HG	lncRNA	-0.175605	3.71679	-5.62168	2.12281e-08	2.00503e-06	8.87014		ENSG00000124333	6845	VAMP7	protein_coding	0.13112	5.22347	4.63521	3.76748e-06	0.000355844	3.96134
ENSG00000165733	9790	BMS1	protein_coding	-0.0745745	5.26289	-5.61936	2.15109e-08	2.01593e-06	8.79252		ENSG00000162496	9249	DHRS3	protein_coding	-0.157525	3.3576	-4.62699	3.91861e-06	0.000364065	4.01701
ENSG00000145414	92345	NAF1	protein_coding	-0.11362	2.23738	-5.6181	2.16655e-08	2.01593e-06	8.81848		ENSG00000213626	81606	LBH	protein_coding	-0.140016	7.14382	-4.62659	3.92607e-06	0.000364065	3.89897
ENSG00000198818	113402	SFT2D1	protein_coding	0.0745971	4.80466	5.6169	2.18146e-08	2.01593e-06	8.79573		ENSG00000146021	26249	KLHL3	protein_coding	-0.220845	3.54156	-4.62614	3.93459e-06	0.000364065	4.01207
ENSG00000111962	10090	UST	protein_coding	-0.166678	2.68916	-5.61677	2.18314e-08	2.01593e-06	8.84231		ENSG00000095319	23511	NUP188	protein_coding	-0.168365	4.70766	-4.62571	3.94262e-06	0.000364065	3.94277
ENSG00000198585	131870	NUDT16	protein_coding	0.0921633	5.69841	5.61457	2.21064e-08	2.02999e-06	8.75334		ENSG00000125485	64794	DDX31	protein_coding	-0.134864	3.45885	-4.62206	4.0121e-06	0.000368422	3.99509
ENSG00000070190	27071	DAPP1	protein_coding	0.0971006	7.06311	5.6118	2.24594e-08	2.051e-06	8.73012		ENSG00000009954	9031	BAZ1B	protein_coding	-0.0890443	6.28135	-4.6181	4.08861e-06	0.000371703	3.86076
ENSG00000111052	8825	LIN7A	protein_coding	0.165419	6.01212	5.60546	2.32855e-08	2.11475e-06	8.69886		ENSG00000149516	932	MS4A3	protein_coding	0.45434	1.96493	4.61684	4.11339e-06	0.000371703	3.95119
ENSG00000158201	171586	ABHD3	protein_coding	0.0962164	6.17298	5.59863	2.42085e-08	2.16468e-06	8.66022		ENSG00000135655	9958	USP15	protein_coding	0.153398	9.10384	4.61674	4.11529e-06	0.000371703	3.87943
ENSG00000160185	53347	UBASH3A	protein_coding	-0.116049	4.59942	-5.59721	2.44037e-08	2.16468e-06	8.69649		ENSG00000258727	102724814	AP1G2-AS1	lncRNA	-0.150546	2.63523	-4.61317	4.1859e-06	0.000374039	3.97093
ENSG00000116711	5321	PLA2G4A	protein_coding	0.127193	3.02459	5.59611	2.45572e-08	2.16468e-06	8.74095		ENSG00000143933	805	CALM2	protein_coding	0.13503	8.30672	4.61315	4.18641e-06	0.000374039	3.85155
ENSG00000228242	NA	XPC-AS1	lncRNA	0.169818	4.18335	5.59602	2.45698e-08	2.16468e-06	8.70574		ENSG00000174125	7096	TLR1	protein_coding	0.178006	8.54713	4.60984	4.25296e-06	0.000377942	3.84096
ENSG00000170852	25948	KBTBD2	protein_coding	0.064006	6.81187	5.59601	2.45711e-08	2.16468e-06	8.64347		ENSG00000217555	51192	CKLF	protein_coding	0.164854	4.89769	4.60119	4.4317e-06	0.000391719	3.82861
ENSG00000110448	921	CD5	protein_coding	-0.140897	4.72254	-5.59566	2.46209e-08	2.16468e-06	8.68062		ENSG00000151320	9472	AKAP6	protein_coding	-0.416812	2.38137	-4.59657	4.53022e-06	0.000397482	3.88494
ENSG00000142867	8915	BCL10	protein_coding	0.0645642	5.20854	5.59368	2.48989e-08	2.17753e-06	8.65192		ENSG00000165521	161436	EML5	protein_coding	-0.209142	3.11188	-4.59588	4.54499e-06	0.000397482	3.89252
ENSG00000231365	101929147	WARS2-AS1	lncRNA	-0.118577	3.59677	-5.59269	2.50401e-08	2.17835e-06	8.71766		ENSG00000250995	NA	TMEM30BP1	processed_pseudogene	0.302337	0.439253	4.59087	4.65461e-06	0.000404927	3.62251
ENSG00000231074	414777	HCG18	lncRNA	-0.0846094	7.03213	-5.59053	2.53493e-08	2.19371e-06	8.61407		ENSG00000136717	274	BIN1	protein_coding	-0.138721	5.17429	-4.58869	4.70286e-06	0.000405332	3.75351
ENSG00000253438	100750225	PCAT1	lncRNA	-0.154685	2.9906	-5.5873	2.58185e-08	2.22268e-06	8.69225		ENSG00000163171	10602	CDC42EP3	protein_coding	0.153838	7.18268	4.58845	4.70831e-06	0.000405332	3.72911
ENSG00000114374	64595	USP9Y	protein_coding	-0.101672	1.42499	-5.57298	2.80026e-08	2.39821e-06	8.61738		ENSG00000011523	23177	CEP68	protein_coding	-0.13399	4.34948	-4.58107	4.87594e-06	0.000415536	3.76544
ENSG00000145041	9730	DCAF1	protein_coding	-0.0668775	5.14156	-5.56862	2.87018e-08	2.44543e-06	8.52245		ENSG00000162408	79707	NOL9	protein_coding	-0.135885	4.8482	-4.58102	4.87713e-06	0.000415536	3.73685
ENSG00000255310	NA		lncRNA	-0.122934	2.84029	-5.56533	2.92426e-08	2.47536e-06	8.57227		ENSG00000149534	2206	MS4A2	protein_coding	0.583426	1.78179	4.57101	5.11373e-06	0.000432801	3.74265
ENSG00000021574	6683	SPAST	protein_coding	0.0733745	5.66437	5.56466	2.93527e-08	2.47536e-06	8.48377		ENSG00000132357	84674	CARD6	protein_coding	0.147166	4.08897	4.56924	5.15669e-06	0.000432801	3.7214
ENSG00000138069	5861	RAB1A	protein_coding	0.0720323	5.82978	5.55612	3.08047e-08	2.58463e-06	8.4346		ENSG00000065357	1606	DGKA	protein_coding	-0.156177	6.48855	-4.56846	5.17577e-06	0.000432801	3.63845
ENSG00000118564	26234	FBXL5	protein_coding	0.123186	8.91847	5.55328	3.13029e-08	2.59952e-06	8.43372		ENSG00000152804	3087	HHEX	protein_coding	0.128331	4.22407	4.56713	5.20835e-06	0.000432801	3.70526
ENSG00000135404	967	CD63	protein_coding	0.0971287	6.34618	5.55276	3.13955e-08	2.59952e-06	8.41048		ENSG00000145982	10667	FARS2	protein_coding	-0.119663	3.738	-4.56704	5.21069e-06	0.000432801	3.73992
ENSG00000157514	1831	TSC22D3	protein_coding	0.128653	7.96435	5.55243	3.1454e-08	2.59952e-06	8.41723		ENSG00000136153	4008	LMO7	protein_coding	-0.194273	3.46804	-4.56446	5.27456e-06	0.000435916	3.74139
ENSG00000072401	7321	UBE2D1	protein_coding	0.151507	5.93746	5.54775	3.22947e-08	2.65572e-06	8.38782		ENSG00000275131	NA	PDE4DIPP2	transcribed_unprocessed_pseudogene	-0.147705	5.03947	-4.56147	5.34963e-06	0.00043992	3.64401
ENSG00000276900	NA		lncRNA	0.157585	3.76722	5.54624	3.25725e-08	2.6653e-06	8.45717		ENSG00000183784	NA	DOCK8-AS1	lncRNA	0.2329	1.24174	4.55637	5.4797e-06	0.000448386	3.62041
ENSG00000169764	7360	UGP2	protein_coding	0.0548358	5.97683	5.54414	3.29589e-08	2.68363e-06	8.36813		ENSG00000214552	NA	COPS8P2	processed_pseudogene	-0.351276	0.424769	-4.55408	5.5393e-06	0.000448517	3.33986
ENSG00000015475	637	BID	protein_coding	0.105148	6.19777	5.54158	3.34381e-08	2.70584e-06	8.35146		ENSG00000169045	3187	HNRNPH1	protein_coding	-0.0896144	8.52302	-4.55335	5.5585e-06	0.000448517	3.58704
ENSG00000135766	54583	EGLN1	protein_coding	0.129462	6.97471	5.54094	3.3559e-08	2.70584e-06	8.34635		ENSG00000172232	566	AZU1	protein_coding	0.505126	-0.653382	4.55319	5.56271e-06	0.000448517	3.01207
ENSG00000064763	55711	FAR2	protein_coding	0.145056	5.23363	5.53702	3.43092e-08	2.7529e-06	8.34536		ENSG00000152495	814	CAMK4	protein_coding	-0.192883	6.9187	-4.54687	5.73072e-06	0.000459821	3.54259
ENSG00000162645	2634	GBP2	protein_coding	0.1217	8.53838	5.53082	3.55263e-08	2.83678e-06	8.30779		ENSG00000164125	51313	GASK1B	protein_coding	0.193369	5.61576	4.54145	5.87863e-06	0.00046941	3.52966
ENSG00000168685	3575	IL7R	protein_coding	-0.11627	9.34396	-5.52439	3.6835e-08	2.92714e-06	8.28287		ENSG00000282961	101867536	PRNCR1	lncRNA	-0.265901	2.6067	-4.53812	5.97135e-06	0.000472305	3.64688
ENSG00000103365	23062	GGA2	protein_coding	-0.0872283	6.392	-5.52338	3.70446e-08	2.92972e-06	8.25242		ENSG00000171522	5734	PTGER4	protein_coding	0.107241	5.95653	4.53786	5.97864e-06	0.000472305	3.50671
ENSG00000120280	80231	TASL	protein_coding	0.108238	4.51774	5.52165	3.74074e-08	2.94432e-06	8.29528		ENSG00000055163	26999	CYFIP2	protein_coding	-0.111649	7.69218	-4.53708	6.00061e-06	0.000472305	3.50543
ENSG00000155966	2334	AFF2	protein_coding	0.182	3.95034	5.52074	3.75985e-08	2.94533e-06	8.31235		ENSG00000213246	6827	SUPT4H1	protein_coding	0.128247	5.4572	4.53523	6.05298e-06	0.000474169	3.50836
ENSG00000196092	5079	PAX5	protein_coding	-0.27728	3.84299	-5.51872	3.80274e-08	2.96015e-06	8.3139		ENSG00000121691	847	CAT	protein_coding	0.18336	7.85699	4.5332	6.11082e-06	0.000476442	3.4907
ENSG00000261716	NA	H2BC20P	transcribed_unprocessed_pseudogene	0.0967148	5.51678	5.51805	3.81715e-08	2.96015e-06	8.23662		ENSG00000163751	1359	CPA3	protein_coding	0.525012	2.20715	4.5309	6.17728e-06	0.000477362	3.60935
ENSG00000162819	148362	BROX	protein_coding	0.067596	6.3293	5.51733	3.83249e-08	2.96015e-06	8.22001		ENSG00000117602	11123	RCAN3	protein_coding	-0.172697	6.09797	-4.53046	6.18985e-06	0.000477362	3.47459
ENSG00000184178	152579	SCFD2	protein_coding	-0.0803113	4.44161	-5.50917	4.01191e-08	3.08432e-06	8.23178		ENSG00000078269	8871	SYNJ2	protein_coding	-0.159756	3.86925	-4.52889	6.23561e-06	0.000477362	3.56382
ENSG00000159753	146206	CARMIL2	protein_coding	-0.175908	3.12908	-5.50549	4.09551e-08	3.12835e-06	8.25902		ENSG00000155966	2334	AFF2	protein_coding	0.249507	3.95034	4.52731	6.28216e-06	0.000477362	3.54422
ENSG00000108433	9570	GOSR2	protein_coding	-0.0581219	6.07171	-5.50215	4.17287e-08	3.12835e-06	8.14134		ENSG00000176225	25914	RTTN	protein_coding	-0.130482	5.3848	-4.52698	6.29195e-06	0.000477362	3.47622
ENSG00000170909	126014	OSCAR	protein_coding	0.133834	3.63424	5.50185	4.17992e-08	3.12835e-06	8.22478		ENSG00000109113	83871	RAB34	protein_coding	0.171441	2.71233	4.52684	6.2959e-06	0.000477362	3.59858
ENSG00000253214	105375924		lncRNA	0.241461	0.648759	5.5016	4.1857e-08	3.12835e-06	7.85163		ENSG00000245937	644873	SLC12A2-DT	lncRNA	-0.136067	4.91933	-4.51539	6.64264e-06	0.000501353	3.44812
ENSG00000172845	6670	SP3	protein_coding	0.0688485	8.36572	5.5014	4.19041e-08	3.12835e-06	8.14759		ENSG00000198286	84433	CARD11	protein_coding	-0.151841	5.29583	-4.50949	6.82839e-06	0.000513029	3.40055
ENSG00000011600	7305	TYROBP	protein_coding	0.124684	7.25773	5.50103	4.19925e-08	3.12835e-06	8.13444		ENSG00000111328	8099	CDK2AP1	protein_coding	0.156573	3.88385	4.50394	7.00787e-06	0.000524131	3.44677
ENSG00000165879	10023	FRAT1	protein_coding	0.129604	5.96735	5.50092	4.20166e-08	3.12835e-06	8.13527		ENSG00000168675	753	LDLRAD4	protein_coding	-0.167029	6.27476	-4.50288	7.04254e-06	0.000524352	3.35062
ENSG00000272501	NA		lncRNA	0.110066	4.71532	5.50012	4.22067e-08	3.12841e-06	8.16824		ENSG00000164038	133308	SLC9B2	protein_coding	-0.1894	3.0162	-4.49781	7.21091e-06	0.00053448	3.47107
ENSG00000140749	10261	IGSF6	protein_coding	0.134425	7.96817	5.49519	4.33874e-08	3.20156e-06	8.10989		ENSG00000078687	57690	TNRC6C	protein_coding	-0.182614	5.36503	-4.49545	7.29051e-06	0.000536219	3.33991
ENSG00000162739	114836	SLAMF6	protein_coding	-0.101011	5.59736	-5.49237	4.40769e-08	3.23799e-06	8.0979		ENSG00000164032	3015	H2AZ1	protein_coding	0.124031	5.8022	4.4952	7.29925e-06	0.000536219	3.32596
ENSG00000100403	23264	ZC3H7B	protein_coding	-0.0695966	4.54768	-5.48565	4.57609e-08	3.34682e-06	8.09923		ENSG00000167721	55720	TSR1	protein_coding	-0.117214	4.56652	-4.49159	7.42299e-06	0.000541611	3.3611
ENSG00000184675	139285	AMER1	protein_coding	-0.0847926	3.14671	-5.48357	4.62964e-08	3.37107e-06	8.14476		ENSG00000151882	56477	CCL28	protein_coding	-0.174417	2.20787	-4.49028	7.46829e-06	0.000541611	3.43699
ENSG00000118518	81847	RNF146	protein_coding	0.0738059	5.74434	5.4807	4.70432e-08	3.40733e-06	8.03284		ENSG00000068831	10235	RASGRP2	protein_coding	-0.0827308	7.04233	-4.4902	7.47095e-06	0.000541611	3.29474
ENSG00000118971	894	CCND2	protein_coding	-0.0958133	6.76664	-5.48008	4.72066e-08	3.40733e-06	8.01983		ENSG00000244560	NA		transcribed_unprocessed_pseudogene	-0.256114	1.41837	-4.48193	7.76384e-06	0.000560386	3.32468
ENSG00000285693	NA		lncRNA	0.133073	3.1596	5.47692	4.80454e-08	3.45279e-06	8.10929		ENSG00000091317	54918	CMTM6	protein_coding	0.144318	8.46818	4.48071	7.80826e-06	0.000561142	3.26967
ENSG00000122507	27241	BBS9	protein_coding	-0.0938837	4.63447	-5.47413	4.87982e-08	3.49171e-06	8.0389		ENSG00000169764	7360	UGP2	protein_coding	0.0742725	5.97683	4.47813	7.90203e-06	0.000561982	3.24649
ENSG00000125779	80025	PANK2	protein_coding	0.057529	6.06978	5.47192	4.94049e-08	3.51988e-06	7.97993		ENSG00000176597	84002	B3GNT5	protein_coding	0.210332	4.18206	4.47802	7.90633e-06	0.000561982	3.31776
ENSG00000112486	1235	CCR6	protein_coding	-0.203007	3.92436	-5.47042	4.98173e-08	3.53404e-06	8.05176		ENSG00000247626	92935	MARS2	protein_coding	-0.112541	3.65242	-4.47759	7.92194e-06	0.000561982	3.35413
ENSG00000139318	1848	DUSP6	protein_coding	0.108456	6.96843	5.46904	5.0202e-08	3.5461e-06	7.96304		ENSG00000149474	57325	KAT14	protein_coding	-0.101375	4.38162	-4.47664	7.95712e-06	0.000562065	3.30456
ENSG00000143878	388	RHOB	protein_coding	0.121786	5.85313	5.4674	5.06619e-08	3.56337e-06	7.9584		ENSG00000181826	768211	RELL1	protein_coding	0.179162	5.5048	4.47331	8.08092e-06	0.000568381	3.23383
ENSG00000154930	84532	ACSS1	protein_coding	-0.0692019	5.24417	-5.4602	5.27336e-08	3.69336e-06	7.93753		ENSG00000135404	967	CD63	protein_coding	0.131168	6.34618	4.47041	8.19011e-06	0.00057362	3.20843
ENSG00000011295	54902	TTC19	protein_coding	-0.0745747	4.61369	-5.45924	5.3016e-08	3.69748e-06	7.96211		ENSG00000139318	1848	DUSP6	protein_coding	0.148595	6.96843	4.4652	8.39037e-06	0.000582756	3.18677
ENSG00000254093	54984	PINX1	protein_coding	-0.120333	2.44283	-5.45559	5.41012e-08	3.74604e-06	7.98541		ENSG00000255112	57132	CHMP1B	protein_coding	0.121016	6.76298	4.46518	8.39107e-06	0.000582756	3.18498
ENSG00000182670	7267	TTC3	protein_coding	-0.0848603	7.28399	-5.45538	5.41657e-08	3.74604e-06	7.89061		ENSG00000104343	55284	UBE2W	protein_coding	0.136386	6.2911	4.46179	8.52393e-06	0.000586925	3.17188
ENSG00000174718	55196	RESF1	protein_coding	0.105437	10.4587	5.45173	5.52738e-08	3.79306e-06	7.9165		ENSG00000259343	NA	TMC3-AS1	lncRNA	-0.227019	1.65174	-4.46101	8.55475e-06	0.000586925	3.27069
ENSG00000164823	734	OSGIN2	protein_coding	0.129384	5.60903	5.45163	5.53045e-08	3.79306e-06	7.88043		ENSG00000072858	54847	SIDT1	protein_coding	-0.162392	5.11849	-4.46094	8.55762e-06	0.000586925	3.19948
ENSG00000107372	7763	ZFAND5	protein_coding	0.0681672	7.42536	5.44818	5.6373e-08	3.85037e-06	7.85437		ENSG00000107372	7763	ZFAND5	protein_coding	0.0934726	7.42536	4.45129	8.94791e-06	0.000611157	3.12877
ENSG00000068697	9741	LAPTM4A	protein_coding	0.0712931	5.21363	5.4446	5.75066e-08	3.9014e-06	7.85609		ENSG00000008394	4257	MGST1	protein_coding	0.210533	2.49791	4.44834	9.07023e-06	0.000616962	3.26767
ENSG00000132155	5894	RAF1	protein_coding	0.10106	7.76057	5.44433	5.75922e-08	3.9014e-06	7.83698		ENSG00000115687	23178	PASK	protein_coding	-0.232012	4.56247	-4.44588	9.17407e-06	0.000621468	3.16463
ENSG00000072858	54847	SIDT1	protein_coding	-0.118026	5.11849	-5.4391	5.92836e-08	3.99959e-06	7.832		ENSG00000152894	5796	PTPRK	protein_coding	-0.381313	2.62044	-4.44093	9.38577e-06	0.000633214	3.23664
ENSG00000170989	1901	S1PR1	protein_coding	-0.0959677	6.96656	-5.43642	6.01706e-08	4.04293e-06	7.78956		ENSG00000104880	23370	ARHGEF18	protein_coding	-0.106592	7.28481	-4.43991	9.43002e-06	0.000633613	3.07861
ENSG00000254477	NA		lncRNA	0.167424	1.4749	5.43116	6.19487e-08	4.14555e-06	7.77237		ENSG00000165733	9790	BMS1	protein_coding	-0.0987195	5.26289	-4.43683	9.56443e-06	0.000640042	3.08838
ENSG00000189050	51136	RNFT1	protein_coding	0.0746567	4.42359	5.42395	6.44696e-08	4.29684e-06	7.7833		ENSG00000119285	55127	HEATR1	protein_coding	-0.132394	6.13968	-4.43476	9.65626e-06	0.000643582	3.05702
ENSG00000153064	55024	BANK1	protein_coding	-0.1816	5.50571	-5.422	6.51653e-08	4.32577e-06	7.73259		ENSG00000198648	27347	STK39	protein_coding	-0.1516	4.44317	-4.43217	9.77178e-06	0.000648666	3.11157
ENSG00000133065	254428	SLC41A1	protein_coding	-0.166272	2.10392	-5.42009	6.58568e-08	4.35419e-06	7.77937		ENSG00000120265	5110	PCMT1	protein_coding	0.131105	5.22477	4.43046	9.84915e-06	0.000651186	3.06503
ENSG00000178104	124904395	PDE4DIP	protein_coding	-0.0848503	5.86379	-5.41657	6.71495e-08	4.42197e-06	7.69122		ENSG00000130755	9535	GMFG	protein_coding	0.181022	6.15694	4.42685	1.00136e-05	0.000658266	3.02517
ENSG00000112763	11120	BTN2A1	protein_coding	0.0750963	5.7038	5.40778	7.04874e-08	4.62336e-06	7.64699		ENSG00000181631	53829	P2RY13	protein_coding	0.188774	6.06258	4.42637	1.00359e-05	0.000658266	3.02032
ENSG00000196954	837	CASP4	protein_coding	0.10228	7.87528	5.40615	7.11208e-08	4.64647e-06	7.63681		ENSG00000279342	NA		lncRNA	-0.162877	2.92796	-4.42217	1.02313e-05	0.0006659	3.15324
ENSG00000154889	65258	MPPE1	protein_coding	0.0982149	6.39113	5.40381	7.2043e-08	4.68819e-06	7.61739		ENSG00000086712	55787	TXLNG	protein_coding	-0.0947282	4.39133	-4.42214	1.02328e-05	0.0006659	3.07033
ENSG00000155508	9337	CNOT8	protein_coding	0.0459114	6.34297	5.39682	7.48717e-08	4.85315e-06	7.58103		ENSG00000150995	3708	ITPR1	protein_coding	-0.135251	7.40946	-4.41741	1.04571e-05	0.000677101	2.98147
ENSG00000213341	1147	CHUK	protein_coding	0.0725696	5.57563	5.39546	7.54331e-08	4.86572e-06	7.5861		ENSG00000165672	10935	PRDX3	protein_coding	0.0940061	5.67565	4.41679	1.04869e-05	0.000677101	2.98722
ENSG00000182487	NA	NCF1B	transcribed_unprocessed_pseudogene	0.150524	6.19327	5.39493	7.56543e-08	4.86572e-06	7.57241		ENSG00000211747	NA	TRBV20-1	TR_V_gene	-0.201021	2.60151	-4.41433	1.06058e-05	0.000682116	3.12551
ENSG00000169228	53917	RAB24	protein_coding	0.106571	5.82538	5.39263	7.66155e-08	4.90844e-06	7.5657		ENSG00000096433	3710	ITPR3	protein_coding	-0.152982	4.95778	-4.4105	1.07935e-05	0.000690634	2.98875
ENSG00000138433	9541	CIR1	protein_coding	0.0883797	5.37447	5.39021	7.76391e-08	4.9462e-06	7.5663		ENSG00000123700	3759	KCNJ2	protein_coding	0.218018	7.1351	4.40993	1.08218e-05	0.000690634	2.94838
ENSG00000279670	NA		TEC	-0.163864	1.1207	-5.38983	7.78034e-08	4.9462e-06	7.44348		ENSG00000174130	10333	TLR6	protein_coding	0.188591	7.46738	4.40822	1.09067e-05	0.000693372	2.94412
ENSG00000019485	56981	PRDM11	protein_coding	-0.168489	2.44876	-5.38625	7.93499e-08	5.02519e-06	7.63368		ENSG00000229127	NA	KANSL1L-AS1	lncRNA	-0.14156	3.12162	-4.40718	1.09587e-05	0.000694012	3.0853
ENSG00000198160	57708	MIER1	protein_coding	0.0652598	6.82222	5.38388	8.03869e-08	5.07143e-06	7.51245		ENSG00000236901	81571	MIR600HG	lncRNA	-0.23092	3.71679	-4.40475	1.10813e-05	0.000699092	3.04633
ENSG00000154358	84033	OBSCN	protein_coding	-0.180632	4.86403	-5.3825	8.09979e-08	5.09055e-06	7.54873		ENSG00000119596	56252	YLPM1	protein_coding	-0.117927	6.09311	-4.39985	1.13323e-05	0.000711653	2.90812
ENSG00000116489	829	CAPZA1	protein_coding	0.0899724	7.8474	5.37923	8.24654e-08	5.16314e-06	7.49567		ENSG00000145911	23138	N4BP3	protein_coding	-0.250045	1.06342	-4.39893	1.138e-05	0.000711653	2.95355
ENSG00000117862	51060	TXNDC12	protein_coding	0.0799636	5.38516	5.3784	8.28398e-08	5.16702e-06	7.5033		ENSG00000204946	100289678	ZNF783	protein_coding	-0.110555	4.19138	-4.39837	1.14095e-05	0.000711653	2.984
ENSG00000101084	55969	RAB5IF	protein_coding	0.0979384	5.94065	5.3771	8.34324e-08	5.18442e-06	7.48234		ENSG00000135698	10200	MPHOSPH6	protein_coding	-0.147247	2.81658	-4.39583	1.15427e-05	0.000712353	3.04631
ENSG00000160883	3101	HK3	protein_coding	0.128053	6.81112	5.37598	8.3949e-08	5.19698e-06	7.47242		ENSG00000269911	NA	FAM226B	lncRNA	-0.28288	-0.124925	-4.39576	1.15463e-05	0.000712353	2.46565
ENSG00000164938	94241	TP53INP1	protein_coding	0.0952258	7.44067	5.37433	8.47112e-08	5.22459e-06	7.46595		ENSG00000215712	729515	TMEM242	protein_coding	-0.116438	3.20858	-4.39569	1.155e-05	0.000712353	3.03296
ENSG00000171824	5394	EXOSC10	protein_coding	-0.0614112	5.34067	-5.37312	8.52728e-08	5.23588e-06	7.47634		ENSG00000154814	92106	OXNAD1	protein_coding	-0.15261	6.77045	-4.39312	1.16863e-05	0.00071808	2.87468
ENSG00000172215	10663	CXCR6	protein_coding	-0.212315	3.10826	-5.37258	8.55277e-08	5.23588e-06	7.56948		ENSG00000255398	8843	HCAR3	protein_coding	0.241114	5.80074	4.39128	1.17848e-05	0.000721446	2.8747
ENSG00000167106	399665	EEIG1	protein_coding	-0.154738	3.99965	-5.36923	8.71109e-08	5.30013e-06	7.51923		ENSG00000178802	4351	MPI	protein_coding	-0.11726	4.16957	-4.38757	1.19854e-05	0.000728254	2.93556
ENSG00000181826	768211	RELL1	protein_coding	0.128286	5.5048	5.369	8.72185e-08	5.30013e-06	7.44769		ENSG00000175857	202309	GAPT	protein_coding	0.173351	5.55198	4.38734	1.19985e-05	0.000728254	2.86554
ENSG00000132825	5509	PPP1R3D	protein_coding	0.0937962	5.20052	5.36431	8.94867e-08	5.41804e-06	7.43265		ENSG00000176160	124535	HSF5	protein_coding	-0.175736	1.53779	-4.38679	1.20282e-05	0.000728254	2.96005
ENSG00000116406	80267	EDEM3	protein_coding	0.0603215	6.86416	5.36091	9.11679e-08	5.49969e-06	7.39243		ENSG00000122224	4063	LY9	protein_coding	-0.12759	5.13403	-4.38367	1.22002e-05	0.00073429	2.8662
ENSG00000172197	154141	MBOAT1	protein_coding	0.0758388	5.38919	5.35802	9.26156e-08	5.5667e-06	7.39381		ENSG00000118508	10981	RAB32	protein_coding	0.151743	4.65501	4.38338	1.22167e-05	0.00073429	2.88751
ENSG00000145996	54901	CDKAL1	protein_coding	-0.0629721	4.92079	-5.35663	9.33237e-08	5.56935e-06	7.40929		ENSG00000244198	NA	ARHGEF35-AS1	lncRNA	-0.228825	4.8367	-4.38059	1.23727e-05	0.000740972	2.87084
ENSG00000168280	3800	KIF5C	protein_coding	-0.146486	3.67111	-5.35603	9.36313e-08	5.56935e-06	7.46994		ENSG00000110422	10114	HIPK3	protein_coding	0.117066	8.40076	4.37417	1.27392e-05	0.000759471	2.81096
ENSG00000149516	932	MS4A3	protein_coding	0.315312	1.96493	5.35595	9.36705e-08	5.56935e-06	7.43285		ENSG00000235532	100507612	LINC00402	lncRNA	-0.237893	4.02734	-4.37358	1.27735e-05	0.000759471	2.89562
ENSG00000156026	90550	MCU	protein_coding	0.0860908	4.23908	5.35231	9.55527e-08	5.6609e-06	7.41819		ENSG00000135372	55226	NAT10	protein_coding	-0.129997	4.66018	-4.37024	1.29689e-05	0.000768328	2.83504
ENSG00000177917	151188	ARL6IP6	protein_coding	0.0824569	4.40413	5.34614	9.88244e-08	5.83382e-06	7.37761		ENSG00000214279	619207	SCART1	protein_coding	-0.29225	1.87267	-4.36827	1.30855e-05	0.000772465	2.9091
ENSG00000134014	55140	ELP3	protein_coding	-0.081574	4.86913	-5.33981	1.02292e-07	6.00406e-06	7.3226		ENSG00000213930	2592	GALT	protein_coding	-0.112681	5.1474	-4.36595	1.32239e-05	0.000777429	2.7917
ENSG00000151694	6868	ADAM17	protein_coding	0.0802231	6.03904	5.33955	1.02435e-07	6.00406e-06	7.28513		ENSG00000160185	53347	UBASH3A	protein_coding	-0.151782	4.59942	-4.36455	1.3308e-05	0.000777429	2.81194
ENSG00000122862	5552	SRGN	protein_coding	0.150464	9.72031	5.33884	1.02835e-07	6.00624e-06	7.31183		ENSG00000046651	8481	OFD1	protein_coding	-0.120058	5.46676	-4.36451	1.33107e-05	0.000777429	2.77427
ENSG00000172575	10125	RASGRP1	protein_coding	-0.0903159	6.39984	-5.337	1.0387e-07	6.04531e-06	7.26891		ENSG00000135378	79056	PRRG4	protein_coding	0.251678	4.48933	4.36215	1.3454e-05	0.000778786	2.80601
ENSG00000103642	114294	LACTB	protein_coding	0.0986165	4.7178	5.33274	1.06303e-07	6.1652e-06	7.29216		ENSG00000107679	59338	PLEKHA1	protein_coding	-0.122189	5.99678	-4.3619	1.34688e-05	0.000778786	2.74826
ENSG00000236576	NA		processed_pseudogene	-0.21641	0.926691	-5.33159	1.06972e-07	6.18228e-06	7.09306		ENSG00000172795	167227	DCP2	protein_coding	0.107476	8.36216	4.36089	1.35312e-05	0.000778786	2.75451
ENSG00000197043	309	ANXA6	protein_coding	-0.0769421	7.99307	-5.32798	1.09096e-07	6.28311e-06	7.23155		ENSG00000198898	830	CAPZA2	protein_coding	0.173082	6.82544	4.36033	1.35654e-05	0.000778786	2.73548
ENSG00000276293	8396	PIP4K2B	protein_coding	-0.0563705	5.68522	-5.32579	1.10399e-07	6.31931e-06	7.22013		ENSG00000234997	NA	LINC02966	lncRNA	0.291303	0.795453	4.36026	1.35695e-05	0.000778786	2.74838
ENSG00000119471	84263	HSDL2	protein_coding	0.121685	5.7164	5.32525	1.10726e-07	6.31931e-06	7.21661		ENSG00000061936	6433	SFSWAP	protein_coding	-0.0946817	6.04203	-4.35763	1.37325e-05	0.000785412	2.72804
ENSG00000215580	NA	BCORP1	transcribed_unprocessed_pseudogene	-0.165364	-0.60776	-5.325	1.10872e-07	6.31931e-06	7.1979		ENSG00000112182	60468	BACH2	protein_coding	-0.270993	5.10978	-4.35223	1.40722e-05	0.000801308	2.7411
ENSG00000247982	283663	LINC00926	lncRNA	-0.239769	4.05632	-5.3188	1.14671e-07	6.5134e-06	7.26386		ENSG00000124181	5335	PLCG1	protein_coding	-0.155158	6.44459	-4.35168	1.41074e-05	0.000801308	2.69956
ENSG00000260316	124903619		lncRNA	-0.208848	0.168198	-5.31313	1.18252e-07	6.6938e-06	6.76291		ENSG00000134744	23318	TUT4	protein_coding	-0.112425	6.31838	-4.34946	1.42494e-05	0.000804204	2.69127
ENSG00000131724	3597	IL13RA1	protein_coding	0.14461	6.92958	5.31027	1.20101e-07	6.77524e-06	7.13076		ENSG00000115602	9173	IL1RL1	protein_coding	0.345551	3.21715	4.34936	1.42557e-05	0.000804204	2.83197
ENSG00000205423	255919	CNEP1R1	protein_coding	0.0921736	4.8884	5.30935	1.20699e-07	6.78071e-06	7.16278		ENSG00000118596	9194	SLC16A7	protein_coding	-0.123514	6.1698	-4.33953	1.49032e-05	0.000837872	2.65066
ENSG00000172007	83452	RAB33B	protein_coding	0.0995609	4.98122	5.30884	1.21035e-07	6.78071e-06	7.15497		ENSG00000109452	8821	INPP4B	protein_coding	-0.164424	7.23742	-4.33839	1.49803e-05	0.000839184	2.64423
ENSG00000184205	64061	TSPYL2	protein_coding	-0.122752	3.46866	-5.30824	1.21428e-07	6.78071e-06	7.23268		ENSG00000068784	55133	SRBD1	protein_coding	0.124833	5.27632	4.33768	1.5028e-05	0.000839184	2.666
ENSG00000168813	22847	ZNF507	protein_coding	-0.074944	5.61104	-5.30639	1.2265e-07	6.82588e-06	7.1238		ENSG00000255310	NA		lncRNA	-0.160689	2.84029	-4.33469	1.52321e-05	0.000847715	2.79454
ENSG00000141562	26502	NARF	protein_coding	0.0945189	5.26783	5.30514	1.23485e-07	6.84927e-06	7.12423		ENSG00000196700	57473	ZNF512B	protein_coding	-0.160644	2.10869	-4.33365	1.5304e-05	0.00084886	2.79141
ENSG00000180891	404093	CUEDC1	protein_coding	0.143195	2.91799	5.30248	1.25274e-07	6.92528e-06	7.21323		ENSG00000108474	9487	PIGL	protein_coding	-0.129792	3.58046	-4.33063	1.55132e-05	0.000857582	2.74234
ENSG00000229127	NA	KANSL1L-AS1	lncRNA	-0.101511	3.12162	-5.29773	1.28542e-07	7.07869e-06	7.1889		ENSG00000166130	121457	IKBIP	protein_coding	0.184582	4.94929	4.32853	1.56608e-05	0.000859962	2.64046
ENSG00000264456	NA		lncRNA	0.123066	1.4158	5.2972	1.28906e-07	7.07869e-06	7.09465		ENSG00000205542	7114	TMSB4X	protein_coding	0.102342	10.9565	4.32849	1.56638e-05	0.000859962	2.6656
ENSG00000168421	399	RHOH	protein_coding	-0.091836	5.89241	-5.29605	1.29712e-07	7.08655e-06	7.06461		ENSG00000152380	167555	FAM151B	protein_coding	0.202657	1.6501	4.3278	1.57123e-05	0.000859962	2.74804
ENSG00000136536	64844	MARCHF7	protein_coding	0.0821548	7.9964	5.2954	1.30169e-07	7.08655e-06	7.06321		ENSG00000187098	4286	MITF	protein_coding	0.234945	1.88005	4.32529	1.58909e-05	0.000866868	2.7506
ENSG00000021355	1992	SERPINB1	protein_coding	0.0986682	7.01815	5.29516	1.30335e-07	7.08655e-06	7.05273		ENSG00000204397	114769	CARD16	protein_coding	0.17164	4.85385	4.32087	1.621e-05	0.000881363	2.61617
ENSG00000164327	253260	RICTOR	protein_coding	0.0859707	8.41223	5.2932	1.31725e-07	7.12515e-06	7.05696		ENSG00000251667	NA	BRCC3P1	processed_pseudogene	-0.281093	-0.236569	-4.32003	1.62716e-05	0.000881411	2.13635
ENSG00000166949	4088	SMAD3	protein_coding	-0.131293	5.11003	-5.29294	1.31907e-07	7.12515e-06	7.0734		ENSG00000215374	100132103	FAM66B	lncRNA	-0.306369	1.23704	-4.3194	1.63175e-05	0.000881411	2.65695
ENSG00000198189	51170	HSD17B11	protein_coding	0.108102	7.41824	5.29157	1.32893e-07	7.14442e-06	7.03694		ENSG00000237803	NA	PIRAT1	lncRNA	0.287567	3.59781	4.31701	1.64936e-05	0.000881826	2.67466
ENSG00000144559	132001	TAMM41	protein_coding	-0.123019	2.85803	-5.29124	1.33129e-07	7.14442e-06	7.15798		ENSG00000160193	10785	WDR4	protein_coding	-0.153999	2.3615	-4.31697	1.64968e-05	0.000881826	2.72642
ENSG00000143933	805	CALM2	protein_coding	0.0922225	8.30672	5.28906	1.34705e-07	7.19678e-06	7.0345		ENSG00000188242	25845	SLC9A3-OT1	lncRNA	-0.193452	2.04571	-4.31681	1.65085e-05	0.000881826	2.72322
ENSG00000102218	6102	RP2	protein_coding	0.10218	6.45441	5.28869	1.34975e-07	7.19678e-06	7.01906		ENSG00000179409	50628	GEMIN4	protein_coding	-0.11319	3.76391	-4.3164	1.65386e-05	0.000881826	2.66332
ENSG00000163220	6280	S100A9	protein_coding	0.176656	10.598	5.28642	1.36637e-07	7.26195e-06	7.05865		ENSG00000185101	338440	ANO9	protein_coding	-0.186981	3.66973	-4.31471	1.66648e-05	0.000885701	2.6639
ENSG00000139641	23344	ESYT1	protein_coding	-0.0835554	6.87993	-5.28484	1.37806e-07	7.30063e-06	6.99908		ENSG00000174206	144577	KICS2	protein_coding	-0.134836	3.37966	-4.31168	1.68927e-05	0.000894655	2.67241
ENSG00000237489	387723	C10orf143	protein_coding	-0.153029	1.12103	-5.28296	1.3921e-07	7.3315e-06	6.89383		ENSG00000287554	NA		lncRNA	-0.431963	0.141139	-4.31104	1.69416e-05	0.000894655	2.26918
ENSG00000117335	4179	CD46	protein_coding	0.0924653	8.90623	5.28288	1.39276e-07	7.3315e-06	7.01167		ENSG00000116209	9528	TMEM59	protein_coding	0.131129	6.75979	4.30931	1.70739e-05	0.00089877	2.52038
ENSG00000010671	695	BTK	protein_coding	0.0737786	6.25071	5.28126	1.40495e-07	7.37222e-06	6.98196		ENSG00000165476	221035	REEP3	protein_coding	0.103173	4.51172	4.30607	1.73231e-05	0.000908995	2.57144
ENSG00000094916	23468	CBX5	protein_coding	-0.0977561	5.62164	-5.27757	1.43314e-07	7.49632e-06	6.97614		ENSG00000160208	23076	RRP1B	protein_coding	-0.101201	4.33442	-4.30331	1.75387e-05	0.000917396	2.57312
ENSG00000001497	81887	LAS1L	protein_coding	-0.0802877	4.42708	-5.27565	1.44812e-07	7.55077e-06	7.01416		ENSG00000197635	1803	DPP4	protein_coding	-0.170073	5.40341	-4.29908	1.78742e-05	0.000931995	2.50041
ENSG00000165672	10935	PRDX3	protein_coding	0.0669507	5.67565	5.27337	1.46599e-07	7.61993e-06	6.95073		ENSG00000108861	1845	DUSP3	protein_coding	0.127698	5.21778	4.29499	1.82043e-05	0.000946221	2.48486
ENSG00000070831	998	CDC42	protein_coding	0.0756041	8.86761	5.27186	1.47794e-07	7.65795e-06	6.95501		ENSG00000010810	2534	FYN	protein_coding	-0.101394	7.27567	-4.29194	1.8454e-05	0.000956194	2.44965
ENSG00000151151	253430	IPMK	protein_coding	0.122352	6.20886	5.27127	1.48264e-07	7.65831e-06	6.93106		ENSG00000198105	57209	ZNF248	protein_coding	-0.114646	4.08969	-4.29006	1.86101e-05	0.000959505	2.54027
ENSG00000163563	4332	MNDA	protein_coding	0.145041	10.0829	5.26366	1.5446e-07	7.95346e-06	6.93404		ENSG00000141562	26502	NARF	protein_coding	0.128073	5.26783	4.28977	1.8634e-05	0.000959505	2.46173
ENSG00000213719	1192	CLIC1	protein_coding	0.0998402	7.96659	5.25941	1.58031e-07	8.11208e-06	6.87743		ENSG00000182782	338442	HCAR2	protein_coding	0.226921	5.58147	4.28813	1.87709e-05	0.000961796	2.44425
ENSG00000171988	221037	JMJD1C	protein_coding	0.088417	8.84211	5.25005	1.66169e-07	8.50341e-06	6.84236		ENSG00000249274	NA	PDLIM1P4	processed_pseudogene	0.223479	1.59072	4.28784	1.87948e-05	0.000961796	2.58547
ENSG00000243646	3588	IL10RB	protein_coding	0.0937352	6.30082	5.24615	1.69687e-07	8.65663e-06	6.80163		ENSG00000198113	54863	TOR4A	protein_coding	0.125451	3.30263	4.28665	1.88948e-05	0.000963928	2.56135
ENSG00000198851	916	CD3E	protein_coding	-0.132528	3.91361	-5.24208	1.73426e-07	8.8202e-06	6.87953		ENSG00000102897	57149	LYRM1	protein_coding	0.112934	3.78774	4.28282	1.92212e-05	0.000975718	2.52512
ENSG00000160856	115352	FCRL3	protein_coding	-0.178986	5.4524	-5.23881	1.76484e-07	8.94815e-06	6.78472		ENSG00000080546	27244	SESN1	protein_coding	-0.138471	4.93488	-4.28255	1.9244e-05	0.000975718	2.45154
ENSG00000198455	158586	ZXDB	protein_coding	-0.083654	3.14829	-5.23816	1.77099e-07	8.95188e-06	6.88594		ENSG00000170837	2850	GPR27	protein_coding	0.219785	4.0232	4.28011	1.94541e-05	0.000983354	2.49383
ENSG00000151623	4306	NR3C2	protein_coding	-0.125574	4.92372	-5.23556	1.79587e-07	9.04996e-06	6.78624		ENSG00000143162	8804	CREG1	protein_coding	0.222565	5.96382	4.27816	1.96247e-05	0.000988952	2.39576
ENSG00000076248	7374	UNG	protein_coding	-0.10278	3.03621	-5.23291	1.82143e-07	9.12885e-06	6.86326		ENSG00000185947	10308	ZNF267	protein_coding	0.134857	6.40012	4.27518	1.98866e-05	0.000999104	2.37849
ENSG00000182782	338442	HCAR2	protein_coding	0.165208	5.58147	5.2328	1.82257e-07	9.12885e-06	6.74442		ENSG00000158321	26053	AUTS2	protein_coding	-0.228666	3.42296	-4.27034	2.03192e-05	0.00101775	2.50311
ENSG00000165209	55342	STRBP	protein_coding	-0.136283	4.77632	-5.23072	1.84296e-07	9.20311e-06	6.7736		ENSG00000180233	223082	ZNRF2	protein_coding	0.0853107	5.18319	4.26846	2.04897e-05	0.00102318	2.38249
ENSG00000124177	84181	CHD6	protein_coding	-0.0765323	6.71433	-5.22686	1.88131e-07	9.36634e-06	6.70228		ENSG00000163257	54876	DCAF16	protein_coding	-0.0930559	5.47376	-4.26717	2.06079e-05	0.00102599	2.36448
ENSG00000071626	26528	DAZAP1	protein_coding	-0.0673567	5.02341	-5.22405	1.90983e-07	9.47974e-06	6.72107		ENSG00000093167	9209	LRRFIP2	protein_coding	0.0980059	5.70198	4.2656	2.07527e-05	0.00103009	2.3483
ENSG00000271327	NA		lncRNA	0.138712	1.37347	5.22282	1.92242e-07	9.48938e-06	6.7111		ENSG00000118496	84085	FBXO30	protein_coding	0.0975112	5.52047	4.26265	2.10258e-05	0.00104053	2.34164
ENSG00000009954	9031	BAZ1B	protein_coding	-0.0600237	6.28135	-5.22273	1.92325e-07	9.48938e-06	6.6831		ENSG00000213639	5500	PPP1CB	protein_coding	0.112547	7.81676	4.26063	2.12158e-05	0.00104679	2.32659
ENSG00000135378	79056	PRRG4	protein_coding	0.180136	4.48933	5.22168	1.93411e-07	9.51456e-06	6.73497		ENSG00000114423	868	CBLB	protein_coding	-0.138011	5.61528	-4.25274	2.19707e-05	0.00108082	2.29976
ENSG00000137767	58472	SQOR	protein_coding	0.093009	6.62291	5.21656	1.98764e-07	9.73316e-06	6.64998		ENSG00000155657	7273	TTN	protein_coding	-0.239988	8.00809	-4.25037	2.22031e-05	0.00108901	2.28465
ENSG00000156502	6832	SUPV3L1	protein_coding	-0.0851241	3.95544	-5.21631	1.99033e-07	9.73316e-06	6.74263		ENSG00000206344	253018	HCG27	lncRNA	0.175414	6.81847	4.24945	2.22937e-05	0.00109021	2.27138
ENSG00000175471	79772	MCTP1	protein_coding	0.115227	6.20576	5.21077	2.04998e-07	9.99533e-06	6.62288		ENSG00000153310	51571	CYRIB	protein_coding	0.111197	7.83652	4.24562	2.2675e-05	0.00110559	2.26438
ENSG00000220517	NA	ASS1P1	processed_pseudogene	-0.188207	2.02982	-5.20778	2.08287e-07	1.01258e-05	6.71233		ENSG00000159352	5710	PSMD4	protein_coding	0.0950417	6.1625	4.24294	2.29448e-05	0.00111507	2.24718
ENSG00000002919	29916	SNX11	protein_coding	0.103104	4.78022	5.20506	2.11321e-07	1.02432e-05	6.63673		ENSG00000136630	3142	HLX	protein_coding	0.217855	3.98915	4.24236	2.30043e-05	0.00111507	2.32836
ENSG00000197381	104	ADARB1	protein_coding	-0.129992	4.33857	-5.19982	2.17295e-07	1.04874e-05	6.6387		ENSG00000138795	51176	LEF1	protein_coding	-0.18852	6.3807	-4.24053	2.31913e-05	0.00111895	2.23652
ENSG00000119917	3437	IFIT3	protein_coding	0.284956	7.26597	5.19899	2.18258e-07	1.04874e-05	6.56386		ENSG00000168615	8754	ADAM9	protein_coding	0.127982	4.85676	4.23949	2.32977e-05	0.00111895	2.2741
ENSG00000082438	22837	COBLL1	protein_coding	-0.171884	4.18641	-5.19898	2.18263e-07	1.04874e-05	6.64242		ENSG00000115310	57142	RTN4	protein_coding	0.0872059	6.13926	4.23936	2.33114e-05	0.00111895	2.23267
ENSG00000158615	84919	PPP1R15B	protein_coding	0.0477146	7.5099	5.1981	2.19289e-07	1.05062e-05	6.56111		ENSG00000163563	4332	MNDA	protein_coding	0.196142	10.0829	4.23893	2.33552e-05	0.00111895	2.27899
ENSG00000183735	29110	TBK1	protein_coding	0.0654877	5.73452	5.19608	2.21654e-07	1.05888e-05	6.55656		ENSG00000286646	NA	MAP3K5-AS2	lncRNA	0.17538	2.36656	4.23573	2.3688e-05	0.00112959	2.39902
ENSG00000204946	100289678	ZNF783	protein_coding	-0.0778125	4.19138	-5.19376	2.24408e-07	1.06895e-05	6.615		ENSG00000263961	440712	RHEX	protein_coding	0.538092	-0.55324	4.23548	2.3714e-05	0.00112959	1.64906
ENSG00000108924	3131	HLF	protein_coding	-0.295546	0.0222572	-5.1913	2.27362e-07	1.07991e-05	6.0708		ENSG00000184221	116448	OLIG1	protein_coding	0.295368	1.72237	4.23317	2.39576e-05	0.00113792	2.37352
ENSG00000107679	59338	PLEKHA1	protein_coding	-0.0866562	5.99678	-5.1889	2.30269e-07	1.09058e-05	6.51625		ENSG00000185666	8224	SYN3	protein_coding	-0.703912	-0.37449	-4.23061	2.42297e-05	0.00114754	1.76673
ENSG00000184677	9923	ZBTB40	protein_coding	-0.0723192	6.0515	-5.18826	2.31053e-07	1.09082e-05	6.51125		ENSG00000154027	26289	AK5	protein_coding	-0.328808	3.14106	-4.22989	2.43063e-05	0.00114788	2.35884
ENSG00000181778	169693	TMEM252	protein_coding	0.213389	1.17112	5.18778	2.3164e-07	1.09082e-05	6.51769		ENSG00000125630	84172	POLR1B	protein_coding	-0.146276	4.79396	-4.22824	2.44837e-05	0.00115196	2.23523
ENSG00000198934	57692	MAGEE1	protein_coding	-0.147148	0.915185	-5.18317	2.37382e-07	1.11468e-05	6.38322		ENSG00000274536	115891964	MIR223HG	lncRNA	0.174221	8.9459	4.22738	2.45769e-05	0.00115196	2.2096
[truncated: 2,941 more rows]
