# Supplementary material for: Distinct physiological, transcriptomic, and imaging characteristics of asthma-COPD overlap compared to asthma and COPD in smokers
Source: eBioMedicine. 2024 Nov 23;110:105453. doi: 10.1016/j.ebiom.2024.105453 (PMC11621799; doi:10.1016/j.ebiom.2024.105453)
Supplement: Supplementary Table S3 [file mmc11.xlsx]

## Sheet: GO analysis (GOLD)
COPD (GOLD criteria)											ACO (GOLD criteria)
ONTOLOGY	ID	Description	GeneRatio	BgRatio	pvalue	p.adjust	qvalue	geneID	Count		ONTOLOGY	ID	Description	GeneRatio	BgRatio	pvalue	p.adjust	qvalue	geneID	Count
BP	GO:0009620	response to fungus	18/1021	44/12069	5.25e-09	2e-05	1.82e-05	USP15/CLEC7A/CLEC4E/S100A9/BCL10/BTK/CLEC4A/CRK/TLR4/S100A8/GAPDH/CLEC4D/ELANE/S100A12/MPO/ARG1/CTSG/IL17RA	18		BP	GO:0032637	interleukin-8 production	16/509	64/12069	5.93654e-09	9.09181e-06	8.41739e-06	TLR2/TLR1/KLF4/TLR6/TMSB4X/BPI/ANXA1/TLR8/PYCARD/BCL10/CD33/CD58/RAB1A/CLEC7A/TLR5/LAMTOR5	16
BP	GO:0050832	defense response to fungus	15/1021	34/12069	2.93e-08	5.59e-05	5.1e-05	USP15/CLEC7A/CLEC4E/S100A9/BCL10/CLEC4A/S100A8/GAPDH/CLEC4D/ELANE/S100A12/MPO/ARG1/CTSG/IL17RA	15		BP	GO:0032677	regulation of interleukin-8 production	16/509	64/12069	5.93654e-09	9.09181e-06	8.41739e-06	TLR2/TLR1/KLF4/TLR6/TMSB4X/BPI/ANXA1/TLR8/PYCARD/BCL10/CD33/CD58/RAB1A/CLEC7A/TLR5/LAMTOR5	16
BP	GO:0032612	interleukin-1 production	23/1021	88/12069	6.94e-07	0.00037074	0.00033835	CASP8/CLEC7A/JAK2/CASP1/CARD16/TLR8/TYROBP/SERPINB1/CD36/TLR6/GHRL/LILRB4/AZU1/S1PR3/TLR4/ARRB2/NLRP12/PYCARD/NLRP3/NLRC4/HAVCR2/IL1R2/LILRA2	23		BP	GO:0050832	defense response to fungus	10/509	34/12069	8.56488e-07	0.000874475	0.000809607	CLEC4E/CLEC4A/USP15/S100A9/GAPDH/S100A8/BCL10/CLEC7A/ARG1/DEFA4	10
BP	GO:0032652	regulation of interleukin-1 production	23/1021	88/12069	6.94e-07	0.00037074	0.00033835	CASP8/CLEC7A/JAK2/CASP1/CARD16/TLR8/TYROBP/SERPINB1/CD36/TLR6/GHRL/LILRB4/AZU1/S1PR3/TLR4/ARRB2/NLRP12/PYCARD/NLRP3/NLRC4/HAVCR2/IL1R2/LILRA2	23		BP	GO:0009620	response to fungus	11/509	44/12069	1.45821e-06	0.00101888	0.000943301	CLEC4E/CLEC4A/USP15/S100A9/GAPDH/S100A8/BTK/BCL10/CLEC7A/ARG1/DEFA4	11
BP	GO:0032611	interleukin-1 beta production	21/1021	76/12069	7.78e-07	0.00037074	0.00033835	CASP8/CLEC7A/JAK2/CASP1/CARD16/TLR8/TYROBP/SERPINB1/CD36/TLR6/GHRL/LILRB4/AZU1/S1PR3/TLR4/ARRB2/NLRP12/PYCARD/NLRP3/NLRC4/LILRA2	21		BP	GO:0042116	macrophage activation	15/509	83/12069	1.66321e-06	0.00101888	0.000943301	TLR2/JAK2/PLA2G4A/IFNGR1/CEBPA/TLR1/TLR6/AIF1/AZU1/CTSC/BPI/IFNGR2/IL1RL1/NMI/TYROBP	15
BP	GO:0032651	regulation of interleukin-1 beta production	21/1021	76/12069	7.78e-07	0.00037074	0.00033835	CASP8/CLEC7A/JAK2/CASP1/CARD16/TLR8/TYROBP/SERPINB1/CD36/TLR6/GHRL/LILRB4/AZU1/S1PR3/TLR4/ARRB2/NLRP12/PYCARD/NLRP3/NLRC4/LILRA2	21		BP	GO:0071346	cellular response to type II interferon	14/509	82/12069	7.38678e-06	0.00377095	0.00349122	TLR2/JAK2/CASP1/IFNGR1/AIF1/GAPDH/IFNGR2/CDC42/GBP2/VIM/CD58/ARG1/VAMP3/ACTR3	14
BP	GO:0032637	interleukin-8 production	19/1021	64/12069	7.78e-07	0.00037074	0.00033835	TLR2/CLEC7A/TLR1/TLR8/FFAR2/BCL10/CD58/RAB1A/TLR6/TMSB4X/TLR4/DDIT3/KLF4/PYCARD/ELANE/C5AR2/PTPRC/LAMTOR5/LILRA2	19		BP	GO:0001774	microglial cell activation	9/509	35/12069	1.04022e-05	0.00455169	0.00421405	TLR2/JAK2/IFNGR1/TLR6/AIF1/AZU1/CTSC/IFNGR2/TYROBP	9
BP	GO:0032677	regulation of interleukin-8 production	19/1021	64/12069	7.78e-07	0.00037074	0.00033835	TLR2/CLEC7A/TLR1/TLR8/FFAR2/BCL10/CD58/RAB1A/TLR6/TMSB4X/TLR4/DDIT3/KLF4/PYCARD/ELANE/C5AR2/PTPRC/LAMTOR5/LILRA2	19		BP	GO:0002269	leukocyte activation involved in inflammatory response	9/509	37/12069	1.69976e-05	0.00650795	0.00602519	TLR2/JAK2/IFNGR1/TLR6/AIF1/AZU1/CTSC/IFNGR2/TYROBP	9
BP	GO:1903557	positive regulation of tumor necrosis factor superfamily cytokine production	23/1021	90/12069	1.07e-06	0.00045191	0.00041243	TLR2/CLEC7A/TLR1/JAK2/IFNGR1/BCL10/TYROBP/CD36/BTK/AZU1/TLR4/LRRK2/HLA-E/PYCARD/CYBB/PSEN1/AKAP12/CCR2/PTPRC/HAVCR2/LY96/LILRA2/PTAFR	23		BP	GO:0032717	negative regulation of interleukin-8 production	6/509	15/12069	1.97485e-05	0.00672109	0.00622252	KLF4/TLR6/TMSB4X/BPI/ANXA1/CD33	6
BP	GO:0032760	positive regulation of tumor necrosis factor production	22/1021	87/12069	2.21e-06	0.00084101	0.00076753	TLR2/CLEC7A/TLR1/JAK2/IFNGR1/TYROBP/CD36/BTK/AZU1/TLR4/LRRK2/HLA-E/PYCARD/CYBB/PSEN1/AKAP12/CCR2/PTPRC/HAVCR2/LY96/LILRA2/PTAFR	22		BP	GO:0032757	positive regulation of interleukin-8 production	10/509	48/12069	2.50927e-05	0.00768588	0.00711575	TLR2/TLR1/TLR8/PYCARD/BCL10/CD58/RAB1A/CLEC7A/TLR5/LAMTOR5	10
BP	GO:0002444	myeloid leukocyte mediated immunity	22/1021	94/12069	8.64e-06	0.00299503	0.00273335	ADAM17/TYROBP/CD300A/BTK/AZU1/MILR1/IRAK4/STXBP3/FCGR1A/HLA-E/ELANE/SNAP23/VAMP7/CCR2/TREM1/GAB2/ARG1/CTSG/PTAFR/FCER1A/ANXA3/LAT2	22		BP	GO:0061900	glial cell activation	9/509	41/12069	4.11802e-05	0.0114668	0.0106162	TLR2/JAK2/IFNGR1/TLR6/AIF1/AZU1/CTSC/IFNGR2/TYROBP	9
BP	GO:0032731	positive regulation of interleukin-1 beta production	15/1021	50/12069	9.76e-06	0.00310128	0.00283032	CASP8/CLEC7A/JAK2/CASP1/TLR8/TYROBP/CD36/TLR6/AZU1/TLR4/NLRP12/PYCARD/NLRP3/NLRC4/LILRA2	15		BP	GO:0050830	defense response to Gram-positive bacterium	11/509	64/12069	6.58527e-05	0.0137483	0.0127285	TLR2/TBK1/GBP2/CASP4/HMGB2/PYCARD/RNASE3/CD36/DEFA4/PPP1R11/ADAM17	11
BP	GO:0071346	cellular response to type II interferon	20/1021	82/12069	1.14e-05	0.00334173	0.00304976	TLR2/JAK2/IFNGR2/CASP1/IFNGR1/RAF1/GBP2/CD58/CDC42/PARP9/TLR4/STXBP3/GAPDH/VAMP3/ACTR3/VIM/AIF1/TYK2/KIF5B/ARG1	20		BP	GO:0032611	interleukin-1 beta production	12/509	76/12069	7.34659e-05	0.0137483	0.0127285	JAK2/CASP1/S1PR3/TLR6/AZU1/CARD16/TLR8/PYCARD/TYROBP/CD33/CLEC7A/CD36	12
BP	GO:0090148	membrane fission	13/1021	40/12069	1.46e-05	0.00396188	0.00361574	CHMP1B/SPAST/CHMP3/STAM2/SH3GLB1/EXOC8/CHMP5/EXOC1/EXOC6/CHMP2B/TSG101/VPS25/TMCC1	13		BP	GO:0032651	regulation of interleukin-1 beta production	12/509	76/12069	7.34659e-05	0.0137483	0.0127285	JAK2/CASP1/S1PR3/TLR6/AZU1/CARD16/TLR8/PYCARD/TYROBP/CD33/CLEC7A/CD36	12
BP	GO:0032732	positive regulation of interleukin-1 production	16/1021	58/12069	1.63e-05	0.00413096	0.00377004	CASP8/CLEC7A/JAK2/CASP1/TLR8/TYROBP/CD36/TLR6/AZU1/TLR4/NLRP12/PYCARD/NLRP3/NLRC4/HAVCR2/LILRA2	16		BP	GO:0032612	interleukin-1 production	13/509	88/12069	7.57461e-05	0.0137483	0.0127285	JAK2/CASP1/S1PR3/TLR6/AZU1/CARD16/ANXA1/TLR8/PYCARD/TYROBP/CD33/CLEC7A/CD36	13
BP	GO:0002446	neutrophil mediated immunity	11/1021	30/12069	1.82e-05	0.00431502	0.00393801	ADAM17/AZU1/IRAK4/STXBP3/ELANE/VAMP7/TREM1/ARG1/CTSG/PTAFR/ANXA3	11		BP	GO:0032652	regulation of interleukin-1 production	13/509	88/12069	7.57461e-05	0.0137483	0.0127285	JAK2/CASP1/S1PR3/TLR6/AZU1/CARD16/ANXA1/TLR8/PYCARD/TYROBP/CD33/CLEC7A/CD36	13
BP	GO:0002224	toll-like receptor signaling pathway	17/1021	65/12069	1.92e-05	0.00431502	0.00393801	TLR2/TLR1/CTSS/TLR8/BCL10/TASL/CD36/CD300A/BTK/TLR6/IRAK4/TLR4/ARRB2/MAPKAPK3/NFKBIZ/IRAK3/LY96	17		BP	GO:0002224	toll-like receptor signaling pathway	11/509	65/12069	7.63048e-05	0.0137483	0.0127285	TLR2/CTSS/TLR1/TLR6/TLR8/BTK/TASL/LY96/BCL10/CD36/TLR5	11
BP	GO:0032757	positive regulation of interleukin-8 production	14/1021	48/12069	2.75e-05	0.00582167	0.00531303	TLR2/CLEC7A/TLR1/TLR8/FFAR2/BCL10/CD58/RAB1A/TLR4/DDIT3/PYCARD/ELANE/LAMTOR5/LILRA2	14		BP	GO:0032755	positive regulation of interleukin-6 production	12/509	77/12069	8.37604e-05	0.0142532	0.0131959	TLR2/TLR1/TLR6/AIF1/ADORA2B/TLR8/BTK/PYCARD/BCL10/TYROBP/CLEC7A/CD36	12
BP	GO:0032755	positive regulation of interleukin-6 production	18/1021	77/12069	5.68e-05	0.0109142	0.00996065	TLR2/CLEC7A/TLR1/TLR8/AKIRIN2/BCL10/TYROBP/CD36/BTK/TLR6/TLR4/PYCARD/AIF1/LILRB2/IL1RAP/LILRA2/IL17RA/PTAFR	18		BP	GO:1903557	positive regulation of tumor necrosis factor superfamily cytokine production	13/509	90/12069	9.60063e-05	0.0154772	0.0143291	TLR2/JAK2/IFNGR1/TLR1/AZU1/BTK/CCR2/LY96/PYCARD/BCL10/TYROBP/CLEC7A/CD36	13
BP	GO:0009595	detection of biotic stimulus	10/1021	28/12069	5.73e-05	0.0109142	0.00996065	TLR2/CLEC7A/TLR1/TLR6/TLR4/NLRP3/DACH1/NLRC4/HLA-B/LY96	10		BP	GO:0098869	cellular oxidant detoxification	11/509	70/12069	0.000152507	0.0230691	0.0213578	MGST1/CAT/TXN/PRDX3/S100A9/SELENOT/PRDX5/PRDX1/GSTO1/CD36/MGST2	11
BP	GO:0062208	positive regulation of pattern recognition receptor signaling pathway	15/1021	58/12069	6.78e-05	0.0117635	0.0107358	USP15/TLR1/GBP2/TASL/CD36/PELI1/SLC15A4/BTK/TLR6/TLR4/NEK7/PJA2/RTN4/WDFY1/DDX3X	15		BP	GO:0051339	regulation of lyase activity	7/509	29/12069	0.000158162	0.0230691	0.0213578	ADORA2B/ADORA3/ISCU/CAP1/CCR2/TMIGD3/GNAI3	7
BP	GO:0043280	positive regulation of cysteine-type endopeptidase activity involved in apoptotic process	20/1021	92/12069	6.79e-05	0.0117635	0.0107358	CASP8/CLEC7A/FAS/TNFSF10/JAK2/CASP1/BID/S100A9/BCL10/ST20/S100A8/PMAIP1/NLRP12/PYCARD/NLRP3/NLRC4/ARL6IP5/DDX3X/UACA/MAP3K5	20		BP	GO:0061760	antifungal innate immune response	5/509	14/12069	0.000190787	0.0265627	0.0245923	CLEC4E/CLEC4A/USP15/BCL10/CLEC7A	5
BP	GO:0002752	cell surface pattern recognition receptor signaling pathway	14/1021	52/12069	7.32e-05	0.0121312	0.0110714	TLR2/TLR1/NMI/FFAR2/CHUK/PELI1/TLR6/IRAK4/TLR4/PJA2/NFKBIA/WDFY1/LY96/LILRA2	14		BP	GO:0032731	positive regulation of interleukin-1 beta production	9/509	50/12069	0.000210095	0.0268134	0.0248244	JAK2/CASP1/TLR6/AZU1/TLR8/PYCARD/TYROBP/CLEC7A/CD36	9
BP	GO:0001774	microglial cell activation	11/1021	35/12069	9.39e-05	0.0144753	0.0132106	TLR2/JAK2/IFNGR2/IFNGR1/TYROBP/TLR6/AZU1/LRRK2/CTSC/AIF1/PTPRC	11		BP	GO:0044091	membrane biogenesis	9/509	50/12069	0.000210095	0.0268134	0.0248244	REEP3/CHMP1B/SPAST/NLGN4Y/BROX/SERINC1/CHMP3/PTEN/ANXA2	9
BP	GO:0061097	regulation of protein tyrosine kinase activity	12/1021	41/12069	9.87e-05	0.0144753	0.0132106	ADAM17/UNC119/LILRB4/NCF1/FCGR1A/SNX6/RAP2C/PTPRC/MVP/ABI1/TSG101/VPS25	12		BP	GO:0045761	regulation of adenylate cyclase activity	6/509	22/12069	0.000228713	0.028022	0.0259433	ADORA2B/ADORA3/CAP1/CCR2/TMIGD3/GNAI3	6
BP	GO:0061900	glial cell activation	12/1021	41/12069	9.87e-05	0.0144753	0.0132106	TLR2/JAK2/IFNGR2/IFNGR1/TYROBP/TLR6/AZU1/LRRK2/PSEN1/CTSC/AIF1/PTPRC	12		BP	GO:1990748	cellular detoxification	12/509	86/12069	0.00024705	0.0291044	0.0269455	MGST1/CAT/TXN/PRDX3/S100A9/SELENOT/PRDX5/PRDX1/GSTO1/CD36/MGST2/MTARC1	12
BP	GO:0098543	detection of other organism	7/1021	15/12069	0.00010655	0.0150436	0.0137292	TLR2/CLEC7A/TLR1/TLR6/TLR4/NLRC4/HLA-B	7		BP	GO:0032760	positive regulation of tumor necrosis factor production	12/509	87/12069	0.000275844	0.0298885	0.0276714	TLR2/JAK2/IFNGR1/TLR1/AZU1/BTK/CCR2/LY96/PYCARD/TYROBP/CLEC7A/CD36	12
BP	GO:0140029	exocytic process	15/1021	61/12069	0.00012639	0.0162265	0.0148088	BTK/RAB8B/STXBP5/STX3/EXOC8/STXBP3/VAMP3/STX11/EXOC1/PSEN1/EXOC6/SNAP29/SNAP23/VAMP7/RALB	15		BP	GO:0002544	chronic inflammatory response	5/509	15/12069	0.000276306	0.0298885	0.0276714	S100A9/ADORA2B/S100A8/VNN1/IDO1	5
BP	GO:0098581	detection of external biotic stimulus	8/1021	20/12069	0.00012766	0.0162265	0.0148088	TLR2/CLEC7A/TLR1/TLR6/TLR4/NLRC4/HLA-B/LY96	8		BP	GO:0001776	leukocyte homeostasis	13/509	100/12069	0.00028298	0.0298885	0.0276714	FAS/HCAR2/GAPT/PPP2R3C/CASP3/CSF1/ANXA1/PMAIP1/BTK/CCR2/BCL10/ADAM17/TSC22D3	13
BP	GO:2001238	positive regulation of extrinsic apoptotic signaling pathway	12/1021	42/12069	0.0001277	0.0162265	0.0148088	TNFSF10/PTEN/BID/BCL10/TLR6/TLR4/LTBR/PMAIP1/PYCARD/PTPRC/TNFRSF12A/RBCK1	12		BP	GO:0033209	tumor necrosis factor-mediated signaling pathway	12/509	89/12069	0.000342048	0.0349231	0.0323326	JAK2/CASP1/FAS/TMSB4X/CARD16/CHUK/CASP4/PYCARD/RRAGA/SPPL2A/NFKBIA/ADAM17	12
BP	GO:0042116	macrophage activation	18/1021	83/12069	0.00015973	0.0195827	0.0178718	TLR2/TLR1/CEBPA/JAK2/NMI/IFNGR2/IFNGR1/PLA2G4A/TYROBP/TLR6/AZU1/TLR4/LRRK2/PJA2/CTSC/AIF1/PTPRC/HAVCR2	18		BP	GO:0046887	positive regulation of hormone secretion	11/509	78/12069	0.000404609	0.039978	0.0370125	JAK2/VAMP7/ACSL4/HCAR2/GPR27/SELENOT/SERP1/MPC2/RETN/RAB8B/SOX4	11
BP	GO:0002269	leukocyte activation involved in inflammatory response	11/1021	37/12069	0.00016439	0.0195827	0.0178718	TLR2/JAK2/IFNGR2/IFNGR1/TYROBP/TLR6/AZU1/LRRK2/CTSC/AIF1/PTPRC	11		BP	GO:0097237	cellular response to toxic substance	12/509	92/12069	0.000466302	0.0446338	0.0413229	MGST1/CAT/TXN/PRDX3/S100A9/SELENOT/PRDX5/PRDX1/GSTO1/CD36/MGST2/MTARC1	12
BP	GO:0002507	tolerance induction	9/1021	26/12069	0.00017825	0.0205908	0.0187918	MARCHF7/LILRB4/HLA-E/XKR8/CLC/LILRB2/HAVCR2/IRAK3/HLA-B	9		BP	GO:0043032	positive regulation of macrophage activation	5/509	17/12069	0.000530805	0.0455931	0.042211	PLA2G4A/CEBPA/TLR6/CTSC/IL1RL1	5
BP	GO:0140895	cell surface toll-like receptor signaling pathway	13/1021	50/12069	0.00019343	0.021687	0.0197922	TLR2/TLR1/NMI/CHUK/PELI1/TLR6/IRAK4/TLR4/PJA2/NFKBIA/WDFY1/LY96/LILRA2	13		BP	GO:0007190	activation of adenylate cyclase activity	4/509	10/12069	0.000535864	0.0455931	0.042211	ADORA2B/ADORA3/CAP1/TMIGD3	4
BP	GO:0071985	multivesicular body sorting pathway	12/1021	45/12069	0.00026199	0.0277735	0.0253469	CHMP1B/DENND10/CHMP3/STAM2/SORT1/TMEM50A/LYST/CHMP5/CHMP2B/TSG101/VPS25/RAB27A	12		BP	GO:0032490	detection of molecule of bacterial origin	4/509	10/12069	0.000535864	0.0455931	0.042211	TLR2/TLR1/TLR6/LY96	4
BP	GO:0002220	innate immune response activating cell surface receptor signaling pathway	16/1021	72/12069	0.00027105	0.0277735	0.0253469	TLR2/CLEC7A/TLR1/NMI/FFAR2/TYROBP/CHUK/PELI1/TLR6/IRAK4/TLR4/PJA2/NFKBIA/WDFY1/LY96/LILRA2	16		BP	GO:0042117	monocyte activation	4/509	10/12069	0.000535864	0.0455931	0.042211	AZU1/ADAM9/CSF1/CD33	4
BP	GO:0032509	endosome transport via multivesicular body sorting pathway	11/1021	39/12069	0.00027539	0.0277735	0.0253469	CHMP1B/DENND10/CHMP3/STAM2/SORT1/TMEM50A/LYST/CHMP5/CHMP2B/TSG101/VPS25	11		BP	GO:0150076	neuroinflammatory response	9/509	57/12069	0.000580676	0.0480705	0.0445047	TLR2/JAK2/IFNGR1/TLR6/AIF1/AZU1/CTSC/IFNGR2/TYROBP	9
BP	GO:0043032	positive regulation of macrophage activation	7/1021	17/12069	0.00027686	0.0277735	0.0253469	CEBPA/PLA2G4A/TLR6/TLR4/LRRK2/CTSC/HAVCR2	7		CC	GO:0035577	azurophil granule membrane	13/535	58/12564	7.09141e-07	0.000208058	0.000197466	MGST1/GLIPR1/CD63/VAMP7/CMTM6/AZU1/ABCA13/RAP1B/PRCP/VAPA/LAMTOR1/VNN1/BRI3	13
BP	GO:0141084	inflammasome-mediated signaling pathway	10/1021	34/12069	0.00035812	0.0350039	0.0319456	GBP2/CD36/BTK/TLR6/TLR4/NEK7/PYCARD/NLRP3/ZDHHC12/DDX3X	10		CC	GO:0035578	azurophil granule lumen	15/535	81/12564	1.36431e-06	0.000208058	0.000197466	AZU1/CTSC/BPI/CREG1/MNDA/CAP1/RNASE2/PYCARD/NPC2/RNASE3/GCA/ARG1/RETN/HEXB/ANXA2	15
BP	GO:0051770	positive regulation of nitric-oxide synthase biosynthetic process	6/1021	13/12069	0.00036843	0.0351114	0.0320437	TLR2/JAK2/TLR4/LRRK2/NAMPT/AKAP12	6		CC	GO:0035580	specific granule lumen	11/535	59/12564	3.28523e-05	0.00333998	0.00316996	B2M/TCN1/BPI/SLPI/OSCAR/CTSZ/NEU1/ARG1/DEFA4/RETN/DNASE1L1	11
BP	GO:0006801	superoxide metabolic process	12/1021	47/12069	0.00040647	0.0377919	0.03449	CLEC7A/TYROBP/NCF1B/CD36/BST1/CYB5R4/NCF1/NCF2/NFE2L2/CYBB/MPO/NCF4	12		CC	GO:0030670	phagocytic vesicle membrane	12/535	75/12564	7.07118e-05	0.00539178	0.0051173	TLR2/ATP6V0E1/B2M/CLEC4E/TLR1/VAMP7/RAB32/TLR6/RAB34/RAB10/RAB8B/VAMP3	12
BP	GO:0032088	negative regulation of NF-kappaB transcription factor activity	15/1021	68/12069	0.00045393	0.0402417	0.0367258	CYP1B1/CHUK/TMSB4X/DDIT3/KLF4/LRRK2/ARRB2/NLRP12/PYCARD/NFKBIA/NLRP3/HAVCR2/IRAK3/TAX1BP1/RBCK1	15		CC	GO:0035579	specific granule membrane	12/535	87/12564	0.000301976	0.0184205	0.0174828	MS4A3/CMTM6/SCAMP1/LAMTOR3/RAP1A/ATP6V1D/CD33/CD36/LAMTOR1/PLD1/CLEC5A/BST1	12
BP	GO:0140056	organelle localization by membrane tethering	15/1021	68/12069	0.00045393	0.0402417	0.0367258	VMP1/RAB8B/STX10/STX3/EXOC8/STXBP3/VAMP3/STX11/EXOC1/EXOC6/SNAP29/STX7/RALB/VAPA/STX12	15		CC	GO:1990877	FNIP-folliculin RagC/D GAP	4/535	10/12564	0.00055605	0.0282659	0.026827	LAMTOR3/RRAGA/LAMTOR5/LAMTOR1	4
BP	GO:0090174	organelle membrane fusion	19/1021	98/12069	0.00048833	0.0416262	0.0379893	CHMP1B/CHMP3/YIPF4/IRAG2/RAB8B/STX10/VCPIP1/STX3/RAB34/VAMP3/CHMP5/STX11/SNAP29/STX7/SNAP23/CHMP2B/VAMP7/STX12/SAMD9	19		CC	GO:1902773	GTPase activator complex	4/535	11/12564	0.000844491	0.0367957	0.0349226	LAMTOR3/RRAGA/LAMTOR5/LAMTOR1	4
BP	GO:0002275	myeloid cell activation involved in immune response	17/1021	83/12069	0.00049139	0.0416262	0.0379893	NMI/TYROBP/CD300A/BTK/MILR1/STXBP3/PYCARD/SNAP23/VAMP7/CCR2/HAVCR2/GAB2/LILRA2/PTAFR/FCER1A/ANXA3/LAT2	17		CC	GO:1905360	GTPase complex	6/535	28/12564	0.000979833	0.0373561	0.0354545	GNG5/RRAGD/GNG10/GNAI3/RRAGA/GNB4	6
BP	GO:0061760	antifungal innate immune response	6/1021	14/12069	0.00059878	0.0470387	0.0429289	USP15/CLEC7A/CLEC4E/BCL10/CLEC4A/CLEC4D	6		CC	GO:1904724	tertiary granule lumen	8/535	51/12564	0.00129672	0.0439442	0.0417072	B2M/CTSS/TCN1/OSCAR/IDH1/ASAH1/CSTB/YPEL5	8
BP	GO:0036257	multivesicular body organization	9/1021	30/12069	0.00059925	0.0470387	0.0429289	CHMP1B/CHMP3/STAM2/CHMP5/RAB11A/CHMP2B/TSG101/VPS25/RAB27A	9		CC	GO:0033176	proton-transporting V-type ATPase complex	5/535	21/12564	0.001585	0.0483426	0.0458816	ATP6V0E1/ATP6V1E1/ATP6V1C1/ATP6V1D/ATP6V1G1	5
BP	GO:0044546	NLRP3 inflammasome complex assembly	9/1021	30/12069	0.00059925	0.0470387	0.0429289	CD36/BTK/TLR6/TLR4/NEK7/PYCARD/NLRP3/ZDHHC12/DDX3X	9		MF	GO:0035325	Toll-like receptor binding	7/520	13/12238	3.29917e-07	0.000179804	0.000169473	TLR2/TLR1/TLR6/S100A9/S100A8/LY96/CD36	7
BP	GO:0002643	regulation of tolerance induction	7/1021	19/12069	0.00061698	0.0470387	0.0429289	MARCHF7/LILRB4/CLC/LILRB2/HAVCR2/IRAK3/HLA-B	7		MF	GO:0019865	immunoglobulin binding	6/520	19/12238	9.6609e-05	0.011291	0.0106422	FCGR1A/FCGR1BP/MS4A2/FCER1G/FCER1A/FCGRT	6
BP	GO:0141087	positive regulation of inflammasome-mediated signaling pathway	7/1021	19/12069	0.00061698	0.0470387	0.0429289	GBP2/CD36/BTK/TLR6/TLR4/NEK7/DDX3X	7		MF	GO:0003953	NAD+ nucleosidase activity	5/520	13/12238	0.000131637	0.011291	0.0106422	TLR2/TLR1/TLR6/IL1RL1/BST1	5
CC	GO:0030670	phagocytic vesicle membrane	22/1076	75/12564	1.67e-07	6.7e-05	6.32e-05	TLR2/TLR1/CLEC4E/ATP6V0E1/RAB10/PIP4P2/B2M/RAB32/TLR6/RAB8B/RAB34/ATP6V0B/VAMP3/HLA-E/RAB31/CYBB/SNAP23/VAMP7/LAMP2/HLA-B/HLA-C/ANXA3	22		MF	GO:0050135	NAD(P)+ nucleosidase activity	5/520	13/12238	0.000131637	0.011291	0.0106422	TLR2/TLR1/TLR6/IL1RL1/BST1	5
CC	GO:0035578	azurophil granule lumen	22/1076	81/12564	7.31e-07	0.00011749	0.00011072	MNDA/HEXB/AZU1/CAP1/SDCBP/GCA/GLA/NPC2/PYCARD/DNAJC3/ELANE/CTSC/MPO/DSN1/FUCA2/ACTR10/RNASE3/RNASE2/ARG1/CTSG/HEBP2/CREG1	22		MF	GO:0061809	NAD+ nucleotidase, cyclic ADP-ribose generating	5/520	13/12238	0.000131637	0.011291	0.0106422	TLR2/TLR1/TLR6/IL1RL1/BST1	5
CC	GO:0035577	azurophil granule membrane	18/1076	58/12564	8.79e-07	0.00011749	0.00011072	GLIPR1/CMTM6/CD63/IRAG2/AZU1/ATP11B/MGST1/PSEN1/SNAP29/BRI3/PRCP/CKAP4/VNN1/VAMP7/LAMP2/RAB37/C3AR1/VAPA	18		MF	GO:0016209	antioxidant activity	10/520	58/12238	0.000145863	0.011291	0.0106422	MGST1/CAT/TXN/PRDX3/S100A9/SELENOT/PRDX5/PRDX1/GSTO1/MGST2	10
CC	GO:0035579	specific granule membrane	21/1076	87/12564	1e-05	0.00100292	0.00094514	CMTM6/MS4A3/CD36/SLC15A4/BST1/MOSPD2/ATP6V1D/LAMTOR3/CLEC4D/CYBB/MMP25/CD53/CKAP4/RAP1A/SNAP23/RAB37/C3AR1/AGPAT2/ADAM10/ATP8B4/CD59	21		MF	GO:0019003	GDP binding	10/520	58/12238	0.000145863	0.011291	0.0106422	RHOB/RAB18/RAP1A/RRAGD/RAP1B/GNAI3/RAB10/RAB8B/DYNC1LI1/KRAS	10
CC	GO:0000164	protein phosphatase type 1 complex	8/1076	16/12564	1.94e-05	0.00155844	0.00146865	PPP1R15B/PPP1R3D/SHOC2/PPP1R10/PPP1CB/PPP1R15A/PPP1R3B/PPP1R12A	8		MF	GO:0038187	pattern recognition receptor activity	7/520	29/12238	0.000165739	0.011291	0.0106422	TLR2/CLEC4E/TLR8/LY96/CLEC7A/CD36/TLR5	7
CC	GO:0043020	NADPH oxidase complex	6/1076	10/12564	6.04e-05	0.00403977	0.003807	NCF1B/NCF1/NCF2/CYBB/RAC1/NCF4	6		MF	GO:0016668	oxidoreductase activity, acting on a sulfur group of donors, NAD(P) as acceptor	4/520	10/12238	0.00055139	0.0307877	0.0290186	TXN/PRDX3/SELENOT/PGK1	4
CC	GO:0061702	canonical inflammasome complex	7/1076	16/12564	0.00018987	0.0108767	0.01025	CASP1/CARD16/CASP4/PYCARD/NLRP3/NLRC4/DDX3X	7		MF	GO:0003925	G protein activity	7/520	35/12238	0.000572448	0.0307877	0.0290186	CDC42/RAP1A/RAP1B/RAB11A/RAB1A/RAB10/KRAS	7
CC	GO:0000421	autophagosome membrane	12/1076	47/12564	0.00045529	0.0228216	0.0215066	VMP1/CHMP1B/CHMP3/SH3GLB1/GABARAP/RB1CC1/CHMP5/SNAP29/WIPI1/CHMP2B/LAMP2/ATG16L2	12		MF	GO:0042625	ATPase-coupled ion transmembrane transporter activity	5/520	18/12238	0.000734385	0.0307877	0.0290186	ATP6V0E1/ATP6V1E1/ATP6V1C1/ATP6V1D/ATP6V1G1	5
MF	GO:0030527	structural constituent of chromatin	24/1057	74/12238	5.99e-09	4.26e-06	4.02e-06	H3C8/H3-3A/H2BC18/H3C7/H2AZ1/H2AC4/H3C3/H4C15/H2AC21/H3C12/H2BC19P/H2AC13/H2BC21/H2AC6/MACROH2A1/H2BC14/H2BC13/H2BC7/H3-3B/H2BC3/H2AC16/H3C2/H2AC12/H2BC17	24		MF	GO:0044769	ATPase activity, coupled to transmembrane movement of ions, rotational mechanism	5/520	18/12238	0.000734385	0.0307877	0.0290186	ATP6V0E1/ATP6V1E1/ATP6V1C1/ATP6V1D/ATP6V1G1	5
MF	GO:0016667	oxidoreductase activity, acting on a sulfur group of donors	16/1057	50/12238	2.51e-06	0.00079356	0.00074851	TXNDC12/TXN/PRDX3/GLRX/GSTO1/SQOR/PGK1/MSRB1/DLD/SELENOT/IFI30/MSRB2/TMX4/TXNDC17/GSR/SCO2	16		MF	GO:0046961	proton-transporting ATPase activity, rotational mechanism	5/520	18/12238	0.000734385	0.0307877	0.0290186	ATP6V0E1/ATP6V1E1/ATP6V1C1/ATP6V1D/ATP6V1G1	5
MF	GO:0016668	oxidoreductase activity, acting on a sulfur group of donors, NAD(P) as acceptor	7/1057	10/12238	3.34e-06	0.00079356	0.00074851	TXN/PRDX3/PGK1/DLD/SELENOT/TXNDC17/GSR	7		MF	GO:0004197	cysteine-type endopeptidase activity	10/520	72/12238	0.000880719	0.0342851	0.0323151	CLC/CASP1/CTSS/USP15/CTSC/CARD16/CASP3/CASP4/USP49/CTSZ	10
MF	GO:0003925	G protein activity	12/1057	35/12238	2.07e-05	0.00300224	0.0028318	CDC42/RAB1A/RAB10/RAP2C/RAP1A/RIT1/RAB11A/KRAS/RALB/RAC1/RHOA/RAB27A	12		MF	GO:0016667	oxidoreductase activity, acting on a sulfur group of donors	8/520	50/12238	0.00111831	0.0406318	0.0382971	TXNDC12/GLRX/TXN/PRDX3/SELENOT/GSTO1/PGK1/TMX1	8
MF	GO:0019003	GDP binding	16/1057	58/12238	2.11e-05	0.00300224	0.0028318	RRAGD/RHOB/RAB18/RAB10/RAB8B/GNAI3/DYNC1LI1/RAB2A/RAB31/RAP2C/RAP1A/RIT1/KRAS/RALB/RHEB/RAB27A	16		MF	GO:0031386	protein tag activity	4/520	13/12238	0.00169542	0.0487291	0.0459291	SUMO2/UBL5/SUMO1/UBC	4
MF	GO:0035325	Toll-like receptor binding	7/1057	13/12238	3.79e-05	0.00449445	0.00423929	TLR2/TLR1/S100A9/CD36/TLR6/S100A8/LY96	7		MF	GO:0050700	CARD domain binding	4/520	13/12238	0.00169542	0.0487291	0.0459291	CASP1/CARD16/CASP4/BCL10	4
MF	GO:0019865	immunoglobulin binding	8/1057	19/12238	9.59e-05	0.00975643	0.00920254	FCGR1BP/FCGR1A/FCGRT/FCGR2A/FCGR2C/MS4A2/LILRA2/FCER1A	8		MF	GO:0141047	molecular tag activity	4/520	13/12238	0.00169542	0.0487291	0.0459291	SUMO2/UBL5/SUMO1/UBC	4
MF	GO:0003953	NAD+ nucleosidase activity	6/1057	13/12238	0.00041274	0.0293871	0.0277187	TLR2/TLR1/BST1/TLR6/TLR4/IL1RAP	6		MF	GO:0015036	disulfide oxidoreductase activity	6/520	31/12238	0.00169881	0.0487291	0.0459291	TXNDC12/GLRX/TXN/GSTO1/PGK1/TMX1	6
MF	GO:0050135	NAD(P)+ nucleosidase activity	6/1057	13/12238	0.00041274	0.0293871	0.0277187	TLR2/TLR1/BST1/TLR6/TLR4/IL1RAP	6
MF	GO:0061809	NAD+ nucleotidase, cyclic ADP-ribose generating	6/1057	13/12238	0.00041274	0.0293871	0.0277187	TLR2/TLR1/BST1/TLR6/TLR4/IL1RAP	6
MF	GO:0038187	pattern recognition receptor activity	9/1057	29/12238	0.00052843	0.0342039	0.0322621	TLR2/CLEC7A/TLR8/CLEC4E/CD36/TLR4/CLEC4D/LY96/PTAFR	9
MF	GO:0089720	caspase binding	5/1057	10/12238	0.00082931	0.0492057	0.0464123	CASP1/CARD16/NLRC4/CTSG/NOL3	5
MF	GO:0015036	disulfide oxidoreductase activity	9/1057	31/12238	0.00090871	0.0497695	0.046944	TXNDC12/TXN/GLRX/GSTO1/PGK1/TMX4/TXNDC17/GSR/SCO2	9

## Sheet: GO analysis (LLN)
COPD (LLN criteria)											ACO (LLN criteria)
ONTOLOGY	ID	Description	GeneRatio	BgRatio	pvalue	p.adjust	qvalue	geneID	Count		ONTOLOGY	ID	Description	GeneRatio	BgRatio	pvalue	p.adjust	qvalue	geneID	Count
BP	GO:0032637	interleukin-8 production	26/1307	64/12072	6.30256e-10	1.06361e-06	9.48358e-07	TLR2/TLR1/CLEC7A/FFAR2/TLR8/BCL10/RAB1A/CD58/TMSB4X/TLR4/TLR6/DDIT3/PYCARD/ELANE/KLF4/F2RL1/C5AR2/LAMTOR5/LILRA2/HYAL2/FADD/PTPRC/RIGI/LGALS9/BPI/FCN1	26		BP	GO:0042116	macrophage activation	17/517	81/12072	4.25285e-08	0.000134773	0.000125302	TLR2/JAK2/IFNGR1/CEBPA/PLA2G4A/TLR1/AZU1/TLR6/IL1RL1/IFNGR2/BPI/AIF1/TYROBP/NMI/CTSC/SUCNR1/JUND	17
BP	GO:0032677	regulation of interleukin-8 production	26/1307	64/12072	6.30256e-10	1.06361e-06	9.48358e-07	TLR2/TLR1/CLEC7A/FFAR2/TLR8/BCL10/RAB1A/CD58/TMSB4X/TLR4/TLR6/DDIT3/PYCARD/ELANE/KLF4/F2RL1/C5AR2/LAMTOR5/LILRA2/HYAL2/FADD/PTPRC/RIGI/LGALS9/BPI/FCN1	26		BP	GO:0032637	interleukin-8 production	13/517	64/12072	2.47796e-06	0.00261755	0.00243361	TLR2/TLR1/TLR6/TMSB4X/KLF4/TLR8/BPI/BCL10/PYCARD/ANXA1/CLEC7A/RAB1A/CD33	13
BP	GO:0009620	response to fungus	21/1307	44/12072	7.84563e-10	1.06361e-06	9.48358e-07	USP15/CLEC7A/CLEC4E/BCL10/S100A9/BTK/CLEC4A/CRK/TLR4/GAPDH/ELANE/CLEC4D/S100A8/MPO/S100A12/ARG1/SPI1/ZBP1/CTSG/IL17RA/BAK1	21		BP	GO:0032677	regulation of interleukin-8 production	13/517	64/12072	2.47796e-06	0.00261755	0.00243361	TLR2/TLR1/TLR6/TMSB4X/KLF4/TLR8/BPI/BCL10/PYCARD/ANXA1/CLEC7A/RAB1A/CD33	13
BP	GO:0032612	interleukin-1 production	30/1307	87/12072	3.3216e-09	2.70179e-06	2.40904e-06	CLEC7A/CASP8/JAK2/CASP1/CARD16/TLR8/TYROBP/SERPINB1/MNDA/CD36/GHRL/LILRB4/AZU1/TLR4/TLR6/PYCARD/ARRB2/S1PR3/NLRP12/F2RL1/NLRP3/NLRC4/LILRA2/LGALS9/RIPK2/IL1R2/CEACAM1/HAVCR2/SIRPA/MEFV	30		BP	GO:0009620	response to fungus	10/517	44/12072	1.26694e-05	0.00626194	0.00582191	CLEC4E/CLEC4A/USP15/GAPDH/BTK/S100A9/BCL10/CRK/CLEC7A/S100A8	10
BP	GO:0032652	regulation of interleukin-1 production	30/1307	87/12072	3.3216e-09	2.70179e-06	2.40904e-06	CLEC7A/CASP8/JAK2/CASP1/CARD16/TLR8/TYROBP/SERPINB1/MNDA/CD36/GHRL/LILRB4/AZU1/TLR4/TLR6/PYCARD/ARRB2/S1PR3/NLRP12/F2RL1/NLRP3/NLRC4/LILRA2/LGALS9/RIPK2/IL1R2/CEACAM1/HAVCR2/SIRPA/MEFV	30		BP	GO:0032611	interleukin-1 beta production	13/517	75/12072	1.5513e-05	0.00626194	0.00582191	JAK2/CASP1/S1PR3/AZU1/TLR6/CARD16/MNDA/TLR8/TYROBP/PYCARD/CLEC7A/CD36/CD33	13
BP	GO:0034341	response to interferon-gamma	32/1307	99/12072	6.24285e-09	3.52843e-06	3.1461e-06	TLR2/NMI/IFNGR2/JAK2/CASP1/IFNGR1/GBP2/CDC42/PARP9/CD58/TLR4/STXBP3/GAPDH/VAMP3/VIM/ACTR3/AIF1/ARG1/TRIM21/GBP6/IFITM2/LGALS9/KIF5B/IRF1/GBP1/IFITM1/CDC42EP4/STAT1/SIRPA/MEFV/CALCOCO2/ACTR2	32		BP	GO:0032651	regulation of interleukin-1 beta production	13/517	75/12072	1.5513e-05	0.00626194	0.00582191	JAK2/CASP1/S1PR3/AZU1/TLR6/CARD16/MNDA/TLR8/TYROBP/PYCARD/CLEC7A/CD36/CD33	13
BP	GO:0032611	interleukin-1 beta production	27/1307	75/12072	6.9406e-09	3.52843e-06	3.1461e-06	CLEC7A/CASP8/JAK2/CASP1/CARD16/TLR8/TYROBP/SERPINB1/MNDA/CD36/GHRL/LILRB4/AZU1/TLR4/TLR6/PYCARD/ARRB2/S1PR3/NLRP12/F2RL1/NLRP3/NLRC4/LILRA2/LGALS9/RIPK2/SIRPA/MEFV	27		BP	GO:0032755	positive regulation of interleukin-6 production	13/517	75/12072	1.5513e-05	0.00626194	0.00582191	TLR2/TLR1/TLR6/TLR8/BTK/AIF1/BCL10/TYROBP/ADORA2B/PYCARD/IL1RAP/CLEC7A/CD36	13
BP	GO:0032651	regulation of interleukin-1 beta production	27/1307	75/12072	6.9406e-09	3.52843e-06	3.1461e-06	CLEC7A/CASP8/JAK2/CASP1/CARD16/TLR8/TYROBP/SERPINB1/MNDA/CD36/GHRL/LILRB4/AZU1/TLR4/TLR6/PYCARD/ARRB2/S1PR3/NLRP12/F2RL1/NLRP3/NLRC4/LILRA2/LGALS9/RIPK2/SIRPA/MEFV	27		BP	GO:0032612	interleukin-1 production	14/517	87/12072	1.7784e-05	0.00626194	0.00582191	JAK2/CASP1/S1PR3/AZU1/TLR6/CARD16/MNDA/TLR8/TYROBP/PYCARD/ANXA1/CLEC7A/CD36/CD33	14
BP	GO:0050832	defense response to fungus	17/1307	34/12072	1.34676e-08	5.98815e-06	5.3393e-06	USP15/CLEC7A/CLEC4E/BCL10/S100A9/CLEC4A/GAPDH/ELANE/CLEC4D/S100A8/MPO/S100A12/ARG1/SPI1/ZBP1/CTSG/IL17RA	17		BP	GO:0032652	regulation of interleukin-1 production	14/517	87/12072	1.7784e-05	0.00626194	0.00582191	JAK2/CASP1/S1PR3/AZU1/TLR6/CARD16/MNDA/TLR8/TYROBP/PYCARD/ANXA1/CLEC7A/CD36/CD33	14
BP	GO:0002444	myeloid leukocyte mediated immunity	30/1307	92/12072	1.47237e-08	5.98815e-06	5.3393e-06	TYROBP/ADAM17/BTK/CD300A/AZU1/STXBP3/HLA-E/MILR1/FCGR1A/ELANE/SNAP23/IRAK4/F2RL1/GATA2/VAMP7/TREM1/ARG1/GAB2/RIGI/LGALS9/PTAFR/LAT2/CCR2/SPI1/NLRP6/CTSG/FGR/FES/ANXA3/FCGR3A	30		BP	GO:0032717	negative regulation of interleukin-8 production	6/517	16/12072	3.32383e-05	0.0104775	0.00974129	TLR6/TMSB4X/KLF4/BPI/ANXA1/CD33	6
BP	GO:0032757	positive regulation of interleukin-8 production	20/1307	48/12072	3.60152e-08	1.33158e-05	1.18729e-05	TLR2/TLR1/CLEC7A/FFAR2/TLR8/BCL10/RAB1A/CD58/TLR4/DDIT3/PYCARD/ELANE/F2RL1/LAMTOR5/LILRA2/HYAL2/FADD/RIGI/LGALS9/FCN1	20		BP	GO:0071346	cellular response to interferon-gamma	13/517	81/12072	3.63689e-05	0.0104775	0.00974129	TLR2/JAK2/CASP1/IFNGR1/GAPDH/IFNGR2/CDC42/GBP2/AIF1/NMI/VIM/VAMP3/ACTR3	13
BP	GO:0071346	cellular response to interferon-gamma	27/1307	81/12072	4.57475e-08	1.55046e-05	1.38246e-05	TLR2/NMI/IFNGR2/JAK2/CASP1/IFNGR1/GBP2/CDC42/PARP9/CD58/TLR4/STXBP3/GAPDH/VAMP3/VIM/ACTR3/AIF1/ARG1/GBP6/LGALS9/KIF5B/IRF1/GBP1/CDC42EP4/STAT1/SIRPA/ACTR2	27		BP	GO:0098869	cellular oxidant detoxification	12/517	71/12072	4.26515e-05	0.0105253	0.00978573	CAT/MGST1/PRDX3/TXN/S100A9/SELENOT/PRDX5/CD36/GSTO1/TP53INP1/MGST2/PRDX1	12
BP	GO:1903557	positive regulation of tumor necrosis factor superfamily cytokine production	28/1307	89/12072	1.05302e-07	3.29433e-05	2.93737e-05	TLR2/TLR1/CLEC7A/JAK2/IFNGR1/BCL10/TYROBP/BTK/CD36/AZU1/TLR4/HLA-E/PYCARD/LRRK2/AKAP12/PSEN1/CYBB/LILRA2/FADD/PTPRC/RIGI/LGALS9/RIPK2/PTAFR/HAVCR2/CCR2/FCGR3A/LY96	28		BP	GO:0030889	negative regulation of B cell proliferation	6/517	17/12072	4.95174e-05	0.0105253	0.00978573	MNDA/BTK/CASP3/TYROBP/PTEN/CD300A	6
BP	GO:0032731	positive regulation of interleukin-1 beta production	20/1307	51/12072	1.21209e-07	3.52112e-05	3.13958e-05	CLEC7A/CASP8/JAK2/CASP1/TLR8/TYROBP/MNDA/CD36/AZU1/TLR4/TLR6/PYCARD/NLRP12/F2RL1/NLRP3/NLRC4/LILRA2/LGALS9/RIPK2/MEFV	20		BP	GO:0043032	positive regulation of macrophage activation	6/517	17/12072	4.95174e-05	0.0105253	0.00978573	CEBPA/PLA2G4A/TLR6/IL1RL1/CTSC/JUND	6
BP	GO:0032760	positive regulation of tumor necrosis factor production	27/1307	86/12072	1.85965e-07	5.04212e-05	4.49578e-05	TLR2/TLR1/CLEC7A/JAK2/IFNGR1/TYROBP/BTK/CD36/AZU1/TLR4/HLA-E/PYCARD/LRRK2/AKAP12/PSEN1/CYBB/LILRA2/FADD/PTPRC/RIGI/LGALS9/RIPK2/PTAFR/HAVCR2/CCR2/FCGR3A/LY96	27		BP	GO:0032731	positive regulation of interleukin-1 beta production	10/517	51/12072	4.98202e-05	0.0105253	0.00978573	JAK2/CASP1/AZU1/TLR6/MNDA/TLR8/TYROBP/PYCARD/CLEC7A/CD36	10
BP	GO:0032732	positive regulation of interleukin-1 production	21/1307	59/12072	4.07796e-07	0.000103657	9.24248e-05	CLEC7A/CASP8/JAK2/CASP1/TLR8/TYROBP/MNDA/CD36/AZU1/TLR4/TLR6/PYCARD/NLRP12/F2RL1/NLRP3/NLRC4/LILRA2/LGALS9/RIPK2/HAVCR2/MEFV	21		BP	GO:0051339	regulation of lyase activity	8/517	33/12072	5.76479e-05	0.0114179	0.0106156	P2RY13/GNAI3/ISCU/CAP1/ADORA3/ADORA2B/CCR2/TMIGD3	8
BP	GO:0032602	chemokine production	23/1307	70/12072	6.02952e-07	0.000144247	0.000128617	TLR2/CLEC7A/FFAR2/ADAM17/LILRB4/AZU1/TLR4/PYCARD/ELANE/KLF4/F2RL1/AIF1/TREM1/LGALS9/RIPK2/DDX3X/HAVCR2/EIF2AK2/IL17RA/FFAR3/SIRPA/MEFV/IL18	23		BP	GO:0001774	microglial cell activation	8/517	34/12072	7.25906e-05	0.01278	0.0118819	TLR2/JAK2/IFNGR1/AZU1/IFNGR2/AIF1/TYROBP/CTSC	8
BP	GO:0002446	neutrophil mediated immunity	14/1307	30/12072	7.73321e-07	0.000174728	0.000155795	ADAM17/AZU1/STXBP3/ELANE/IRAK4/F2RL1/VAMP7/TREM1/ARG1/PTAFR/SPI1/NLRP6/CTSG/ANXA3	14		BP	GO:0050832	defense response to fungus	8/517	34/12072	7.25906e-05	0.01278	0.0118819	CLEC4E/CLEC4A/USP15/GAPDH/S100A9/BCL10/CLEC7A/S100A8	8
BP	GO:0032642	regulation of chemokine production	22/1307	69/12072	1.87457e-06	0.000385659	0.000343871	TLR2/CLEC7A/FFAR2/ADAM17/LILRB4/AZU1/TLR4/PYCARD/ELANE/KLF4/F2RL1/AIF1/LGALS9/RIPK2/DDX3X/HAVCR2/EIF2AK2/IL17RA/FFAR3/SIRPA/MEFV/IL18	22		BP	GO:0045761	regulation of adenylate cyclase activity	7/517	26/12072	8.19829e-05	0.0136739	0.012713	P2RY13/GNAI3/CAP1/ADORA3/ADORA2B/CCR2/TMIGD3	7
BP	GO:0050830	defense response to Gram-positive bacterium	21/1307	64/12072	1.89653e-06	0.000385659	0.000343871	TLR2/GBP2/CASP4/ADAM17/TBK1/CD36/HLA-E/HMGB2/PYCARD/H2BC21/H2BC7/RNASE3/GBP6/RIPK2/PPP1R11/HAVCR2/NLRP6/CTSG/FGR/LYZ/IL18	21		BP	GO:0031279	regulation of cyclase activity	8/517	35/12072	9.06116e-05	0.0143574	0.0133485	CALM2/P2RY13/GNAI3/CAP1/ADORA3/ADORA2B/CCR2/TMIGD3	8
BP	GO:0032755	positive regulation of interleukin-6 production	23/1307	75/12072	2.34766e-06	0.000454664	0.000405398	TLR2/TLR1/CLEC7A/TLR8/AKIRIN2/BCL10/TYROBP/BTK/CD36/TLR4/TLR6/PYCARD/F2RL1/AIF1/LILRA2/HYAL2/IL1RAP/LILRB2/RIGI/LGALS9/RIPK2/PTAFR/IL17RA	23		BP	GO:1903557	positive regulation of tumor necrosis factor superfamily cytokine production	13/517	89/12072	9.9644e-05	0.0150368	0.0139801	TLR2/JAK2/IFNGR1/TLR1/AZU1/BTK/BCL10/TYROBP/PYCARD/CCR2/CLEC7A/CD36/LY96	13
BP	GO:0034121	regulation of toll-like receptor signaling pathway	20/1307	61/12072	3.36659e-06	0.00062236	0.000554924	TLR2/TLR1/TASL/PELI1/CD300A/SLC15A4/CD36/TLR6/PJA2/ARRB2/RTN4/F2RL1/WDFY1/LILRA2/CD300LF/RSAD2/DDX3X/IRAK3/IRF1/NLRP6	20		BP	GO:0002269	leukocyte activation involved in inflammatory response	8/517	36/12072	0.000112185	0.0161598	0.0150242	TLR2/JAK2/IFNGR1/AZU1/IFNGR2/AIF1/TYROBP/CTSC	8
BP	GO:0050764	regulation of phagocytosis	23/1307	79/12072	6.26837e-06	0.00110841	0.000988309	TLR2/CLEC7A/BTK/PIP4P2/CD300A/ATG3/CD36/AZU1/PYCARD/FCGR1A/RAB31/F2RL1/GATA2/CD300LF/PTPRC/PLSCR1/RAB27A/FGR/FCER1G/FCN1/LMAN2/SIRPA/SIRPB1	23		BP	GO:0002275	myeloid cell activation involved in immune response	12/517	81/12072	0.000159701	0.0220041	0.0204579	VAMP7/BTK/FCER1G/TYROBP/ADORA2B/NMI/PYCARD/CCR2/SUCNR1/SNAP23/GATA2/CD300A	12
BP	GO:0002755	MyD88-dependent toll-like receptor signaling pathway	11/1307	23/12072	9.03616e-06	0.00153125	0.00136533	TLR2/TLR1/TLR8/BTK/CD300A/TLR4/TLR6/IRAK4/CD300LF/IRAK3/IRF1	11		BP	GO:0032732	positive regulation of interleukin-1 production	10/517	59/12072	0.000180136	0.0237854	0.022114	JAK2/CASP1/AZU1/TLR6/MNDA/TLR8/TYROBP/PYCARD/CLEC7A/CD36	10
BP	GO:0002275	myeloid cell activation involved in immune response	23/1307	81/12072	9.92792e-06	0.00155296	0.00138468	NMI/TYROBP/BTK/CD300A/STXBP3/PYCARD/MILR1/SNAP23/F2RL1/GATA2/VAMP7/LILRA2/GAB2/LGALS9/PTAFR/LAT2/HAVCR2/CCR2/SPI1/FGR/FCER1G/FES/ANXA3	23		BP	GO:1990748	cellular detoxification	12/517	83/12072	0.000202359	0.0240647	0.0223736	CAT/MGST1/PRDX3/TXN/S100A9/SELENOT/PRDX5/CD36/GSTO1/TP53INP1/MGST2/PRDX1	12
BP	GO:0006672	ceramide metabolic process	23/1307	81/12072	9.92792e-06	0.00155296	0.00138468	ST8SIA4/SAMD8/HEXB/NEU1/ASAH1/CERT1/ORMDL2/GLA/NSMAF/PNPLA1/TM9SF2/CERS2/SPTLC2/ITGB8/SPTLC1/SGMS2/DEGS1/PPP2CA/B4GALT5/ACER3/SPTSSA/P2RX1/HTRA2	23		BP	GO:0061900	glial cell activation	8/517	39/12072	0.000203695	0.0240647	0.0223736	TLR2/JAK2/IFNGR1/AZU1/IFNGR2/AIF1/TYROBP/CTSC	8
BP	GO:0051873	killing by host of symbiont cells	9/1307	16/12072	1.12089e-05	0.00168839	0.00150544	AZU1/GAPDH/ELANE/F2RL1/TREM1/ARG1/NLRP6/CTSG/APOL1	9		BP	GO:0061760	antifungal innate immune response	5/517	14/12072	0.000205032	0.0240647	0.0223736	CLEC4E/CLEC4A/USP15/BCL10/CLEC7A	5
BP	GO:0090148	membrane fission	15/1307	41/12072	1.25731e-05	0.00182625	0.00162836	CHMP1B/SPAST/CHMP3/STAM2/SH3GLB1/EXOC8/EXOC1/CHMP2B/EXOC6/CHMP5/TSG101/VPS25/VPS4B/TMCC1/CHMP2A	15		BP	GO:0032760	positive regulation of tumor necrosis factor production	12/517	86/12072	0.00028437	0.0303438	0.0282115	TLR2/JAK2/IFNGR1/TLR1/AZU1/BTK/TYROBP/PYCARD/CCR2/CLEC7A/CD36/LY96	12
BP	GO:0062207	regulation of pattern recognition receptor signaling pathway	24/1307	88/12072	1.36272e-05	0.0019111	0.00170402	TLR2/USP15/TLR1/TASL/PELI1/CD300A/SLC15A4/CD36/TLR4/TLR6/PJA2/ARRB2/RTN4/F2RL1/WDFY1/LILRA2/CD300LF/RSAD2/OASL/DDX3X/IRAK3/IRF1/UFD1/NLRP6	24		BP	GO:0033194	response to hydroperoxide	5/517	15/12072	0.000296772	0.0303438	0.0282115	JAK2/MGST1/AIF1/CD36/TP53INP1	5
BP	GO:0043299	leukocyte degranulation	20/1307	68/12072	2.11008e-05	0.00286056	0.0025506	BTK/CD300A/STXBP3/MILR1/SNAP23/F2RL1/GATA2/VAMP7/GAB2/LGALS9/PTAFR/LAT2/CEACAM1/CCR2/RAB27A/SPI1/FGR/FES/ANXA3/FCGR3A	20		BP	GO:0034341	response to interferon-gamma	13/517	99/12072	0.000296831	0.0303438	0.0282115	TLR2/JAK2/CASP1/IFNGR1/GAPDH/IFNGR2/CDC42/GBP2/AIF1/NMI/VIM/VAMP3/ACTR3	13
BP	GO:0032607	interferon-alpha production	11/1307	25/12072	2.42601e-05	0.0030833	0.00274921	NMI/TLR8/CHUK/TBK1/TLR4/RIGI/RIPK2/DDX3X/HAVCR2/STAT1/IRF5	11		BP	GO:0090174	organelle membrane fusion	13/517	99/12072	0.000296831	0.0303438	0.0282115	VAMP7/RAB34/CHMP1B/CHMP3/VCPIP1/GNAI3/STX10/YIPF4/ANXA1/RAB8B/VAMP3/SNAP23/STX7	13
BP	GO:0032647	regulation of interferon-alpha production	11/1307	25/12072	2.42601e-05	0.0030833	0.00274921	NMI/TLR8/CHUK/TBK1/TLR4/RIGI/RIPK2/DDX3X/HAVCR2/STAT1/IRF5	11		BP	GO:0002793	positive regulation of peptide secretion	9/517	52/12072	0.000320645	0.0311404	0.0289521	JAK2/ACSL4/GPR27/SELENOT/SERP1/MPC2/RAB8B/S100A8/IRS2	9
BP	GO:0032722	positive regulation of chemokine production	17/1307	53/12072	2.50784e-05	0.00309072	0.00275582	TLR2/CLEC7A/FFAR2/ADAM17/AZU1/TLR4/PYCARD/F2RL1/AIF1/LGALS9/RIPK2/DDX3X/HAVCR2/EIF2AK2/IL17RA/FFAR3/IL18	17		BP	GO:0002755	MyD88-dependent toll-like receptor signaling pathway	6/517	23/12072	0.000324276	0.0311404	0.0289521	TLR2/TLR1/TLR6/TLR8/BTK/CD300A	6
BP	GO:2001238	positive regulation of extrinsic apoptotic signaling pathway	14/1307	39/12072	3.13545e-05	0.00374024	0.00333496	TNFSF10/PTEN/BCL10/BID/LTBR/PYCARD/TNFRSF12A/PMAIP1/RBCK1/HYAL2/FADD/PTPRC/STK4/HTRA2	14		BP	GO:0097237	cellular response to toxic substance	12/517	88/12072	0.000353456	0.0329442	0.0306292	CAT/MGST1/PRDX3/TXN/S100A9/SELENOT/PRDX5/CD36/GSTO1/TP53INP1/MGST2/PRDX1	12
BP	GO:0002886	regulation of myeloid leukocyte mediated immunity	17/1307	54/12072	3.29483e-05	0.00374024	0.00333496	TYROBP/BTK/CD300A/HLA-E/FCGR1A/F2RL1/GATA2/VAMP7/ARG1/GAB2/RIGI/LGALS9/PTAFR/CCR2/SPI1/FGR/FES	17		BP	GO:0032411	positive regulation of transporter activity	11/517	77/12072	0.000411202	0.0366689	0.0340922	CTSS/KCNE1/CALM2/TMSB4X/IFNGR2/GLRX/VMP1/TRPC6/CCR2/SGK1/GSTO1	11
BP	GO:0045920	negative regulation of exocytosis	12/1307	30/12072	3.31076e-05	0.00374024	0.00333496	RAB33B/CD300A/STXBP3/RAP1A/WDR41/LGALS9/CEACAM1/CCR2/SPI1/VPS4B/FMR1/RAP1B	12		BP	GO:0071786	endoplasmic reticulum tubular network organization	5/517	16/12072	0.00041656	0.0366689	0.0340922	RAB18/REEP3/RTN4/TMEM33/RAB10	5
BP	GO:0009595	detection of biotic stimulus	11/1307	26/12072	3.79532e-05	0.00408934	0.00364623	TLR2/TLR1/CLEC7A/TLR4/TLR6/DACH1/HLA-B/NLRP3/NLRC4/PAK1/LY96	11		BP	GO:0050764	regulation of phagocytosis	11/517	79/12072	0.000514916	0.0441019	0.0410028	TLR2/FCGR1A/ATG3/AZU1/BTK/FCER1G/PYCARD/CLEC7A/CD36/GATA2/CD300A	11
BP	GO:0070942	neutrophil mediated cytotoxicity	7/1307	11/12072	3.82087e-05	0.00408934	0.00364623	AZU1/ELANE/F2RL1/TREM1/ARG1/NLRP6/CTSG	7		BP	GO:0007190	activation of adenylate cyclase activity	4/517	10/12072	0.000568063	0.0451173	0.0419469	CAP1/ADORA3/ADORA2B/TMIGD3	4
BP	GO:0070269	pyroptosis	10/1307	22/12072	4.06337e-05	0.00423736	0.00377822	CASP8/CASP1/CASP4/PYCARD/ELANE/NLRP3/NLRC4/ZBP1/NLRP6/MEFV	10		BP	GO:0042117	monocyte activation	4/517	10/12072	0.000568063	0.0451173	0.0419469	AZU1/ADAM9/CSF1/CD33	4
BP	GO:0050766	positive regulation of phagocytosis	17/1307	56/12072	5.54989e-05	0.00559799	0.00499141	CLEC7A/BTK/CD36/AZU1/PYCARD/FCGR1A/RAB31/F2RL1/GATA2/CD300LF/PTPRC/RAB27A/FCER1G/FCN1/LMAN2/SIRPA/SIRPB1	17		BP	GO:0034314	Arp2/3 complex-mediated actin nucleation	8/517	45/12072	0.000569483	0.0451173	0.0419469	ARPC2/ARPC3/GMFG/ARPC1A/ARPC4/BRK1/ACTR3/ARPC1B	8
BP	GO:0002507	tolerance induction	11/1307	27/12072	5.78106e-05	0.00559799	0.00499141	MARCHF7/LILRB4/HLA-E/XKR8/HLA-B/CLC/LILRB2/LGALS9/IRAK3/HAVCR2/TGFBR2	11		BP	GO:0046887	positive regulation of hormone secretion	10/517	68/12072	0.000590546	0.0456449	0.0424375	JAK2/ACSL4/VAMP7/HCAR2/GPR27/SELENOT/SERP1/MPC2/RAB8B/IRS2	10
BP	GO:0034123	positive regulation of toll-like receptor signaling pathway	11/1307	27/12072	5.78106e-05	0.00559799	0.00499141	TLR2/TLR1/TASL/PELI1/SLC15A4/PJA2/RTN4/F2RL1/WDFY1/RSAD2/DDX3X	11		BP	GO:0009595	detection of biotic stimulus	6/517	26/12072	0.000662953	0.0477477	0.0443925	TLR2/TLR1/TLR6/DACH1/CLEC7A/LY96	6
BP	GO:0062208	positive regulation of pattern recognition receptor signaling pathway	14/1307	41/12072	5.94917e-05	0.00562681	0.00501711	TLR2/USP15/TLR1/TASL/PELI1/SLC15A4/TLR4/PJA2/RTN4/F2RL1/WDFY1/RSAD2/OASL/DDX3X	14		BP	GO:0035590	purinergic nucleotide receptor signaling pathway	6/517	26/12072	0.000662953	0.0477477	0.0443925	P2RY14/GPR34/P2RY13/ADORA3/ADORA2B/P2RY12	6
BP	GO:0071763	nuclear membrane organization	14/1307	42/12072	8.04298e-05	0.00743427	0.00662872	CHMP1B/SPAST/CHMP3/TOR1AIP1/TOR1A/REEP3/CHMP2B/CHMP5/UBXN2B/TOR1B/VPS4B/TMEM43/NSFL1C/CHMP2A	14		BP	GO:0090049	regulation of cell migration involved in sprouting angiogenesis	6/517	26/12072	0.000662953	0.0477477	0.0443925	KLF4/SPRED1/ANXA1/GATA2/PDCD10/RHOA	6
BP	GO:0031468	nuclear membrane reassembly	10/1307	24/12072	0.000100572	0.00889188	0.00792839	CHMP1B/SPAST/CHMP3/REEP3/CHMP2B/CHMP5/UBXN2B/VPS4B/NSFL1C/CHMP2A	10		CC	GO:0035577	azurophil granule membrane	13/534	58/12548	7.0428e-07	0.000211284	0.000193492	GLIPR1/VAMP7/AZU1/CMTM6/CD63/MGST1/LAMTOR1/VAPA/RAP1B/ABCA13/TMEM30A/PRCP/C3AR1	13
BP	GO:0032692	negative regulation of interleukin-1 production	10/1307	24/12072	0.000100572	0.00889188	0.00792839	CARD16/SERPINB1/GHRL/LILRB4/ARRB2/NLRP12/NLRP3/IL1R2/CEACAM1/MEFV	10		CC	GO:0030670	phagocytic vesicle membrane	14/534	72/12548	1.65297e-06	0.000247946	0.000227066	TLR2/ATP6V0E1/B2M/CLEC4E/VAMP7/TLR1/RAB34/TLR6/RAB32/RAB8B/VAMP3/SNAP23/ATP6V0B/RAB10	14
BP	GO:0097300	programmed necrotic cell death	14/1307	43/12072	0.000107495	0.00894147	0.0079726	CASP8/FAS/IPMK/PELI1/ASAH1/CFLAR/MLKL/RBCK1/FADD/PPIF/ZBP1/NLRP6/PYGL/MAP3K5	14		CC	GO:0035579	specific granule membrane	14/534	87/12548	1.66346e-05	0.00166346	0.00152338	MS4A3/CMTM6/SCAMP1/LAMTOR3/LAMTOR1/RAP1A/PLD1/ATP6V1D/CD36/SNAP23/TMEM30A/BST1/C3AR1/CD33	14
BP	GO:0002888	positive regulation of myeloid leukocyte mediated immunity	9/1307	20/12072	0.000109927	0.00894147	0.0079726	TYROBP/BTK/HLA-E/FCGR1A/F2RL1/ARG1/RIGI/PTAFR/SPI1	9		CC	GO:1905360	GTPase complex	7/534	28/12548	0.000131828	0.00905634	0.0082937	GNG5/GNAI3/RRAGD/RRAGA/GNB4/GNG10/GNA13	7
BP	GO:0032727	positive regulation of interferon-alpha production	9/1307	20/12072	0.000109927	0.00894147	0.0079726	TLR8/CHUK/TBK1/TLR4/RIGI/RIPK2/DDX3X/STAT1/IRF5	9		CC	GO:0035578	azurophil granule lumen	12/534	81/12548	0.000150939	0.00905634	0.0082937	AZU1/CREG1/MNDA/RNASE2/BPI/CAP1/RNASE3/CTSC/PYCARD/NPC2/GCA/HEXB	12
BP	GO:1903306	negative regulation of regulated secretory pathway	9/1307	20/12072	0.000109927	0.00894147	0.0079726	CD300A/STXBP3/RAP1A/LGALS9/CEACAM1/CCR2/SPI1/FMR1/RAP1B	9		CC	GO:0033176	proton-transporting V-type ATPase complex	6/534	21/12548	0.000181314	0.00906568	0.00830225	ATP6V0E1/ATP6V1E1/ATP6V1C1/ATP6V1D/ATP6V0B/ATP6V1G1	6
BP	GO:0032509	endosome transport via multivesicular body sorting pathway	13/1307	39/12072	0.000144024	0.0114852	0.0102407	CHMP1B/DENND10/CHMP3/STAM2/TMEM50A/SORT1/CHMP2B/LYST/CHMP5/TSG101/VPS25/VPS4B/CHMP2A	13		CC	GO:0031091	platelet alpha granule	10/534	70/12548	0.000712156	0.0267058	0.0244569	SRGN/HGF/VAMP7/TMSB4X/TOR4A/CYRIB/LHFPL2/F8/CD36/CD9	10
BP	GO:0006998	nuclear envelope organization	16/1307	55/12072	0.000159913	0.012507	0.0111518	CHMP1B/SPAST/CHMP3/TOR1AIP1/TOR1A/REEP3/CHMP2B/ZMPSTE24/CHMP5/UBXN2B/TOR1B/VPS4B/LMNB1/TMEM43/NSFL1C/CHMP2A	16		CC	GO:0033116	endoplasmic reticulum-Golgi intermediate compartment membrane	10/534	70/12548	0.000712156	0.0267058	0.0244569	PRRG4/VMP1/GALNT1/MPPE1/CTSZ/CTSC/TMED7/F8/TMED5/TGFA	10
BP	GO:0140632	inflammasome complex assembly	9/1307	21/12072	0.000173968	0.0133072	0.0118653	CD36/TLR4/TLR6/NEK7/NLRP3/DDX3X/EIF2AK2/NLRP6/MEFV	9		CC	GO:0016471	vacuolar proton-transporting V-type ATPase complex	5/534	19/12548	0.000969258	0.0323086	0.0295879	ATP6V1E1/ATP6V1C1/ATP6V1D/ATP6V0B/ATP6V1G1	5
BP	GO:0036257	multivesicular body organization	11/1307	30/12072	0.00017824	0.0133072	0.0118653	CHMP1B/CHMP3/STAM2/CHMP2B/CHMP5/RAB11A/TSG101/RAB27A/VPS25/VPS4B/CHMP2A	11		CC	GO:1904724	tertiary granule lumen	8/534	52/12548	0.00147085	0.0441256	0.0404098	B2M/CTSS/TCN1/YPEL5/CSTB/ASAH1/OSCAR/IDH1	8
BP	GO:0002532	production of molecular mediator involved in inflammatory response	17/1307	61/12072	0.00017996	0.0133072	0.0118653	CLEC7A/BTK/CD36/LILRB4/TLR4/NCF1/TLR6/PYCARD/SNAP23/MAPK14/VAMP7/IL1R2/ALOX5AP/IL17RA/P2RX1/SIRPA/MEFV	17		MF	GO:0035325	Toll-like receptor binding	7/519	12/12224	1.57205e-07	8.25327e-05	7.79406e-05	TLR2/TLR1/TLR6/S100A9/S100A8/CD36/LY96	7
BP	GO:0042117	monocyte activation	6/1307	10/12072	0.000227424	0.0165167	0.014727	ADAM9/CSF1/LILRB4/AZU1/HYAL2/ADAM10	6		MF	GO:0003953	NAD+ nucleosidase activity	6/519	13/12224	7.56825e-06	0.000993333	0.000938065	TLR2/TLR1/TLR6/IL1RL1/IL1RAP/BST1	6
BP	GO:0071985	multivesicular body sorting pathway	14/1307	46/12072	0.000241024	0.0171973	0.0153338	CHMP1B/DENND10/CHMP3/STAM2/TMEM50A/SORT1/CHMP2B/LYST/CHMP5/TSG101/RAB27A/VPS25/VPS4B/CHMP2A	14		MF	GO:0050135	NAD(P)+ nucleosidase activity	6/519	13/12224	7.56825e-06	0.000993333	0.000938065	TLR2/TLR1/TLR6/IL1RL1/IL1RAP/BST1	6
BP	GO:0042119	neutrophil activation	12/1307	36/12072	0.000258474	0.0178172	0.0158866	TYROBP/CD300A/STXBP3/F2RL1/VAMP7/LILRA2/PTAFR/SPI1/CTSG/FCER1G/ANXA3/IL18	12		MF	GO:0061809	NAD+ nucleotidase, cyclic ADP-ribose generating	6/519	13/12224	7.56825e-06	0.000993333	0.000938065	TLR2/TLR1/TLR6/IL1RL1/IL1RAP/BST1	6
BP	GO:0097028	dendritic cell differentiation	12/1307	36/12072	0.000258474	0.0178172	0.0158866	LTBR/PSEN1/CEBPB/HLA-B/F2RL1/AZI2/LILRB2/LGALS9/ITGB8/BATF2/SPI1/TGFBR2	12		MF	GO:0019003	GDP binding	11/519	58/12224	2.69881e-05	0.00282116	0.00266419	RHOB/RAB18/GNAI3/RRAGD/RAP1A/RAP1B/RAB8B/DYNC1LI1/KRAS/RAB10/RHOA	11
BP	GO:0001773	myeloid dendritic cell activation	9/1307	22/12072	0.000266277	0.0180491	0.0160934	LTBR/PYCARD/PSEN1/CLEC4D/ITGB8/HAVCR2/BATF2/SPI1/TGFBR2	9		MF	GO:0003925	G protein activity	8/519	31/12224	3.32227e-05	0.00282116	0.00266419	CDC42/RAB11A/RAP1A/RAP1B/RAB1A/KRAS/RAB10/RHOA	8
BP	GO:0140029	exocytic process	17/1307	63/12072	0.000275431	0.0181006	0.0161393	BTK/RAB10/STXBP5/RAB8B/STX3/STXBP3/SNAP29/EXOC8/STX11/PSEN1/SNAP23/EXOC1/VAMP3/EXOC6/RALB/VAMP7/P2RX1	17		MF	GO:0016209	antioxidant activity	11/519	60/12224	3.76155e-05	0.00282116	0.00266419	CAT/MGST1/PRDX3/TXN/S100A9/SELENOT/PRDX5/GSTO1/TP53INP1/MGST2/PRDX1	11
BP	GO:0042542	response to hydrogen peroxide	23/1307	99/12072	0.000294277	0.0181006	0.0161393	ADAM9/HGF/CYP1B1/RHOB/PRDX3/PPP1R15B/SLC8A1/TXN/CRK/LRRK2/NFE2L2/OSER1/ARG1/KDM6B/PPIF/CASP3/TXNIP/ECT2/MAP3K5/STAT1/SIRPA/CAT/BAK1	23		MF	GO:0009678	pyrophosphate hydrolysis-driven proton transmembrane transporter activity	6/519	18/12224	6.82484e-05	0.00325731	0.00307607	ATP6V0E1/ATP6V1E1/ATP6V1C1/ATP6V1D/ATP6V0B/ATP6V1G1	6
BP	GO:0090174	organelle membrane fusion	23/1307	99/12072	0.000294277	0.0181006	0.0161393	CHMP1B/CHMP3/IRAG2/VCPIP1/YIPF4/GNAI3/RAB8B/STX3/STX10/SNAP29/RAB34/STX11/SNAP23/STX7/VAMP3/CHMP2B/CHMP5/VAMP7/STX12/SAMD9/VIPAS39/VPS8/CHMP2A	23		MF	GO:0042625	ATPase-coupled ion transmembrane transporter activity	6/519	18/12224	6.82484e-05	0.00325731	0.00307607	ATP6V0E1/ATP6V1E1/ATP6V1C1/ATP6V1D/ATP6V0B/ATP6V1G1	6
BP	GO:0061760	antifungal innate immune response	7/1307	14/12072	0.000295998	0.0181006	0.0161393	USP15/CLEC7A/CLEC4E/BCL10/CLEC4A/CLEC4D/SPI1	7		MF	GO:0044769	ATPase activity, coupled to transmembrane movement of ions, rotational mechanism	6/519	18/12224	6.82484e-05	0.00325731	0.00307607	ATP6V0E1/ATP6V1E1/ATP6V1C1/ATP6V1D/ATP6V0B/ATP6V1G1	6
BP	GO:0002283	neutrophil activation involved in immune response	8/1307	18/12072	0.000298191	0.0181006	0.0161393	TYROBP/STXBP3/VAMP7/LILRA2/PTAFR/SPI1/FCER1G/ANXA3	8		MF	GO:0046961	proton-transporting ATPase activity, rotational mechanism	6/519	18/12224	6.82484e-05	0.00325731	0.00307607	ATP6V0E1/ATP6V1E1/ATP6V1C1/ATP6V1D/ATP6V0B/ATP6V1G1	6
BP	GO:0097202	activation of cysteine-type endopeptidase activity	8/1307	18/12072	0.000298191	0.0181006	0.0161393	CASP8/PYCARD/NLRC4/FADD/RIPK2/NLRP6/APAF1/BAK1	8		MF	GO:0097153	cysteine-type endopeptidase activity involved in apoptotic process	5/519	13/12224	0.00013115	0.00535161	0.00505385	CASP1/CLC/CASP3/CASP4/PYCARD	5
BP	GO:0098581	detection of external biotic stimulus	8/1307	18/12072	0.000298191	0.0181006	0.0161393	TLR2/TLR1/CLEC7A/TLR4/TLR6/HLA-B/NLRC4/LY96	8		MF	GO:0019865	immunoglobulin binding	6/519	20/12224	0.000132516	0.00535161	0.00505385	FCGR1A/FCGR1BP/MS4A2/FCER1A/FCER1G/FCGRT	6
BP	GO:0042116	macrophage activation	20/1307	81/12072	0.000305503	0.0182718	0.0162919	TLR2/CEBPA/TLR1/NMI/IFNGR2/JAK2/IFNGR1/PLA2G4A/TYROBP/AZU1/TLR4/TLR6/PJA2/LRRK2/AIF1/CTSC/PTPRC/HAVCR2/BPI/FCGR3A	20		MF	GO:0038187	pattern recognition receptor activity	6/519	22/12224	0.000237254	0.00889702	0.008402	TLR2/CLEC4E/TLR8/CLEC7A/CD36/LY96	6
BP	GO:0036230	granulocyte activation	13/1307	42/12072	0.000332045	0.0195714	0.0174507	TYROBP/CD300A/STXBP3/F2RL1/VAMP7/LILRA2/PTAFR/CCR2/SPI1/CTSG/FCER1G/ANXA3/IL18	13		MF	GO:0004896	cytokine receptor activity	10/519	68/12224	0.000552344	0.019332	0.0182564	IFNGR1/IL13RA1/IL1RL1/IL5RA/IFNGR2/IL3RA/CSF2RA/CCR2/IL10RB/IL1RAP	10
BP	GO:0070266	necroptotic process	12/1307	37/12072	0.000345257	0.0200594	0.0178859	CASP8/FAS/IPMK/PELI1/CFLAR/MLKL/RBCK1/FADD/PPIF/ZBP1/NLRP6/PYGL	12		MF	GO:0016668	oxidoreductase activity, acting on a sulfur group of donors, NAD(P) as acceptor	4/519	11/12224	0.000835015	0.0273989	0.0258745	PRDX3/TXN/SELENOT/PGK1	4
BP	GO:0071621	granulocyte chemotaxis	20/1307	82/12072	0.000363655	0.0208308	0.0185736	MCU/S100A9/CKLF/CSF1/MOSPD2/BST1/CSF3R/TNFAIP6/S100A8/RAC1/C5AR2/JAML/S100A12/TREM1/C3AR1/IL17RA/CXCR1/FCER1G/AKIRIN1/DAPK2	20		MF	GO:0045028	G protein-coupled purinergic nucleotide receptor activity	4/519	12/12224	0.00121071	0.0373897	0.0353093	P2RY14/GPR34/P2RY13/P2RY12	4
BP	GO:0006801	superoxide metabolic process	14/1307	48/12072	0.000393993	0.0220458	0.019657	CLEC7A/TYROBP/NCF1B/CD36/BST1/GNAI3/CYB5R4/NCF1/NCF2/NFE2L2/CYBB/MPO/F2RL1/NCF4	14		MF	GO:0016667	oxidoreductase activity, acting on a sulfur group of donors	8/519	53/12224	0.00164344	0.0467117	0.0441127	TXNDC12/PRDX3/TXN/GLRX/SELENOT/PGK1/MSRB3/GSTO1	8
BP	GO:0046641	positive regulation of alpha-beta T cell proliferation	9/1307	23/12072	0.000395708	0.0220458	0.019657	JAK2/HLA-E/TYK2/PTPRC/LGALS9/RIPK2/CCR2/IL18/TGFBR2	9		MF	GO:0050700	CARD domain binding	4/519	13/12224	0.00169052	0.0467117	0.0441127	CASP1/CARD16/BCL10/CASP4	4
BP	GO:0002690	positive regulation of leukocyte chemotaxis	17/1307	65/12072	0.000412042	0.0226456	0.0201918	MCU/ADAM17/CSF1/MOSPD2/RAC1/F2RL1/AIF1/VEGFA/ADAM10/LGALS9/C3AR1/CCR2/SPI1/CCR1/TNFSF14/AKIRIN1/DAPK2	17
BP	GO:0002688	regulation of leukocyte chemotaxis	21/1307	89/12072	0.000424908	0.0230414	0.0205447	DUSP1/MCU/ADAM17/CSF1/MOSPD2/BST1/TNFAIP6/RAC1/F2RL1/AIF1/C5AR2/VEGFA/ADAM10/LGALS9/C3AR1/CCR2/SPI1/CCR1/TNFSF14/AKIRIN1/DAPK2	21
BP	GO:1901222	regulation of NIK/NF-kappaB signaling	20/1307	83/12072	0.000431221	0.023076	0.0205756	TLR2/NMI/TMSB4X/TLR4/NFKBIA/NLRP12/RBCK1/RHOA/NLRP3/TRIP6/LGALS9/UACA/DDX3X/HAVCR2/EIF2AK2/SPI1/TNFSF14/RASSF2/PPM1B/IL18	20
BP	GO:0002643	regulation of tolerance induction	8/1307	19/12072	0.000466428	0.02432	0.0216848	MARCHF7/LILRB4/HLA-B/CLC/LILRB2/IRAK3/HAVCR2/TGFBR2	8
BP	GO:0044546	NLRP3 inflammasome complex assembly	8/1307	19/12072	0.000466428	0.02432	0.0216848	CD36/TLR4/TLR6/NEK7/NLRP3/DDX3X/EIF2AK2/MEFV	8
BP	GO:0006334	nucleosome assembly	22/1307	96/12072	0.000483571	0.0244809	0.0218282	BAZ1A/H3C8/H3C7/H3C3/H3-3A/HMGB2/H2BC18/H3C12/H4C15/H2BC3/H2BC14/H2BC13/H2BC19P/H3-3B/MACROH2A1/H2BC21/H3C2/H2BC7/H1-5/H2BC17/H3C14/H2BC9	22
BP	GO:0051770	positive regulation of nitric-oxide synthase biosynthetic process	7/1307	15/12072	0.000503283	0.0244809	0.0218282	TLR2/JAK2/TLR4/LRRK2/AKAP12/NAMPT/STAT1	7
BP	GO:0098543	detection of other organism	7/1307	15/12072	0.000503283	0.0244809	0.0218282	TLR2/TLR1/CLEC7A/TLR4/TLR6/HLA-B/NLRC4	7
BP	GO:1903531	negative regulation of secretion by cell	20/1307	84/12072	0.000509439	0.0244809	0.0218282	RAB33B/CD300A/GHRL/STXBP3/SLC30A1/VAMP3/RAP1A/WDR41/HMGCR/TNFRSF1A/RSAD2/LGALS9/PIM3/CEACAM1/CCR2/SPI1/VPS4B/FMR1/RAP1B/DPH3	20
BP	GO:0002526	acute inflammatory response	18/1307	72/12072	0.000511649	0.0244809	0.0218282	FFAR2/BTK/HLA-E/FCGR1A/ELANE/PRCP/CEBPB/S100A8/NLRP3/VNN1/TREM1/PLSCR1/ALOX5AP/APOL2/NLRP6/FFAR3/FCGR3A/PTGER3	18
BP	GO:0032418	lysosome localization	18/1307	72/12072	0.000511649	0.0244809	0.0218282	BTK/CD300A/MILR1/RAB34/SNAP23/SPAG9/GATA2/BLOC1S1/VAMP7/LAMTOR1/GAB2/LGALS9/KIF5B/LAT2/FGR/DEF8/FES/BORCS6	18
BP	GO:1990849	vacuolar localization	18/1307	72/12072	0.000511649	0.0244809	0.0218282	BTK/CD300A/MILR1/RAB34/SNAP23/SPAG9/GATA2/BLOC1S1/VAMP7/LAMTOR1/GAB2/LGALS9/KIF5B/LAT2/FGR/DEF8/FES/BORCS6	18
BP	GO:0032608	interferon-beta production	15/1307	55/12072	0.000548378	0.0245719	0.0219094	TLR2/NMI/TLR8/TBK1/TLR4/HMGB2/PYCARD/RNF135/RIGI/RIPK2/DDX3X/IRF1/SIRPA/PPM1B/IRF5	15
BP	GO:0032648	regulation of interferon-beta production	15/1307	55/12072	0.000548378	0.0245719	0.0219094	TLR2/NMI/TLR8/TBK1/TLR4/HMGB2/PYCARD/RNF135/RIGI/RIPK2/DDX3X/IRF1/SIRPA/PPM1B/IRF5	15
BP	GO:0045576	mast cell activation	15/1307	55/12072	0.000548378	0.0245719	0.0219094	BTK/CD300A/MILR1/SNAP23/GATA2/VAMP7/S100A12/GAB2/CD300LF/LGALS9/LAT2/PLSCR1/FGR/FES/LCP2	15
BP	GO:0060760	positive regulation of response to cytokine stimulus	15/1307	55/12072	0.000548378	0.0245719	0.0219094	TLR2/CASP1/CASP4/ADAM17/TBK1/PARP9/CSF1/TLR4/AGPAT2/FADD/CD300LF/RIGI/RIPK2/ZBP1/NLRP6	15
BP	GO:0070265	necrotic cell death	15/1307	55/12072	0.000548378	0.0245719	0.0219094	CASP8/FAS/IPMK/PELI1/ASAH1/CFLAR/MLKL/RBCK1/FADD/PPIF/ZBP1/NLRP6/PYGL/MAP3K5/HEBP2	15
BP	GO:0043903	regulation of biological process involved in symbiotic interaction	13/1307	44/12072	0.000549802	0.0245719	0.0219094	TRIM34/TRIM27/TRIM25/LGALS1/FUCA2/F2RL1/ARG1/TRIM21/IFITM2/LGALS9/IFITM1/TRIM22/FCN1	13
BP	GO:0006906	vesicle fusion	22/1307	97/12072	0.00056273	0.0246089	0.0219423	CHMP1B/CHMP3/IRAG2/YIPF4/GNAI3/RAB8B/STX3/STX10/SNAP29/RAB34/STX11/SNAP23/STX7/VAMP3/CHMP2B/CHMP5/VAMP7/STX12/SAMD9/VIPAS39/VPS8/CHMP2A	22
BP	GO:0051048	negative regulation of secretion	22/1307	97/12072	0.00056273	0.0246089	0.0219423	RAB33B/CD300A/GHRL/STXBP3/SLC30A1/VAMP3/RAP1A/WDR41/HMGCR/TNFRSF1A/NRG1/RSAD2/LGALS9/PIM3/CEACAM1/CCR2/SPI1/VPS4B/FMR1/PTGER3/RAP1B/DPH3	22
BP	GO:1901223	negative regulation of NIK/NF-kappaB signaling	9/1307	24/12072	0.000572789	0.0247823	0.022097	NMI/TMSB4X/NLRP12/NLRP3/UACA/DDX3X/SPI1/RASSF2/PPM1B	9
BP	GO:0032088	negative regulation of NF-kappaB transcription factor activity	18/1307	73/12072	0.000611591	0.0261825	0.0233455	CYP1B1/CHUK/PELI1/TMSB4X/DDIT3/PYCARD/KLF4/ARRB2/NFKBIA/NLRP12/RBCK1/NLRP3/TRIM21/IRAK3/HAVCR2/SPI1/TAX1BP1/CAT	18
BP	GO:0036258	multivesicular body assembly	10/1307	29/12072	0.000619144	0.0262298	0.0233876	CHMP1B/CHMP3/STAM2/CHMP2B/CHMP5/RAB11A/TSG101/VPS25/VPS4B/CHMP2A	10
BP	GO:0031663	lipopolysaccharide-mediated signaling pathway	15/1307	56/12072	0.000675219	0.0283105	0.0252429	TLR2/CARD16/BCL10/CD36/TLR4/NFKBIA/MAPK14/LILRA2/TRIB1/RIPK2/PTAFR/SPI1/BPI/LY96/IL18	15
BP	GO:0032510	endosome to lysosome transport via multivesicular body sorting pathway	7/1307	16/12072	0.000811509	0.0332671	0.0296624	CHMP1B/CHMP3/CHMP2B/LYST/CHMP5/VPS4B/CHMP2A	7
BP	GO:1990266	neutrophil migration	20/1307	87/12072	0.000822244	0.0332671	0.0296624	MCU/S100A9/CKLF/MOSPD2/BST1/CSF3R/TNFAIP6/IRAK4/S100A8/RAC1/C5AR2/JAML/S100A12/TREM1/C3AR1/CXCR1/FCER1G/PECAM1/DAPK2/RHOG	20
BP	GO:0034154	toll-like receptor 7 signaling pathway	6/1307	12/12072	0.000825853	0.0332671	0.0296624	TASL/SLC15A4/UNC93B1/RSAD2/DDX3X/HAVCR2	6
BP	GO:0002704	negative regulation of leukocyte mediated immunity	15/1307	57/12072	0.000826156	0.0332671	0.0296624	CD46/CD300A/CRK/LILRB4/HLA-E/ARRB2/HLA-B/ARG1/PTPRC/LGALS9/CEACAM1/HAVCR2/CCR2/SPI1/BCL6	15
BP	GO:0030593	neutrophil chemotaxis	17/1307	69/12072	0.000866635	0.0339874	0.0303047	MCU/S100A9/CKLF/MOSPD2/BST1/CSF3R/TNFAIP6/S100A8/RAC1/C5AR2/JAML/S100A12/TREM1/C3AR1/CXCR1/FCER1G/DAPK2	17
BP	GO:0061097	regulation of protein tyrosine kinase activity	17/1307	69/12072	0.000866635	0.0339874	0.0303047	ADAM17/UNC119/GHRL/LILRB4/NCF1/SNX6/FCGR1A/RAP2C/PSEN1/TGFA/MVP/ABI1/NRG1/HYAL2/TSG101/PTPRC/VPS25	17
BP	GO:0002824	positive regulation of adaptive immune response based on somatic recombination of immune receptors built from immunoglobulin superfamily domains	22/1307	100/12072	0.00087149	0.0339874	0.0303047	CLEC7A/JAK2/CYRIB/PLA2G4A/BTK/TNFSF13B/HLA-E/B2M/FCGR1A/STX7/HLA-B/NFKBIZ/TYK2/NLRP3/TNFSF13/FADD/RSAD2/PTPRC/RIPK2/CCR2/IL18/MAD2L2	22
BP	GO:0032720	negative regulation of tumor necrosis factor production	13/1307	46/12072	0.000877472	0.0339874	0.0303047	CLEC4A/GHRL/LILRB4/TLR4/TRIM27/ARRB2/C5AR2/LGALS9/IRAK3/DICER1/HAVCR2/BPI/SIRPA	13
BP	GO:0002698	negative regulation of immune effector process	21/1307	94/12072	0.000916869	0.0342101	0.0305033	CD46/CD300A/CRK/HLX/LILRB4/HLA-E/ARRB2/HLA-B/FGL2/ARG1/PTPRC/TMBIM6/CD59/LGALS9/IRAK3/CEACAM1/HAVCR2/CCR2/SPI1/ZBTB7B/BCL6	21
BP	GO:0032479	regulation of type I interferon production	21/1307	94/12072	0.000916869	0.0342101	0.0305033	TLR2/NMI/TLR8/CHUK/TBK1/TLR4/HMGB2/PYCARD/GAPDH/RNF135/TRIM21/RIGI/RIPK2/DDX3X/IRF1/HAVCR2/UFD1/STAT1/SIRPA/PPM1B/IRF5	21
BP	GO:0032606	type I interferon production	21/1307	94/12072	0.000916869	0.0342101	0.0305033	TLR2/NMI/TLR8/CHUK/TBK1/TLR4/HMGB2/PYCARD/GAPDH/RNF135/TRIM21/RIGI/RIPK2/DDX3X/IRF1/HAVCR2/UFD1/STAT1/SIRPA/PPM1B/IRF5	21
BP	GO:0050921	positive regulation of chemotaxis	21/1307	94/12072	0.000916869	0.0342101	0.0305033	MCU/ADAM17/CSF1/MOSPD2/STX3/AZU1/TMSB4X/RAC1/F2RL1/AIF1/VEGFA/ADAM10/LGALS9/C3AR1/CCR2/SPI1/P2RX4/CCR1/TNFSF14/AKIRIN1/DAPK2	21
BP	GO:0032008	positive regulation of TOR signaling	12/1307	41/12072	0.000977704	0.0361484	0.0322315	RRAGD/RICTOR/FNIP1/WAC/LAMTOR3/RRAGA/LAMTOR4/PIK3CA/LAMTOR5/LAMTOR1/RHEB/RRAGC	12
BP	GO:0046209	nitric oxide metabolic process	15/1307	58/12072	0.00100472	0.0368126	0.0328237	TLR2/CLEC7A/JAK2/CYP1B1/CD36/TLR4/TLR6/GLA/KLF4/MTARC1/RAC1/AIF1/DDAH2/P2RX4/SIRPA	15
BP	GO:1902774	late endosome to lysosome transport	8/1307	21/12072	0.00103033	0.0374138	0.0333597	CHMP1B/CHMP3/C9orf72/LRRK2/CHMP2B/CHMP5/VPS4B/CHMP2A	8
BP	GO:1903409	reactive oxygen species biosynthetic process	11/1307	36/12072	0.00106443	0.0383102	0.0341591	CD36/CFLAR/TLR4/NCF1/TLR6/CYBB/MPO/RHOA/RAB27A/ACOX1/SLC18A2	11
BP	GO:0006809	nitric oxide biosynthetic process	14/1307	53/12072	0.00117186	0.0417198	0.0371992	CLEC7A/JAK2/CYP1B1/CD36/TLR4/TLR6/GLA/KLF4/MTARC1/RAC1/AIF1/DDAH2/P2RX4/SIRPA	14
BP	GO:2001057	reactive nitrogen species metabolic process	15/1307	59/12072	0.00121479	0.0417198	0.0371992	TLR2/CLEC7A/JAK2/CYP1B1/CD36/TLR4/TLR6/GLA/KLF4/MTARC1/RAC1/AIF1/DDAH2/P2RX4/SIRPA	15
BP	GO:0045428	regulation of nitric oxide biosynthetic process	12/1307	42/12072	0.00123597	0.0417198	0.0371992	CLEC7A/JAK2/CD36/TLR4/TLR6/GLA/KLF4/RAC1/AIF1/DDAH2/P2RX4/SIRPA	12
BP	GO:0032682	negative regulation of chemokine production	7/1307	17/12072	0.00125149	0.0417198	0.0371992	LILRB4/ELANE/KLF4/F2RL1/LGALS9/SIRPA/MEFV	7
BP	GO:0043032	positive regulation of macrophage activation	7/1307	17/12072	0.00125149	0.0417198	0.0371992	CEBPA/PLA2G4A/TLR4/TLR6/LRRK2/CTSC/HAVCR2	7
BP	GO:0045953	negative regulation of natural killer cell mediated cytotoxicity	7/1307	17/12072	0.00125149	0.0417198	0.0371992	CRK/HLA-E/ARRB2/HLA-B/LGALS9/CEACAM1/HAVCR2	7
BP	GO:0051767	nitric-oxide synthase biosynthetic process	7/1307	17/12072	0.00125149	0.0417198	0.0371992	TLR2/JAK2/TLR4/LRRK2/AKAP12/NAMPT/STAT1	7
BP	GO:0051769	regulation of nitric-oxide synthase biosynthetic process	7/1307	17/12072	0.00125149	0.0417198	0.0371992	TLR2/JAK2/TLR4/LRRK2/AKAP12/NAMPT/STAT1	7
BP	GO:1900225	regulation of NLRP3 inflammasome complex assembly	7/1307	17/12072	0.00125149	0.0417198	0.0371992	CD36/TLR4/TLR6/NEK7/DDX3X/EIF2AK2/MEFV	7
BP	GO:0007032	endosome organization	20/1307	90/12072	0.00128783	0.0425822	0.0379682	CHMP1B/CHMP3/STAM2/ATP6V0B/SNX10/EXOC8/ATP6V1D/WASHC4/CHMP2B/CHMP5/RAB11A/LAMTOR1/TSG101/RAB27A/VPS25/VPS4B/TMCC1/ATP6V1A/ATP6V0A1/CHMP2A	20
BP	GO:1903556	negative regulation of tumor necrosis factor superfamily cytokine production	13/1307	48/12072	0.00135487	0.0444377	0.0396226	CLEC4A/GHRL/LILRB4/TLR4/TRIM27/ARRB2/C5AR2/LGALS9/IRAK3/DICER1/HAVCR2/BPI/SIRPA	13
BP	GO:0046761	viral budding from plasma membrane	6/1307	13/12072	0.00139381	0.045246	0.0403433	CHMP1B/CHMP3/CHMP2B/CHMP5/VPS4B/CHMP2A	6
BP	GO:0000281	mitotic cytokinesis	18/1307	78/12072	0.00140177	0.045246	0.0403433	CHMP1B/SPAST/RHOB/CHMP3/UNC119/EXOC8/EXOC1/CHMP2B/EXOC6/ROCK1/CHMP5/KLHDC8B/RHOA/JTB/ECT2/VPS4B/APC/CHMP2A	18
BP	GO:0070664	negative regulation of leukocyte proliferation	17/1307	72/12072	0.00144135	0.0461571	0.0411557	PTEN/TYROBP/MARCHF7/BTK/MNDA/PELI1/CD300A/LST1/LILRB4/CEBPB/ARG1/LILRB2/LGALS9/HAVCR2/CASP3/ZBTB7B/BCL6	17
BP	GO:0034766	negative regulation of ion transmembrane transport	15/1307	60/12072	0.00146059	0.0464079	0.0413793	KCNE3/CALM2/GSTO1/KCNE1/SLC30A1/HECW2/OPRL1/C4orf3/RGS2/TMBIM6/SUMO1/ARL6IP5/PPIF/FMR1/CAB39	15
BP	GO:0019076	viral release from host cell	9/1307	27/12072	0.00152158	0.0476019	0.0424439	CHMP1B/CHMP3/TRIM25/CHMP2B/CHMP5/TSG101/VAPA/VPS4B/CHMP2A	9
BP	GO:0035891	exit from host cell	9/1307	27/12072	0.00152158	0.0476019	0.0424439	CHMP1B/CHMP3/TRIM25/CHMP2B/CHMP5/TSG101/VAPA/VPS4B/CHMP2A	9
CC	GO:0035579	specific granule membrane	29/1357	87/12548	1.43222e-08	6.33796e-06	5.95191e-06	CMTM6/MS4A3/SLC15A4/CD36/MOSPD2/BST1/ATP6V1D/CD53/LAMTOR3/SNAP23/RAP1A/CLEC4D/RAB37/CYBB/CKAP4/AGPAT2/LAMTOR1/CD59/MMP25/ADAM10/SLC27A2/CEACAM1/C3AR1/SCAMP1/DEGS1/CEACAM3/ATP8B4/P2RX1/SLC2A3	29
CC	GO:0035578	azurophil granule lumen	27/1357	81/12548	4.49119e-08	6.33796e-06	5.95191e-06	MNDA/HEXB/NPC2/AZU1/CAP1/PYCARD/SDCBP/ELANE/GLA/GCA/DSN1/FUCA2/MPO/DNAJC3/CTSC/ARG1/RNASE3/RNASE2/ACTR10/CTSG/IMPDH1/BPI/CPPED1/LYZ/GDI2/ACTR2/HEBP2	27
CC	GO:0030670	phagocytic vesicle membrane	25/1357	72/12548	5.64385e-08	6.33796e-06	5.95191e-06	TLR2/TLR1/ATP6V0E1/CLEC4E/PIP4P2/ATP6V0B/RAB32/RAB10/RAB8B/TLR6/HLA-E/B2M/RAB34/SNAP23/RAB31/VAMP3/HLA-B/CYBB/LAMP2/VAMP7/HLA-C/TAP1/RAB5A/ANXA3/ATP6V0A1	25
CC	GO:0035577	azurophil granule membrane	22/1357	58/12548	5.69705e-08	6.33796e-06	5.95191e-06	GLIPR1/CMTM6/CD63/IRAG2/AZU1/SNAP29/BRI3/PRCP/MGST1/PSEN1/ATP11B/RAB37/CKAP4/LAMP2/VAMP7/VNN1/LAMTOR1/VAPA/C3AR1/FPR1/CEACAM6/RAP1B	22
CC	GO:0101003	ficolin-1-rich granule membrane	18/1357	56/12548	1.39124e-05	0.0012382	0.00116278	CD300A/DYNC1LI1/CD58/PRCP/CLEC4D/LAMP2/RAC1/RHOA/LAMTOR1/LILRB2/DOK3/FCER1G/SIGLEC5/FPR1/SIRPA/ATP6V0A1/PTPRN2/SLC2A3	18
CC	GO:0000421	autophagosome membrane	16/1357	47/12548	1.84399e-05	0.00136763	0.00128432	VMP1/CHMP1B/CHMP3/GABARAP/SH3GLB1/SNAP29/CHMP2B/RB1CC1/CHMP5/LAMP2/WIPI1/ATG16L2/GABARAPL1/CALCOCO2/TM9SF1/CHMP2A	16
CC	GO:0061702	inflammasome complex	8/1357	15/12548	5.86506e-05	0.0037285	0.0035014	CASP1/CASP4/PYCARD/NLRP3/NLRC4/DDX3X/NLRP6/MEFV	8
CC	GO:0043020	NADPH oxidase complex	6/1357	10/12548	0.000226061	0.0125747	0.0118087	NCF1B/NCF1/NCF2/CYBB/RAC1/NCF4	6
CC	GO:0070821	tertiary granule membrane	18/1357	69/12548	0.000287857	0.0136281	0.012798	CD300A/RAP2C/CD53/LAMTOR3/SNAP23/CLEC4D/CYBB/LILRB2/CD59/ADAM10/PTAFR/CEACAM1/FCER1G/ATP8B4/SIGLEC5/SIRPA/CYSTM1/SLC2A3	18
CC	GO:0008287	protein serine/threonine phosphatase complex	14/1357	47/12548	0.000306249	0.0136281	0.012798	PPP1R3D/CNEP1R1/PPP1R15B/SHOC2/PPP1R10/PPP1R15A/PPP4R2/PPP4R1/PPP1CB/PPP1R3B/PPP1R12A/PPP2CA/PPP1CC/PPP2R5A	14
CC	GO:1903293	phosphatase complex	14/1357	49/12548	0.000492258	0.0199141	0.0187011	PPP1R3D/CNEP1R1/PPP1R15B/SHOC2/PPP1R10/PPP1R15A/PPP4R2/PPP4R1/PPP1CB/PPP1R3B/PPP1R12A/PPP2CA/PPP1CC/PPP2R5A	14
CC	GO:0000164	protein phosphatase type 1 complex	6/1357	12/12548	0.000821067	0.0304479	0.0285933	PPP1R3D/PPP1R15B/SHOC2/PPP1R15A/PPP1R3B/PPP1CC	6
CC	GO:1904724	tertiary granule lumen	14/1357	52/12548	0.000946331	0.0323936	0.0304205	CTSS/OSCAR/YPEL5/TCN1/ASAH1/B2M/TNFAIP6/FTH1/QPCT/IDH1/GOLGA7/CSTB/CDA/LYZ	14
CC	GO:0033176	proton-transporting V-type ATPase complex	8/1357	21/12548	0.00102307	0.0325191	0.0305384	ATP6V0E1/ATP6V0B/ATP6V1D/ATP6V1E1/ATP6V1B2/ATP6V1C1/ATP6V1A/ATP6V0A1	8
CC	GO:0032045	guanyl-nucleotide exchange factor complex	7/1357	17/12548	0.00124351	0.0368908	0.0346438	C9orf72/LAMTOR3/RAP1A/LAMTOR4/WDR41/LAMTOR5/LAMTOR1	7
CC	GO:0044753	amphisome	6/1357	13/12548	0.00138587	0.0385445	0.0361967	CHMP1B/CHMP3/LRRK2/CHMP2B/CHMP5/CHMP2A	6
MF	GO:0030527	structural constituent of chromatin	27/1335	76/12224	1.16802e-08	8.76015e-06	8.32368e-06	H3C8/H3C7/H2AC4/H3C3/H3-3A/H2BC18/H3C12/H4C15/H2AZ1/H2BC3/H2BC14/H2AC12/H2BC13/H2AC13/H2BC19P/H3-3B/MACROH2A1/H2BC21/H3C2/H2AC21/H2BC7/H1-5/H2BC17/H2AC16/H2AC6/H3C14/H2BC9	27
MF	GO:0019003	GDP binding	21/1335	58/12224	3.38804e-07	0.000127052	0.000120721	RRAGD/RHOB/RAB18/DYNC1LI1/RAB10/GNAI3/RAB8B/RAP2C/RAB2A/RAB31/RAP1A/RIT1/RHOA/RALB/KRAS/GBP1/RHEB/RAB27A/RRAGC/RAB5A/RAP1B	21
MF	GO:0003925	G protein activity	14/1335	31/12224	1.41244e-06	0.000353109	0.000335516	RAB1A/CDC42/RAB10/RAP2C/RAP1A/RIT1/RAC1/RAB11A/RHOA/RALB/KRAS/RAB27A/RAB5A/RAP1B	14
MF	GO:0038187	pattern recognition receptor activity	11/1335	22/12224	5.69285e-06	0.000983254	0.000934264	TLR2/CLEC7A/TLR8/CLEC4E/CD36/TLR4/CLEC4D/PTAFR/NLRP6/FCN1/LY96	11
MF	GO:0035325	Toll-like receptor binding	8/1335	12/12224	6.55502e-06	0.000983254	0.000934264	TLR2/TLR1/S100A9/CD36/TLR6/S100A8/UNC93B1/LY96	8
MF	GO:0019865	immunoglobulin binding	10/1335	20/12224	1.5387e-05	0.00192338	0.00182755	FCGRT/FCGR1BP/FCGR1A/FCGR2A/MS4A2/FCGR2C/LILRA2/FCER1A/FCER1G/FCGR3A	10
MF	GO:0016668	oxidoreductase activity, acting on a sulfur group of donors, NAD(P) as acceptor	7/1335	11/12224	4.04681e-05	0.00433586	0.00411983	PRDX3/TXN/PGK1/DLD/SELENOT/GSR/TXNDC17	7
MF	GO:0016667	oxidoreductase activity, acting on a sulfur group of donors	16/1335	53/12224	0.000109157	0.0102334	0.00972355	TXNDC12/PRDX3/SQOR/GSTO1/TXN/GLRX/MSRB1/PGK1/DLD/IFI30/MSRB2/TMX4/SELENOT/SCO2/GSR/TXNDC17	16
MF	GO:0097153	cysteine-type endopeptidase activity involved in apoptotic process	7/1335	13/12224	0.000172577	0.0143814	0.0136648	CASP8/CASP1/CASP4/CFLAR/PYCARD/CLC/CASP3	7
MF	GO:0000979	RNA polymerase II core promoter sequence-specific DNA binding	8/1335	18/12224	0.00031684	0.0169736	0.0161279	H3-3A/CEBPB/H2AZ1/H3-3B/MACROH2A1/FOS/TBPL1/STAT1	8
MF	GO:0009678	pyrophosphate hydrolysis-driven proton transmembrane transporter activity	8/1335	18/12224	0.00031684	0.0169736	0.0161279	ATP6V0E1/ATP6V0B/ATP6V1D/ATP6V1E1/ATP6V1B2/ATP6V1C1/ATP6V1A/ATP6V0A1	8
MF	GO:0042625	ATPase-coupled ion transmembrane transporter activity	8/1335	18/12224	0.00031684	0.0169736	0.0161279	ATP6V0E1/ATP6V0B/ATP6V1D/ATP6V1E1/ATP6V1B2/ATP6V1C1/ATP6V1A/ATP6V0A1	8
MF	GO:0044769	ATPase activity, coupled to transmembrane movement of ions, rotational mechanism	8/1335	18/12224	0.00031684	0.0169736	0.0161279	ATP6V0E1/ATP6V0B/ATP6V1D/ATP6V1E1/ATP6V1B2/ATP6V1C1/ATP6V1A/ATP6V0A1	8
MF	GO:0046961	proton-transporting ATPase activity, rotational mechanism	8/1335	18/12224	0.00031684	0.0169736	0.0161279	ATP6V0E1/ATP6V0B/ATP6V1D/ATP6V1E1/ATP6V1B2/ATP6V1C1/ATP6V1A/ATP6V0A1	8
MF	GO:0008157	protein phosphatase 1 binding	9/1335	23/12224	0.000422548	0.0211274	0.0200748	PPP1R3D/SHOC2/PPP1R10/PPP1R15A/LILRB2/PPP1R3B/PPP1R11/PPP1CC/DYNLT4	9
