# Supplementary material for: Distinct physiological, transcriptomic, and imaging characteristics of asthma-COPD overlap compared to asthma and COPD in smokers
Source: eBioMedicine. 2024 Nov 23;110:105453. doi: 10.1016/j.ebiom.2024.105453 (PMC11621799; doi:10.1016/j.ebiom.2024.105453)
Supplement: Supplementary Table S4 [file mmc12.xlsx]

## Sheet: KEGG analysis (GOLD)
COPD (GOLD criteria)											ACO (GOLD criteria)
ID	Description	GeneRatio	BgRatio	pvalue	p.adjust	qvalue	geneID	Count	EnrichmentScore		ID	Description	GeneRatio	BgRatio	pvalue	p.adjust	qvalue	geneID	Count	EnrichmentScore
hsa05131	Shigellosis	59/996	247/8673	2.08081e-08	2.33463e-06	1.7247e-06	H3C8/H3C3/H3C12/RRAGD/UBE2D1/H3C7/H3C2/HK3/TLR4/CASP1/CASP4/H3-3A/ARPC3/MAPK14/TNFRSF1A/WIPI1/NLRC4/MYL12B/PYCARD/NLRP3/H3-3B/CDC42/ARPC5/ARPC2/NFKBIA/CHUK/MDM2/ITGA5/UBC/CYTH4/TBK1/RAC1/BCL10/CRK/RHOA/ROCK1/RBCK1/MYL12A/ARPC1A/ARPC4/RRAGA/ACTR3/PIK3CA/RPS6KB1/ATG16L1/PIK3R1/FOXO1/SEPTIN9/PRKCQ/SEPTIN6/TP53/AKT3/PLCG1/BTRC/PRKCE/RPTOR/TRAF5/ITPR1/ITPR3	59	0.247992		hsa05132	Salmonella infection	38/534	247/8673	1.20966e-07	3.94349e-05	3.27245e-05	TLR2/LY96/TXN/RHOB/TLR5/TLR6/CASP1/TNFSF10/CASP3/DYNLT1/MYL12B/PYCARD/ARPC3/CASP4/GAPDH/ARPC2/STX10/BRK1/NFKBIA/DYNC1LI1/CDC42/ANXA2/CHUK/MYL12A/TUBA1B/ARPC1A/ARPC4/ACTR3/EXOC2/SNX9/EXOC4/CYFIP2/RHOH/ACTR3C/BCL2/KIF5C/LEF1/TCF7	38	0.462547
hsa05417	Lipid and atherosclerosis	54/996	215/8673	1.33559e-08	2.33463e-06	1.7247e-06	TLR2/LY96/TNFSF10/NCF1/CD36/TLR6/TLR4/FAS/HSPA6/FOS/CASP1/NCF2/JAK2/BID/NCF4/DDIT3/CALML4/MAPK14/CALM2/TNFRSF1A/PYCARD/NLRP3/CASP8/CYBB/CASP3/CDC42/NFKBIA/CHUK/ATF6/TBK1/RAC1/TANK/RAP1A/RHOA/MAP3K5/IRAK4/NFE2L2/KRAS/PIK3CA/MIB1/PIK3R1/IKBKE/TRAF3/TP53/HSP90AB1/TNFRSF10A/CAMK2D/AKT3/PLCG1/CD40LG/ITPR1/NFATC1/CD40/NFATC2	54	0.215863		hsa05131	Shigellosis	35/534	247/8673	2.7704e-06	0.000451576	0.000374733	TLR5/RRAGD/CASP1/RBX1/WIPI1/HK3/MYL12B/PYCARD/ARPC3/CASP4/ARPC2/MDM2/NFKBIA/CDC42/CHUK/UBC/TBK1/MYL12A/ARPC1A/ARPC4/BCL10/RRAGA/ACTR3/ATM/FOXO1/PIK3R1/SEPTIN6/PRKCQ/PLCG1/ITPR1/ITPR3/ACTR3C/TRAF5/BCL2/HKDC1	35	0.462547
hsa04662	B cell receptor signaling pathway	29/996	84/8673	2.10961e-08	2.33463e-06	1.7247e-06	LILRB4/FOS/RAF1/SOS2/LILRA2/DAPP1/LILRB2/NFKBIA/BTK/CHUK/RAC1/BCL10/KRAS/PIK3CA/PIK3R1/AKT3/CD81/NFATC1/NFATC2/CARD11/CD72/CD79B/CD22/BLNK/BANK1/CR2/BLK/CD19/CD79A	29	0.0843373		hsa04210	Apoptosis	22/534	136/8673	2.59521e-05	0.00282013	0.00234025	BCL2A1/PMAIP1/CTSS/TNFSF10/FAS/CASP3/GADD45A/CTSC/CTSZ/NFKBIA/CHUK/TUBA1B/KRAS/ATM/PIK3R1/PARP1/EIF2AK3/TRAF1/SPTAN1/ITPR1/ITPR3/BCL2	22	0.254682
hsa04613	Neutrophil extracellular trap formation	49/996	191/8673	3.06324e-08	2.54249e-06	1.87825e-06	AZU1/ELANE/CTSG/TLR2/MPO/FCGR1A/H3C8/H2AC4/H3C3/H3C12/H2AC14/CLEC7A/TLR8/H3C7/H2BC3/H2BC14/H3C2/NCF1/H2BC13/H2AC12/TLR4/H4C15/AQP9/FCGR2A/H2AC13/H2AC16/CASP1/H2BC17/NCF2/CASP4/RAF1/H3-3A/NCF4/MAPK14/H2AC21/H2BC18/HDAC4/CYBB/H3-3B/H2BC7/H2AZ1/H2BC21/H2AC6/RAC1/MACROH2A1/PIK3CA/PIK3R1/AKT3/PLCG1	49	0.191767		hsa05170	Human immunodeficiency virus 1 infection	29/534	212/8673	3.89872e-05	0.00317746	0.00263677	TLR2/B2M/GNG10/GNG5/AP1S2/FAS/CASP3/RBX1/CALM2/GNB4/NFKBIA/CHUK/TBK1/GNAI3/KRAS/ATM/ATR/AP1G2/PIK3R1/DCAF1/GNB5/CD247/PLCG1/ITPR1/ITPR3/NFATC2/TRAF5/BCL2/PRKCA	29	0.397004
hsa05132	Salmonella infection	58/996	247/8673	5.26213e-08	3.49405e-06	2.58121e-06	TLR2/TXN/LY96/TNFSF10/TLR6/TLR4/RHOB/FOS/CASP1/CASP4/RAF1/DYNLT1/ARPC3/MAPK14/TNFRSF1A/NLRC4/TUBA1A/MYL12B/PYCARD/NLRP3/STX10/CASP8/DYNC1LI1/CASP3/MLKL/CDC42/ARPC5/GAPDH/ARPC2/NFKBIA/CHUK/TUBA1C/CYTH4/RAC1/ACTR10/RHOA/MYL12A/IRAK4/ARPC1A/ARPC4/KIF5B/PTPRC/ACTR3/PIK3CA/KPNA4/ABI1/DYNLL2/DYNC1H1/SNX9/CYFIP2/HSP90AB1/TNFRSF10A/EXOC2/AKT3/RHOH/KIF5C/TCF7/PIK3C2B	58	0.247992		hsa04064	NF-kappa B signaling pathway	18/534	105/8673	6.40339e-05	0.00417501	0.00346457	BCL2A1/LY96/GADD45A/LTBR/NFKBIA/BTK/CHUK/BCL10/ATM/PARP1/PRKCQ/TRAF1/ZAP70/PLCG1/CARD11/TRAF5/BCL2/EDAR	18	0.196629
hsa04217	Necroptosis	42/996	159/8673	1.24045e-07	6.86381e-06	5.0706e-06	H2AC4/H2AC14/TNFSF10/PLA2G4A/IFNGR2/CHMP5/H2AC12/IFNGR1/TLR4/FAS/H2AC13/H2AC16/CASP1/PYGL/JAK2/BID/FTH1/CHMP1B/CFLAR/H2AC21/TNFRSF1A/PYCARD/NLRP3/CASP8/CYBB/IRF9/MLKL/H2AZ1/H2AC6/CHMP3/TYK2/RBCK1/MACROH2A1/CHMP2B/HSP90AB1/TNFRSF10A/CHMP7/CAMK2D/STAT4/JMJD7-PLA2G4B/PARP1/TRAF5	42	0.159639		hsa05167	Kaposi sarcoma-associated herpesvirus infection	25/534	194/8673	0.000339703	0.0138429	0.0114873	GNG10/IFNGR1/PIK3R6/GNG5/JAK2/FAS/CASP3/CALM2/ATG3/ZFP36/GNB4/NFKBIA/CHUK/UBC/TBK1/KRAS/PIK3R1/GNB5/CDK6/PLCG1/ITPR1/ITPR3/NFATC2/LEF1/TCF7	25	0.363296
hsa05170	Human immunodeficiency virus 1 infection	51/996	212/8673	1.51047e-07	7.16394e-06	5.29232e-06	TLR2/GNG10/APOBEC3A_B/B2M/TLR4/FAS/FOS/GNB4/BID/RAF1/CALML4/MAPK14/CALM2/TNFRSF1A/AP1S2/GNG5/CASP8/GNAQ/CASP3/HLA-C/NFKBIA/HLA-E/CHUK/HLA-B/TBK1/RAC1/CRK/GNAI3/IRAK4/KRAS/PIK3CA/RPS6KB1/PIK3R1/AP1B1/ATR/DCAF1/GNB5/AKT3/CFL2/PLCG1/CD3G/BTRC/TRAF5/ITPR1/ITPR3/NFATC1/APOBEC3D/CCR5/CD3E/NFATC2/GNAO1	51	0.212851		hsa05235	PD-L1 expression and PD-1 checkpoint pathway in cancer	15/534	89/8673	0.000312106	0.0138429	0.0114873	TLR2/IFNGR1/JAK2/IFNGR2/PTEN/NFKBIA/CHUK/KRAS/PIK3R1/RASGRP1/PRKCQ/CD247/ZAP70/PLCG1/NFATC2	15	0.166667
hsa04380	Osteoclast differentiation	36/996	135/8673	7.67695e-07	3.18594e-05	2.35359e-05	CSF1/FCGR1A/NCF1/OSCAR/IFNGR2/IFNGR1/LILRB4/TYROBP/FCGR2A/FOS/NCF2/GAB2/LILRA2/NCF4/MAPK14/LILRB2/TNFRSF1A/IRF9/NFKBIA/BTK/CHUK/TGFBR1/RAC1/TYK2/LCP2/CREB1/PIK3CA/PIK3R1/LCK/AKT3/FYN/ITPR1/ITPR3/NFATC1/NFATC2/BLNK	36	0.135542		hsa01250	Biosynthesis of nucleotide sugars	9/534	37/8673	0.000312319	0.0138429	0.0114873	GFUS/HK3/PGM2/NANS/UGP2/GALT/MPI/UXS1/HKDC1	9	0.0692884
hsa05135	Yersinia infection	36/996	137/8673	1.12689e-06	4.15698e-05	3.07095e-05	TLR4/FCGR2A/FOS/CASP1/ARPC3/MAPK14/NLRC4/PYCARD/NLRP3/GNAQ/CDC42/ARPC5/ARPC2/NFKBIA/CHUK/ITGA5/TBK1/RAC1/PKN2/CRK/RHOA/ROCK1/IRAK4/LCP2/ARPC1A/ARPC4/ACTR3/PIK3CA/PIK3R1/ARHGEF7/LCK/AKT3/PLCG1/ZAP70/NFATC1/NFATC2	36	0.13755		hsa04071	Sphingolipid signaling pathway	18/534	121/8673	0.000406668	0.0147304	0.0122238	MS4A2/FCER1A/ADORA3/S1PR3/FCER1G/PLD1/PPP2R3C/SPTSSA/ASAH1/PTEN/GNAI3/KRAS/PIK3R1/FYN/S1PR1/BCL2/PRKCA/ASAH2	18	0.226592
hsa05340	Primary immunodeficiency	16/996	38/8673	1.54771e-06	5.13841e-05	3.79597e-05	BTK/PTPRC/RFX5/LCK/ZAP70/UNG/CD40LG/IL7R/CD3E/CD40/RAG1/BLNK/TNFRSF13B/CD19/CD79A/TNFRSF13C	16	0.0381526		hsa05225	Hepatocellular carcinoma	22/534	168/8673	0.000609039	0.0152728	0.0126739	MGST1/HGF/SMARCD3/FRAT2/GADD45A/FRAT1/MGST2/TGFBR1/GSTO1/PTEN/KRAS/PHF10/PIK3R1/DDB2/CDK6/DVL2/ARID1B/PLCG1/PRKCA/LEF1/WNT10A/TCF7	22	0.314607
hsa05167	Kaposi sarcoma-associated herpesvirus infection	45/996	194/8673	2.38099e-06	7.18627e-05	5.30882e-05	GNG10/IFNGR1/FAS/FOS/GNB4/VEGFA/JAK2/BID/RAF1/CLEC2B/CALML4/MAPK14/ZFP36/CALM2/TNFRSF1A/GNG5/CASP8/IRF9/CASP3/HLA-C/ATG3/NFKBIA/HLA-E/CHUK/UBC/HLA-B/TBK1/RAC1/TYK2/KRAS/CREB1/PIK3CA/PIK3R1/IKBKE/TRAF3/TP53/GNB5/AKT3/PLCG1/ITPR1/ITPR3/NFATC1/CCR5/NFATC2/TCF7	45	0.194779		hsa04725	Cholinergic synapse	17/534	113/8673	0.000511486	0.0152728	0.0126739	KCNJ2/GNG10/PIK3R6/GNG5/JAK2/GNB4/GNAI3/KRAS/PIK3R1/GNB5/FYN/ITPR1/ITPR3/BCL2/PRKCA/CAMK4/KCNQ5	17	0.21161
hsa04660	T cell receptor signaling pathway	32/996	121/8673	3.80291e-06	0.000105214	7.77261e-05	FOS/RAF1/SOS2/MAPK14/PPP2R3C/CDC42/NFKBIA/CHUK/BCL10/RHOA/MAP3K8/LCP2/KRAS/PTPRC/PIK3CA/NCK2/PIK3R1/DLG1/PRKCQ/LCK/AKT3/PLCG1/CD3G/ZAP70/RASGRP1/CD40LG/FYN/NFATC1/CD3E/CBLB/NFATC2/CARD11	32	0.121486		hsa04625	C-type lectin receptor signaling pathway	16/534	104/8673	0.000575873	0.0152728	0.0126739	CLEC4E/FCER1G/CASP1/CALM2/CLEC7A/PYCARD/MDM2/NFKBIA/CHUK/BCL10/KRAS/PIK3R1/ITPR1/CBLB/ITPR3/NFATC2	16	0.194757
hsa05235	PD-L1 expression and PD-1 checkpoint pathway in cancer	26/996	89/8673	4.28626e-06	0.000109465	8.08664e-05	TLR2/IFNGR2/IFNGR1/TLR4/PTEN/FOS/JAK2/RAF1/MAPK14/NFKBIA/CHUK/KRAS/PIK3CA/RPS6KB1/PIK3R1/PRKCQ/CSNK2A2/LCK/AKT3/PLCG1/CD3G/ZAP70/RASGRP1/NFATC1/CD3E/NFATC2	26	0.0893574		hsa04115	p53 signaling pathway	13/534	75/8673	0.000586665	0.0152728	0.0126739	PMAIP1/FAS/CASP3/GADD45A/PTEN/MDM2/ATM/ATR/DDB2/CCND2/CDK6/SESN1/BCL2	13	0.140449
hsa04071	Sphingolipid signaling pathway	31/996	121/8673	1.0865e-05	0.000240478	0.000177652	MS4A2/FCER1A/S1PR3/PTEN/GAB2/BID/RAF1/ASAH1/SGMS2/MAPK14/TNFRSF1A/PPP2R3C/GNAQ/NSMAF/RAC1/GNAI3/RHOA/ROCK1/MAP3K5/GNA13/KRAS/CERS2/PIK3CA/SPTLC1/PIK3R1/TP53/AKT3/PRKCE/S1PR1/FYN/SGPP2	31	0.121486		hsa00520	Amino sugar and nucleotide sugar metabolism	10/534	49/8673	0.000666993	0.0155314	0.0128885	GFUS/HK3/PGM2/NANS/HEXB/UGP2/GALT/MPI/UXS1/HKDC1	10	0.0917603
hsa04625	C-type lectin receptor signaling pathway	28/996	104/8673	1.05257e-05	0.000240478	0.000177652	CLEC4E/CLEC4D/CLEC7A/CASP1/RAF1/CALML4/MAPK14/CALM2/PYCARD/NLRP3/CASP8/IRF9/NFKBIA/CHUK/MDM2/BCL10/RHOA/KRAS/PIK3CA/PIK3R1/IKBKE/AKT3/RRAS2/ITPR1/ITPR3/NFATC1/CBLB/NFATC2	28	0.104418		hsa04066	HIF-1 signaling pathway	16/534	108/8673	0.000879208	0.0191081	0.0158566	IFNGR1/EGLN1/RBX1/IFNGR2/HK3/LTBR/GAPDH/LDHA/PGK1/PIK3R1/PFKP/ENO2/PLCG1/BCL2/PRKCA/HKDC1	16	0.202247
hsa05169	Epstein-Barr virus infection	44/996	202/8673	1.71326e-05	0.00033459	0.000247177	TLR2/B2M/FAS/ENTPD1/BID/MAPK14/CIR1/CD58/CASP8/IRF9/CASP3/HLA-C/NFKBIA/HLA-E/BTK/CHUK/MDM2/VIM/PSMD4/HLA-B/TBK1/RAC1/TYK2/IRAK4/PSMC1/PIK3CA/PSMD6/PSMD13/PIK3R1/IKBKE/TRAF3/TP53/AKT3/CD3G/CCND2/TRAF5/CD3E/CD40/HLA-DOB/HLA-DOA/BLNK/FCER2/CR2/CD19	44	0.202811		hsa05120	Epithelial cell signaling in Helicobacter pylori infection	12/534	70/8673	0.00104591	0.0213105	0.0176842	CASP3/ATP6V0E1/ATP6V1C1/ATP6V1G1/ATP6V1E1/NFKBIA/CDC42/ATP6V1D/CHUK/ADAM17/ATP6V0E2/PLCG1	12	0.131086
hsa04140	Autophagy - animal	38/996	165/8673	1.71101e-05	0.00033459	0.000247177	VMP1/RRAGD/PTEN/NRBF2/RAF1/RAB33B/IRS2/CFLAR/C9orf72/ATG16L2/WIPI1/SH3GLB1/CAMKK2/GABARAP/LAMP2/ATG3/RAB1A/WDR41/UBC/TBK1/RB1CC1/TANK/TAX1BP1/STX7/SNAP29/RHEB/KRAS/MTMR14/RRAGA/PIK3CA/RPS6KB1/ATG16L1/PIK3R1/PRKCQ/AKT3/RPTOR/RRAS2/ITPR1	38	0.165663		hsa04660	T cell receptor signaling pathway	17/534	121/8673	0.00113089	0.0216865	0.0179962	PPP2R3C/NFKBIA/CDC42/CHUK/BCL10/KRAS/PIK3R1/RASGRP1/FYN/PRKCQ/ITK/CD247/ZAP70/PLCG1/CBLB/CARD11/NFATC2	17	0.226592
hsa04210	Apoptosis	33/996	136/8673	1.9553e-05	0.000360645	0.000266424	BCL2A1/IL3RA/TNFSF10/CTSS/PMAIP1/FAS/FOS/BID/RAF1/DDIT3/CFLAR/CSF2RB/TNFRSF1A/TUBA1A/CASP8/CASP3/NFKBIA/CHUK/TUBA1C/CTSC/MAP3K5/KRAS/PIK3CA/PIK3R1/TP53/TNFRSF10A/TRAF1/AKT3/SPTAN1/PARP1/ITPR1/ITPR3/PTPN13	33	0.136546		hsa04144	Endocytosis	28/534	250/8673	0.0014793	0.0240598	0.0199657	CAPZA2/PLD1/CAPZA1/ARPC3/MVB12A/TGFBR1/CHMP1B/SH3GLB1/ARPC2/SNX6/MDM2/CDC42/RAB11A/ARPC1A/ARPC4/RAB10/CHMP3/ACTR3/ARFGEF2/CHMP7/BIN1/RAB11FIP3/LDLRAP1/CBLB/ACTR3C/KIF5C/ZFYVE9/IL2RB	28	0.468165
hsa05130	Pathogenic Escherichia coli infection	43/996	198/8673	2.30147e-05	0.000402152	0.000297087	TNFSF10/TLR4/FAS/FCGR2A/FOS/CASP1/CASP4/ARPC3/MAPK14/TNFRSF1A/TUBA1A/PYCARD/NLRP3/CASP8/CASP3/CDC42/ARPC5/GAPDH/ARPC2/NFKBIA/CHUK/RAB1A/TUBA1C/CYTH4/RAC1/RHOA/ROCK1/GNA13/IRAK4/ARPC1A/ARPC4/TMBIM6/ACTR3/ABI1/SEC24C/NCK2/NCL/CYFIP2/TNFRSF10A/EZR/FYN/ABL1/LPAR5	43	0.198795		hsa05417	Lipid and atherosclerosis	25/534	215/8673	0.00154986	0.0240598	0.0199657	TLR2/LY96/TLR6/JAK2/CASP1/TNFSF10/FAS/CASP3/CD36/CALM2/PYCARD/NFKBIA/CDC42/RAP1A/CHUK/TBK1/RAP1B/KRAS/PIK3R1/EIF2AK3/PLCG1/ITPR1/NFATC2/BCL2/PRKCA	25	0.402622
hsa05163	Human cytomegalovirus infection	47/996	225/8673	2.81617e-05	0.000467484	0.000345351	GNG10/B2M/FAS/GNB4/VEGFA/BID/RAF1/SOS2/CALML4/MAPK14/CALM2/TNFRSF1A/IL10RB/GNG5/CASP8/GNAQ/CASP3/HLA-C/NFKBIA/HLA-E/CHUK/MDM2/HLA-B/TBK1/RAC1/CRK/GNAI3/RHOA/ROCK1/GNA13/RHEB/KRAS/CREB1/PIK3CA/RPS6KB1/PIK3R1/IL10RA/TP53/GNB5/AKT3/TRAF5/ITPR1/ITPR3/NFATC1/CCR5/NFATC2/GNAO1	47	0.225904		hsa04218	Cellular senescence	20/534	156/8673	0.00138467	0.0240598	0.0199657	GADD45A/CALM2/TGFBR1/PPP1CB/PTEN/HIPK3/MDM2/KRAS/VDAC3/ATM/FOXO1/ATR/PIK3R1/CCND2/CDK6/ITPR1/ITPR3/NFATC2/ETS1/E2F5	20	0.292135
hsa04145	Phagosome	35/996	152/8673	3.66062e-05	0.000557681	0.000411984	TLR2/MPO/FCGR1A/CLEC7A/NCF1/CD36/TLR6/TLR4/CTSS/FCGR2A/NCF2/NCF4/ATP6V0B/TUBA1A/ATP6V0E1/LAMP2/CYBB/DYNC1LI1/HLA-C/HLA-E/ATP6V1D/ITGA5/ATP6V1C1/TUBA1C/HLA-B/VAMP3/RAC1/STX7/ATP6V1E1/STX12/DYNC1H1/STX18/ATP6V0E2/HLA-DOB/HLA-DOA	35	0.15261		hsa04380	Osteoclast differentiation	18/534	135/8673	0.00151186	0.0240598	0.0199657	FCGR1A/CSF1/MITF/IFNGR1/OSCAR/IFNGR2/TYROBP/TGFBR1/NFKBIA/BTK/CHUK/PIK3R1/FYN/ITPR1/ITPR3/NFATC2/SIRPG/CAMK4	18	0.252809
hsa04064	NF-kappa B signaling pathway	27/996	105/8673	3.69548e-05	0.000557681	0.000411984	BCL2A1/LY96/TNFSF13B/TLR4/TRIM25/LTBR/CFLAR/TNFRSF1A/NFKBIA/BTK/CHUK/BCL10/IRAK4/TRAF3/PRKCQ/CSNK2A2/TRAF1/LCK/PLCG1/ZAP70/PARP1/CD40LG/TRAF5/CD40/CARD11/BLNK/TNFRSF13C	27	0.105422		hsa05214	Glioma	12/534	75/8673	0.00194066	0.0287571	0.0238637	CAMK1/GADD45A/CALM2/PTEN/MDM2/KRAS/PIK3R1/DDB2/CDK6/PLCG1/PRKCA/CAMK4	12	0.140449
hsa05322	Systemic lupus erythematosus	32/996	137/8673	5.81585e-05	0.000839506	0.00062018	ELANE/CTSG/FCGR1A/H3C8/H2AC4/H3C3/H3C12/H2AC14/H3C7/H2BC3/H2BC14/H3C2/H2BC13/H2AC12/H4C15/FCGR2A/H2AC13/H2AC16/H2BC17/H3-3A/H2AC21/H2BC18/H3-3B/H2BC7/H2AZ1/H2BC21/H2AC6/MACROH2A1/CD40LG/CD40/HLA-DOB/HLA-DOA	32	0.13755		hsa04070	Phosphatidylinositol signaling system	14/534	97/8673	0.00233147	0.0316691	0.0262801	IMPA2/CALM2/INPP5A/PTEN/PIK3R1/ITPKB/DGKE/PLCG1/ITPR1/DGKA/ITPR3/SYNJ2/INPP4B/PRKCA	14	0.181648
hsa04659	Th17 cell differentiation	27/996	108/8673	6.29475e-05	0.000870773	0.000643279	IFNGR2/IFNGR1/FOS/IL1RAP/JAK2/MAPK14/NFKBIA/CHUK/TGFBR1/TYK2/PRKCQ/HSP90AB1/LCK/PLCG1/IL21R/CD3G/ZAP70/RORA/IL2RB/GATA3/NFATC1/SMAD3/CD3E/NFATC2/HLA-DOB/HLA-DOA/RORC	27	0.108434		hsa04666	Fc gamma R-mediated phagocytosis	14/534	97/8673	0.00233147	0.0316691	0.0262801	FCGR1A/PLA2G4A/PLD1/ARPC3/ARPC2/CDC42/ARPC1A/ARPC4/ACTR3/PIK3R1/BIN1/PLCG1/ACTR3C/PRKCA	14	0.181648
hsa04666	Fc gamma R-mediated phagocytosis	25/996	97/8673	6.82186e-05	0.000905943	0.000669261	FCGR1A/PLA2G4A/NCF1/FCGR2A/GAB2/RAF1/ARPC3/CDC42/ARPC5/ARPC2/RAC1/CRK/ARPC1A/ARPC4/PTPRC/ACTR3/PIK3CA/RPS6KB1/PIK3R1/AKT3/CFL2/PLCG1/JMJD7-PLA2G4B/BIN1/PRKCE	25	0.0973896		hsa04014	Ras signaling pathway	26/534	236/8673	0.00271289	0.0341901	0.0283722	CSF1/GNG10/PLA2G4A/HGF/GNG5/PLD1/CALM2/GNB4/CDC42/RAP1A/CHUK/TBK1/RAP1B/KRAS/EXOC2/PIK3R1/RASGRP2/RALGAPA1/RASA3/GNB5/RASGRP1/ZAP70/PLCG1/ETS1/PRKCA/RASGRF2	26	0.441948
hsa05034	Alcoholism	40/996	188/8673	7.15242e-05	0.000913309	0.000674702	H3C8/H2AC4/GNG10/H3C3/H3C12/H2AC14/H3C7/H2BC3/H2BC14/H3C2/H2BC13/H2AC12/H4C15/H2AC13/H2AC16/H2BC17/GNB4/RAF1/SOS2/H3-3A/CALML4/H2AC21/CALM2/H2BC18/CAMKK2/HDAC4/GNG5/H3-3B/H2BC7/H2AZ1/PPP1CB/H2BC21/H2AC6/GNAI3/MACROH2A1/KRAS/CREB1/GNB5/SLC29A2/GNAO1	40	0.188755		hsa04140	Autophagy - animal	20/534	165/8673	0.00272682	0.0341901	0.0283722	RRAGD/GABARAP/WIPI1/VMP1/ATG3/PTEN/SH3GLB1/RAB33B/TAX1BP1/UBC/TBK1/RAB1A/STX7/RRAGA/KRAS/PIK3R1/PRKCQ/EIF2AK3/ITPR1/BCL2	20	0.308989
hsa05145	Toxoplasmosis	27/996	111/8673	0.000104339	0.00128298	0.000947797	TLR2/LY96/IFNGR2/IFNGR1/TLR4/HSPA6/JAK2/MAPK14/TNFRSF1A/IL10RB/CASP8/CASP3/NFKBIA/CHUK/TYK2/GNAI3/IRAK4/IL10RA/AKT3/CD40LG/CCR5/CD40/LAMC1/HLA-DOB/LAMA2/GNAO1/HLA-DOA	27	0.111446		hsa05169	Epstein-Barr virus infection	23/534	202/8673	0.00308233	0.0372163	0.0308834	TLR2/HES1/B2M/SAP30/FAS/CASP3/GADD45A/CIR1/MDM2/NFKBIA/VIM/CD58/PSMD4/BTK/CHUK/TBK1/PIK3R1/DDB2/CCND2/CDK6/CD247/TRAF5/BCL2	23	0.378277
hsa05166	Human T-cell leukemia virus 1 infection	43/996	222/8673	0.000360073	0.00426943	0.00315402	CDC20/IL1R2/B2M/PTEN/FOS/LTBR/POLB/ZFP36/TNFRSF1A/HLA-C/NFKBIA/TBPL1/HLA-E/CHUK/ANAPC13/HLA-B/TGFBR1/KRAS/CREB1/PIK3CA/PIK3R1/DLG1/BUB3/ELK4/ATR/TP53/CRTC3/ANAPC1/LCK/AKT3/CD3G/CCND2/CRTC1/IL2RB/ETS1/NFATC1/SMAD3/CD3E/CD40/NFATC2/HLA-DOB/HLA-DOA/TNFRSF13C	43	0.222892		hsa05165	Human papillomavirus infection	33/534	331/8673	0.00400483	0.0425014	0.0352692	ITGB8/HES1/FAS/CASP3/ATP6V0E1/ATP6V1C1/TBPL1/ATP6V1G1/PPP2R3C/PTEN/ATP6V1E1/PTGER4/MDM2/CDC42/ATP6V1D/CHUK/TBK1/KRAS/ATM/FOXO1/ATR/MAML2/PIK3R1/CCND2/CDK6/DVL2/PATJ/ATP6V0E2/TUBG2/ITGA6/WNT10A/TCF7/DLG2	33	0.61985
hsa05203	Viral carcinogenesis	40/996	204/8673	0.000441236	0.00505139	0.00373169	CDC20/H2BC3/H2BC14/H2BC13/H4C15/PMAIP1/H2BC17/LTBR/POLB/H2BC18/HDAC4/CASP8/IRF9/CASP3/H2BC7/HLA-C/CDC42/NFKBIA/TBPL1/HLA-E/MDM2/H2BC21/HLA-B/RAC1/RHOA/KRAS/CREB1/PSMC1/DDX3X/PIK3CA/UBE3A/PIK3R1/DLG1/TRAF3/TP53/TRAF1/DNAJA3/CCND2/TRAF5/CCR5	40	0.204819		hsa04611	Platelet activation	16/534	124/8673	0.00377942	0.0425014	0.0352692	PLA2G4A/PIK3R6/FCER1G/MYL12B/PPP1CB/BTK/RAP1A/RAP1B/MYL12A/GNAI3/PIK3R1/RASGRP2/RASGRP1/FYN/ITPR1/ITPR3	16	0.23221
hsa04664	Fc epsilon RI signaling pathway	18/996	68/8673	0.000486909	0.00538846	0.00398069	MS4A2/FCER1A/PLA2G4A/GAB2/ALOX5AP/RAF1/SOS2/MAPK14/BTK/RAC1/LCP2/KRAS/PIK3CA/PIK3R1/AKT3/PLCG1/JMJD7-PLA2G4B/FYN	18	0.0682731		hsa04658	Th1 and Th2 cell differentiation	13/534	92/8673	0.00397486	0.0425014	0.0352692	IFNGR1/JAK2/IFNGR2/NFKBIA/CHUK/MAML2/PRKCQ/CD247/STAT4/ZAP70/PLCG1/NFATC2/IL2RB	13	0.172285
hsa04621	NOD-like receptor signaling pathway	37/996	186/8673	0.000535762	0.00573783	0.00423879	TXN/CARD16/NAMPT/TLR4/GBP2/NLRP12/CASP1/CASP4/MAPK14/CARD6/NLRC4/GABARAP/PYCARD/NLRP3/MCU/CASP8/CYBB/IRF9/NFKBIA/CHUK/TBK1/RNASEL/PKN2/TANK/TYK2/NEK7/RHOA/RBCK1/IRAK4/ATG16L1/TRPV2/IKBKE/TRAF3/HSP90AB1/TRAF5/ITPR1/ITPR3	37	0.186747		hsa00051	Fructose and mannose metabolism	7/534	34/8673	0.00404154	0.0425014	0.0352692	GFUS/HK3/TPI1/PFKP/MPI/ENOSF1/HKDC1	7	0.0636704
hsa05202	Transcriptional misregulation in cancer	38/996	193/8673	0.000558702	0.00574656	0.00424524	ELANE/MPO/FCGR1A/H3C8/BCL2A1/H3C3/H3C12/LMO2/H3C7/IL1R2/CEBPA/H3C2/BCL6/DUSP6/H3-3A/DDIT3/CEBPB/JMJD1C/HHEX/H3-3B/MDM2/NFKBIZ/FOXO1/TAF15/ELK4/TP53/ITGB7/TRAF1/FUT8/CCND2/KMT2A/MEN1/SUPT3H/BCL11B/IL2RB/CD40/WNT16/PAX5	38	0.193775		hsa01524	Platinum drug resistance	11/534	73/8673	0.00475647	0.0484565	0.040211	MGST1/PMAIP1/FAS/CASP3/SLC31A1/MGST2/GSTO1/MDM2/ATM/PIK3R1/BCL2	11	0.136704
hsa04658	Th1 and Th2 cell differentiation	22/996	92/8673	0.000571194	0.00574656	0.00424524	IFNGR2/IFNGR1/FOS/JAK2/MAPK14/NFKBIA/CHUK/TYK2/PRKCQ/STAT4/LCK/PLCG1/CD3G/ZAP70/IL2RB/GATA3/NFATC1/CD3E/NFATC2/IL12RB2/HLA-DOB/HLA-DOA	22	0.0923695		hsa05130	Pathogenic Escherichia coli infection	22/534	198/8673	0.00504224	0.0494691	0.0410512	TLR5/CASP1/TNFSF10/FAS/CASP3/PYCARD/ARPC3/CASP4/GAPDH/ARPC2/BRK1/NFKBIA/CDC42/CHUK/TUBA1B/ARPC1A/RAB1A/ARPC4/ACTR3/FYN/CYFIP2/ACTR3C	22	0.370787
hsa04218	Cellular senescence	32/996	156/8673	0.000719945	0.0068292	0.00504503	PTEN/RAF1/CALML4/MAPK14/CALM2/MCU/HLA-C/HIPK3/HLA-E/MDM2/PPP1CB/NBN/HLA-B/TGFBR1/RHEB/KRAS/PIK3CA/PIK3R1/FOXO1/ATR/TP53/AKT3/CCND2/BTRC/RRAS2/ITPR1/ETS1/ITPR3/NFATC1/SMAD3/NFATC2/E2F5	32	0.156627		hsa04966	Collecting duct acid secretion	6/534	27/8673	0.00515935	0.0494691	0.0410512	ATP6V0E1/ATP6V1C1/ATP6V1G1/ATP6V1E1/ATP6V1D/ATP6V0E2	6	0.0505618
hsa04611	Platelet activation	27/996	124/8673	0.000707017	0.0068292	0.00504503	PLA2G4A/FCGR2A/MAPK14/TBXAS1/MYL12B/GNAQ/BTK/PPP1CB/SNAP23/GNAI3/RAP1A/RHOA/ROCK1/GNA13/MYL12A/LCP2/PIK3CA/PPP1R12A/RASGRP2/PIK3R1/ARHGAP35/AKT3/RASGRP1/JMJD7-PLA2G4B/FYN/ITPR1/ITPR3	27	0.124498
hsa04144	Endocytosis	46/996	250/8673	0.000741813	0.00684116	0.00505387	CHMP5/CAPZA2/HSPA6/SMAP2/CHMP1B/RAB31/ARPC3/CAPZA1/SH3GLB1/ZFYVE16/ARRB2/HLA-C/CDC42/ARPC5/SNX6/ARPC2/HLA-E/MDM2/CYTH4/HLA-B/TGFBR1/CHMP3/RAB10/STAM2/RAB11A/WASHC4/RHOA/VPS29/ARPC1A/ARPC4/CHMP2B/VPS25/TSG101/KIF5B/ACTR3/ARFGEF2/CHMP7/LDLRAP1/BIN1/IL2RB/ZFYVE9/SMAD3/CCR5/CBLB/KIF5C/AGAP1	46	0.251004
hsa05142	Chagas disease	23/996	102/8673	0.00103699	0.00930489	0.00687394	TLR2/IFNGR2/TLR6/IFNGR1/TLR4/FAS/FOS/CFLAR/MAPK14/TNFRSF1A/CASP8/GNAQ/NFKBIA/CHUK/TGFBR1/GNAI3/IRAK4/PIK3CA/PIK3R1/AKT3/CD3G/CD3E/GNAO1	23	0.10241
hsa05152	Tuberculosis	35/996	180/8673	0.00114549	0.010008	0.00739333	TLR2/FCGR1A/CLEC4E/TLR1/CLEC7A/IFNGR2/TLR6/IFNGR1/TLR4/CTSS/FCGR2A/JAK2/BID/RAF1/ATP6V0B/CALML4/MAPK14/CEBPB/CALM2/TNFRSF1A/IL10RB/LAMP2/CASP8/CASP3/BCL10/RHOA/IRAK4/CREB1/HSPA9/RFX5/IL10RA/CAMK2D/AKT3/HLA-DOB/HLA-DOA	35	0.180723
hsa04070	Phosphatidylinositol signaling system	22/996	97/8673	0.00121857	0.0103735	0.00766335	PIP4P2/IPMK/IMPA2/PTEN/CALML4/CALM2/INPP5A/CDS2/MTMR6/MTMR14/PIK3CA/PIK3R1/ITPKB/PIP4K2B/DGKE/DGKH/DGKA/PLCG1/INPP4B/ITPR1/ITPR3/PIK3C2B	22	0.0973896
hsa04640	Hematopoietic cell lineage	22/996	99/8673	0.00161552	0.0134088	0.00990566	CSF1/FCGR1A/IL3RA/IL1R2/CSF3R/CD36/CSF2RA/CD59/ITGA5/CD3G/IL7R/CD3E/CD5/IL7/HLA-DOB/CD22/HLA-DOA/ITGA3/MS4A1/FCER2/CR2/CD19	22	0.0993976
hsa05162	Measles	28/996	138/8673	0.00179109	0.0145034	0.0107143	TLR2/TLR4/FAS/HSPA6/FOS/BID/CD46/CASP8/IRF9/CASP3/NFKBIA/CHUK/TBK1/TYK2/IRAK4/PIK3CA/PIK3R1/IKBKE/TRAF3/TP53/CSNK2A2/AKT3/CD3G/CCND2/IL2RB/SLAMF1/CD3E/CBLB	28	0.138554
hsa04722	Neurotrophin signaling pathway	25/996	119/8673	0.00186849	0.0147699	0.0109112	SORT1/IRAK3/RAF1/SOS2/CALML4/MAPK14/CALM2/CDC42/NFKBIA/RAC1/PSEN1/CRK/ARHGDIB/RAP1A/RHOA/MAP3K5/IRAK4/KRAS/PIK3CA/PIK3R1/TP53/CAMK2D/AKT3/PLCG1/ABL1	25	0.119478
hsa04620	Toll-like receptor signaling pathway	23/996	108/8673	0.00231794	0.0178967	0.0132211	TLR2/TLR1/TLR8/LY96/TLR6/TLR4/FOS/MAPK14/CASP8/IRF9/NFKBIA/CHUK/TBK1/RAC1/TYK2/MAP3K8/IRAK4/PIK3CA/PIK3R1/IKBKE/TRAF3/AKT3/CD40	23	0.108434
hsa01524	Platinum drug resistance	17/996	73/8673	0.00314371	0.0237207	0.0175235	MGST1/PMAIP1/FAS/BID/BRCA1/ABCC2/GSTO1/CASP8/CASP3/SLC31A1/MDM2/MAP3K5/PIK3CA/TOP2B/PIK3R1/TP53/AKT3	17	0.0732932
hsa05164	Influenza A	32/996	171/8673	0.00343386	0.0252551	0.0186571	TNFSF10/IFNGR2/IFNGR1/TLR4/FAS/TRIM25/CASP1/JAK2/BID/RAF1/TNFRSF1A/PYCARD/NLRP3/CASP8/DNAJC3/IRF9/CASP3/NFKBIA/CHUK/TBK1/RNASEL/TYK2/RAB11A/IRAK4/PIK3CA/PIK3R1/IKBKE/TRAF3/TNFRSF10A/AKT3/HLA-DOB/HLA-DOA	32	0.171687
hsa05210	Colorectal cancer	19/996	86/8673	0.0034992	0.0252551	0.0186571	PMAIP1/TGFA/FOS/RAF1/SOS2/RALB/CASP3/TGFBR1/RAC1/RHOA/KRAS/PIK3CA/RPS6KB1/APPL1/PIK3R1/TP53/AKT3/SMAD3/TCF7	19	0.0863454
hsa05165	Human papillomavirus infection	54/996	331/8673	0.00452676	0.0319762	0.0236223	FAS/PTEN/VEGFA/RAF1/SOS2/ATP6V0B/TNFRSF1A/ATP6V0E1/PPP2R3C/CASP8/IRF9/CASP3/HLA-C/CDC42/TBPL1/HLA-E/ATP6V1D/CHUK/MDM2/ITGA5/ATP6V1C1/HLA-B/TBK1/PSEN1/TYK2/ATP6V1E1/RHEB/KRAS/CREB1/PSMC1/PIK3CA/RPS6KB1/UBE3A/PIK3R1/FOXO1/DLG1/IKBKE/TRAF3/ATR/LLGL1/TP53/ITGB7/AKT3/CCND2/ATP6V0E2/TCF7/LAMC1/LAMA2/WNT10A/ITGA3/WNT7A/WNT16/COL4A4/COL4A3	54	0.332329
hsa05161	Hepatitis B	30/996	162/8673	0.00528763	0.0365728	0.0270179	TLR2/TLR4/FAS/FOS/JAK2/BID/RAF1/SOS2/MAPK14/CASP8/CASP3/NFKBIA/CHUK/TBK1/TGFBR1/TYK2/IRAK4/KRAS/CREB1/DDX3X/PIK3CA/PIK3R1/IKBKE/TRAF3/TP53/STAT4/AKT3/NFATC1/SMAD3/NFATC2	30	0.162651
hsa05140	Leishmaniasis	17/996	77/8673	0.00561839	0.0380674	0.0281221	TLR2/FCGR1A/NCF1/IFNGR2/IFNGR1/TLR4/FCGR2A/FOS/NCF2/JAK2/NCF4/MAPK14/CYBB/NFKBIA/IRAK4/HLA-DOB/HLA-DOA	17	0.0773092
hsa04370	VEGF signaling pathway	14/996	59/8673	0.00590094	0.0391823	0.0289457	PLA2G4A/VEGFA/RAF1/MAPK14/CDC42/RAC1/MAPKAPK3/KRAS/PIK3CA/PIK3R1/AKT3/PLCG1/JMJD7-PLA2G4B/NFATC2	14	0.0592369
hsa04014	Ras signaling pathway	40/996	236/8673	0.00713068	0.0446984	0.0330207	CSF1/GNG10/HGF/PLA2G4A/TGFA/GNB4/VEGFA/GAB2/RAF1/SOS2/CALML4/CALM2/RALB/GNG5/RGL2/CDC42/CHUK/SHOC2/TBK1/RAC1/RAP1A/RHOA/KRAS/PIK3CA/RASGRP2/RASA3/PIK3R1/RALGAPA1/RASAL3/EXOC2/GNB5/AKT3/PLCG1/ZAP70/RASGRP1/JMJD7-PLA2G4B/ABL1/RRAS2/RASGRF2/ETS1	40	0.236948
hsa04068	FoxO signaling pathway	25/996	131/8673	0.00702932	0.0446984	0.0330207	TNFSF10/PTEN/BCL6/RAF1/SOS2/IRS2/MAPK14/SGK1/GABARAP/CAT/CCNG2/CHUK/MDM2/TGFBR1/PRKAG1/KRAS/PIK3CA/PIK3R1/FOXO1/AKT3/CCND2/S1PR1/IL7R/SMAD3/RAG1	25	0.131526
hsa05231	Choline metabolism in cancer	20/996	98/8673	0.00713559	0.0446984	0.0330207	SLC22A4/PLA2G4A/FOS/RAF1/SOS2/GPCPD1/RAC1/SLC44A1/LYPLA1/RHEB/KRAS/PIK3CA/RPS6KB1/PIK3R1/DGKE/DGKH/DGKA/AKT3/PLCG1/JMJD7-PLA2G4B	20	0.0983936
hsa04650	Natural killer cell mediated cytotoxicity	25/996	132/8673	0.00775568	0.0476831	0.0352256	TNFSF10/IFNGR2/IFNGR1/TYROBP/FAS/BID/RAF1/SOS2/CASP3/LAT2/HLA-C/HLA-E/HLA-B/RAC1/LCP2/KRAS/PIK3CA/PIK3R1/TNFRSF10A/LCK/PLCG1/ZAP70/FYN/NFATC1/NFATC2	25	0.13253

## Sheet: KEGG analysis (LLN)
COPD (LLN criteria)											ACO (LLN criteria)
ID	Description	GeneRatio	BgRatio	pvalue	p.adjust	qvalue	geneID	Count	EnrichmentScore		ID	Description	GeneRatio	BgRatio	pvalue	p.adjust	qvalue	geneID	Count	EnrichmentScore
hsa05132	Salmonella infection	73/1305	251/8846	2.64182e-09	4.04736e-07	3.05222e-07	TLR2/TNFSF10/TXN/LY96/TLR4/RHOB/TLR6/FOS/CASP1/CASP4/RAF1/DYNLT1/PYCARD/TNFRSF1A/ARPC3/MAPK14/TUBA1A/NLRC4/MYL12B/STX10/DYNC1LI1/ARPC5/NLRP3/CASP8/CASP3/IL18/CDC42/GAPDH/NFKBIA/PAK1/MLKL/CHUK/ARPC2/RAC1/RHOG/TUBA1C/CYTH4/RHOA/FADD/BAK1/ARPC1A/ACTR10/RIPK2/ARPC4/MYL12A/TUBA1B/KIF5B/IRAK4/PTPRC/PIK3CA/KPNA4/RAB5A/ACTR3/ACTR2/ABI1/DYNLL2/SNX9/DYNC1H1/CYFIP2/HSP90AB1/BCL2/TNFRSF10A/EXOC2/ACTR3C/FYCO1…	73	0.192337		hsa05132	Salmonella infection	42/551	251/8846	2.84487e-09	9.30273e-07	7.30683e-07	TLR2/LY96/RHOB/TXN/TLR6/TNFSF10/CASP1/CASP3/DYNLT1/PYCARD/ARPC3/MYL12B/CASP4/GAPDH/STX10/ARPC2/NFKBIA/DYNC1LI1/CDC42/BRK1/CHUK/TUBA1B/ARPC1B/RHOA/MYL12A/ARPC4/ARPC1A/ACTR3/KPNA4/EXOC2/DYNC1H1/TNFRSF10A/SNX9/CYFIP2/EXOC4/FYCO1/RHOH/ACTR3C/BCL2/KIF5C/LEF1/TCF7	42	0.455535
hsa04380	Osteoclast differentiation	49/1305	142/8846	2.64377e-09	4.04736e-07	3.05222e-07	CSF1/FCGR1A/LILRA6/OSCAR/NCF1/IFNGR2/TYROBP/LILRB4/IFNGR1/FCGR3A/FCGR2A/LOC107987462/NCF2/SIRPB1/FOS/LILRA2/GAB2/NCF4/MITF/TNFRSF1A/MAPK14/SPI1/IRF9/SIRPA/STAT1/LILRB2/LILRA1/NFKBIA/BTK/CHUK/RAC1/TGFBR1/TYK2/LCP2/CREB1/PIK3CA/TGFBR2/PIK3R1/PPP3CC/LCK/CAMK4/AKT3/SIRPG/FYN/ITPR1/NFATC1/ITPR3/NFATC2/BLNK	49	0.108812		hsa05131	Shigellosis	35/551	249/8846	4.36819e-06	0.000567806	0.000445983	RRAGD/H3C10/CASP1/WIPI1/PYCARD/ARPC3/H3-3A/MYL12B/CASP4/ARPC2/NFKBIA/MDM2/CDC42/UBC/CHUK/TBK1/ARPC1B/RHOA/MYL12A/ARPC4/CRK/ARPC1A/BCL10/RRAGA/ACTR3/PIK3R1/SEPTIN6/PRKCQ/ITPR1/ACTR3C/ITPR3/PLCG1/TRAF5/BCL2/HKDC1	35	0.451906
hsa04660	T cell receptor signaling pathway	44/1305	122/8846	3.62451e-09	4.04736e-07	3.05222e-07	FOS/RAF1/SOS2/MAPK14/PPP2R3C/CDC42/NFKBIA/PAK1/CHUK/BCL10/RHOA/PPP2R5A/MAP3K8/LCP2/KRAS/PTPRC/PIK3CA/PPP2CA/NCK2/NFATC3/MALT1/PPP2R1B/PIK3R1/DLG1/LAT/PRKCQ/PPP3CC/ITK/LCK/ZAP70/CD3G/AKT3/PLCG1/RASGRP1/CD28/FYN/NFATC1/CD40LG/PDCD1/CBLB/CD3E/NFATC2/CARD11/PAK3	44	0.0934866		hsa04071	Sphingolipid signaling pathway	22/551	122/8846	5.20923e-06	0.000567806	0.000445983	MS4A2/FCER1A/ADORA3/S1PR3/PLD1/FCER1G/PTEN/ASAH1/PPP2R3C/SPTSSA/NSMAF/RHOA/GNAI3/KRAS/GNA13/PPP2R1B/PIK3R1/FYN/S1PR1/BCL2/PRKCA/ASAH2	22	0.221416
hsa04662	B cell receptor signaling pathway	36/1305	91/8846	5.64617e-09	4.72867e-07	3.566e-07	LILRA6/LILRB4/LOC107987462/FOS/LILRA2/RAF1/SOS2/DAPP1/IFITM1/LILRB2/LILRA1/NFKBIA/BTK/CHUK/RAC1/BCL10/KRAS/PIK3CA/NFATC3/MALT1/PIK3R1/PPP3CC/AKT3/CD81/NFATC1/NFATC2/CD72/CARD11/CD79B/CD22/BLNK/BANK1/BLK/CD79A/CR2/CD19	36	0.0697318		hsa04210	Apoptosis	23/551	136/8846	9.74888e-06	0.000796971	0.000625981	IL3RA/BCL2A1/PMAIP1/CTSS/TNFSF10/FAS/CASP3/GADD45A/CTSZ/NFKBIA/CTSC/CHUK/TUBA1B/KRAS/PIK3R1/PARP1/EIF2AK3/TNFRSF10A/TRAF1/SPTAN1/ITPR1/ITPR3/BCL2	23	0.246824
hsa04217	Necroptosis	50/1305	159/8846	5.91224e-08	3.9612e-06	2.98724e-06	H2AC4/H2AC14/TNFSF10/H2AC12/IFNGR2/PLA2G4A/TLR4/IFNGR1/CHMP5/EIF2AK2/FAS/H2AC16/H2AC13/BID/JAK2/FTH1/CASP1/PYGL/CHMP1B/PYCARD/ZBP1/TNFRSF1A/CFLAR/IRF9/STAT1/H2AC21/CYBB/NLRP3/CASP8/MLKL/H2AZ1/TYK2/CHMP2A/RBCK1/CHMP3/H2AC6/FADD/MACROH2A1/CHMP2B/VPS4B/HSP90AB1/BCL2/TNFRSF10A/CHMP7/CAMK2D/STAT4/BIRC3/PARP1/JMJD7-PLA2G4B/TRAF5	50	0.121839		hsa04611	Platelet activation	20/551	126/8846	9.29961e-05	0.00550299	0.00432232	P2RY12/PLA2G4A/FCER1G/MYL12B/PPP1CB/BTK/SNAP23/RAP1A/RAP1B/RHOA/MYL12A/GNAI3/GNA13/PIK3R1/RASGRP2/FYN/RASGRP1/JMJD7-PLA2G4B/ITPR1/ITPR3	20	0.228675
hsa05131	Shigellosis	68/1305	249/8846	1.42232e-07	7.31986e-06	5.52008e-06	H3C8/H3C3/H3C12/H3C7/UBE2D1/H3C14/RRAGD/H3C2/HK3/TLR4/CASP1/CASP4/H3-3A/PYCARD/TNFRSF1A/ARPC3/MAPK14/NLRC4/WIPI1/MYL12B/ARPC5/H3-3B/NLRP3/IL18/CDC42/NFKBIA/CHUK/ARPC2/MDM2/RAC1/UBC/CYTH4/TBK1/BCL10/CRK/RBCK1/RHOA/ARPC1A/RIPK2/ROCK1/ARPC4/MYL12A/RRAGA/RRAGC/PIK3CA/ACTR3/CALCOCO2/ACTR2/RPS6KB1/MALT1/ATG16L1/FOXO1/PIK3R1/SEPTIN9/TP53/PRKCQ/BCL2/GLMN/SEPTIN6/ACTR3C/BTRC/PRKCE/AKT3/PLCG1/RPTOR/ITPR1/T…	68	0.190805		hsa04666	Fc gamma R-mediated phagocytosis	17/551	98/8846	0.000100972	0.00550299	0.00432232	FCGR1A/PLA2G4A/PLD1/ARPC3/ARPC2/CDC42/ARPC1B/ARPC4/CRK/ARPC1A/ACTR3/PIK3R1/JMJD7-PLA2G4B/BIN1/ACTR3C/PLCG1/PRKCA	17	0.177858
hsa05417	Lipid and atherosclerosis	61/1305	216/8846	1.74803e-07	7.31986e-06	5.52008e-06	TLR2/VLDLR/TNFSF10/NCF1/LY96/CD36/TLR4/TLR6/FAS/HSPA6/NCF2/FOS/BID/JAK2/CASP1/NCF4/DDIT3/PYCARD/TNFRSF1A/CALM2/MAPK14/CYBB/NLRP3/CALML4/CASP8/CASP3/IL18/CDC42/NFKBIA/CHUK/APAF1/RAC1/TBK1/ATF6/TANK/RHOA/RAP1A/MAP3K5/NFE2L2/IRAK4/KRAS/PIK3CA/RAP1B/MIB1/NFATC3/PIK3R1/IKBKE/TRAF3/TP53/HSP90AB1/PPP3CC/BCL2/TNFRSF10A/CAMK2D/AKT3/PLCG1/ITPR1/NFATC1/CD40LG/CD40/NFATC2	61	0.165517		hsa04660	T cell receptor signaling pathway	19/551	122/8846	0.000179127	0.00788235	0.00619119	PPP2R3C/NFKBIA/CDC42/CHUK/RHOA/BCL10/KRAS/PPP2R1B/PIK3R1/FYN/RASGRP1/PRKCQ/CD247/ITK/CBLB/ZAP70/CARD11/PLCG1/NFATC2	19	0.221416
hsa04613	Neutrophil extracellular trap formation	56/1305	192/8846	1.72991e-07	7.31986e-06	5.52008e-06	ELANE/AZU1/CTSG/MPO/TLR2/H3C8/FCGR1A/H2AC4/H3C3/H2AC14/H3C12/H3C7/H2BC3/H3C14/H3C2/H2AC12/TLR8/CLEC7A/H2BC14/NCF1/H2BC13/H4C15/TLR4/AQP9/FCGR3A/FCGR2A/H2BC17/NCF2/H2AC16/H2AC13/CASP1/CASP4/FPR1/NCF4/RAF1/H3-3A/MAPK14/H2BC18/H2AC21/CYBB/H3-3B/HDAC4/H2BC7/H2BC9/RAC1/H2AZ1/PPIF/HDAC5/H2BC21/H2AC6/MACROH2A1/PIK3CA/PIK3R1/HDAC8/AKT3/PLCG1	56	0.147126		hsa04064	NF-kappa B signaling pathway	17/551	105/8846	0.00024105	0.00788235	0.00619119	BCL2A1/LY96/GADD45A/LTBR/NFKBIA/BTK/CHUK/BCL10/PARP1/PRKCQ/TRAF1/ZAP70/CARD11/PLCG1/TRAF5/BCL2/EDAR	17	0.190563
hsa05235	PD-L1 expression and PD-1 checkpoint pathway in cancer	33/1305	90/8846	2.0772e-07	7.73181e-06	5.83074e-06	TLR2/BATF2/IFNGR2/TLR4/IFNGR1/PTEN/FOS/JAK2/RAF1/MAPK14/STAT1/NFKBIA/CHUK/KRAS/PIK3CA/RPS6KB1/NFATC3/PIK3R1/LAT/CSNK2A2/PRKCQ/PPP3CC/LCK/ZAP70/CD3G/AKT3/PLCG1/RASGRP1/CD28/NFATC1/PDCD1/CD3E/NFATC2	33	0.0689655		hsa04625	C-type lectin receptor signaling pathway	17/551	105/8846	0.00024105	0.00788235	0.00619119	CLEC4E/CASP1/FCER1G/CALM2/CLEC7A/PYCARD/NFKBIA/MDM2/CHUK/RHOA/BCL10/KRAS/PIK3R1/ITPR1/CBLB/ITPR3/NFATC2	17	0.190563
hsa04625	C-type lectin receptor signaling pathway	36/1305	105/8846	4.07479e-07	1.36505e-05	1.02942e-05	CLEC4E/CLEC4D/CLEC7A/CASP1/RAF1/PYCARD/CALM2/MAPK14/IRF9/STAT1/NLRP3/CALML4/CASP8/FCER1G/NFKBIA/PAK1/CHUK/MDM2/IRF1/BCL10/RHOA/KRAS/PIK3CA/NFATC3/MALT1/PIK3R1/IKBKE/PPP3CC/AKT3/RRAS2/ITPR1/IL23A/NFATC1/ITPR3/CBLB/NFATC2	36	0.0804598		hsa00520	Amino sugar and nucleotide sugar metabolism	11/551	50/8846	0.000199571	0.00788235	0.00619119	GFUS/RIPPLY2-CYB5R4/FPGT/PGM2/NANS/HEXB/UGP2/GALT/UXS1/MPI/HKDC1	11	0.0907441
hsa05170	Human immunodeficiency virus 1 infection	59/1305	213/8846	5.70994e-07	1.73894e-05	1.31137e-05	TLR2/GNG10/APOBEC3A_B/TLR4/B2M/FAS/GNB4/FOS/BID/RAF1/GNG5/TNFRSF1A/CALM2/MAPK14/AP1S2/HLA-C/CALML4/CASP8/CASP3/HLA-E/GNAQ/NFKBIA/PAK1/HLA-B/CHUK/RAC1/TAP1/TBK1/CRK/GNAI3/FADD/BAK1/IRAK4/KRAS/PIK3CA/RPS6KB1/NFATC3/PIK3R1/AP1B1/ATR/PPP3CC/BCL2/DCAF1/CFL2/GNB5/BTRC/CD3G/AKT3/PLCG1/ITPR1/TRAF5/NFATC1/ITPR3/CCR5/APOBEC3D/CD3E/NFATC2/GNAO1/PAK3	59	0.163218		hsa05170	Human immunodeficiency virus 1 infection	27/551	213/8846	0.000315567	0.00857043	0.00673164	TLR2/B2M/GNG10/GNG5/FAS/AP1S2/CASP3/CALM2/GNB4/NFKBIA/CHUK/TBK1/GNAI3/CRK/KRAS/PIK3R1/ATR/AP1G2/DCAF1/CD247/ITPR1/ITPR3/PLCG1/TRAF5/NFATC2/BCL2/PRKCA	27	0.38657
hsa05135	Yersinia infection	43/1305	138/8846	6.58406e-07	1.83805e-05	1.38612e-05	TLR4/FCGR2A/FOS/CASP1/PYCARD/ARPC3/MAPK14/NLRC4/MEFV/ARPC5/NLRP3/IL18/GNAQ/CDC42/NFKBIA/CHUK/ARPC2/RAC1/RHOG/TBK1/CRK/PKN2/RHOA/ARPC1A/ROCK1/ARPC4/RPS6KA1/LCP2/IRAK4/PIK3CA/ACTR3/ACTR2/NFATC3/PIK3R1/LAT/ARHGEF7/ACTR3C/LCK/ZAP70/AKT3/PLCG1/NFATC1/NFATC2	43	0.105747		hsa05225	Hepatocellular carcinoma	23/551	170/8846	0.000339267	0.00857043	0.00673164	MGST1/HGF/TGFA/FRAT2/FRAT1/SMARCD3/GADD45A/PTEN/MGST2/TGFBR1/GSTO1/KRAS/PIK3R1/PHF10/SMARCB1/DDB2/CDK6/ARID1B/DVL2/PLCG1/PRKCA/LEF1/TCF7	23	0.30853
hsa04071	Sphingolipid signaling pathway	39/1305	122/8846	1.05582e-06	2.72077e-05	2.0518e-05	MS4A2/FCER1A/S1PR3/PTEN/GAB2/BID/RAF1/ASAH1/SGMS2/TNFRSF1A/MAPK14/PPP2R3C/FCER1G/GNAQ/RAC1/SPTSSA/SPTLC2/NSMAF/RHOA/GNAI3/PPP2R5A/ROCK1/MAP3K5/GNA13/CERS2/DEGS1/KRAS/PIK3CA/PPP2CA/SPTLC1/PPP2R1B/PIK3R1/TP53/BCL2/PRKCE/AKT3/S1PR1/FYN/SGPP2	39	0.0934866		hsa01250	Biosynthesis of nucleotide sugars	9/551	37/8846	0.00034072	0.00857043	0.00673164	GFUS/FPGT/PGM2/NANS/UGP2/GALT/UXS1/MPI/HKDC1	9	0.0671506
hsa04210	Apoptosis	42/1305	136/8846	1.15542e-06	2.76476e-05	2.08497e-05	IL3RA/BCL2A1/TNFSF10/CTSS/FAS/PMAIP1/FOS/BID/RAF1/DDIT3/CSF2RB/LMNB1/TNFRSF1A/TUBA1A/CFLAR/CASP8/CASP3/NFKBIA/CHUK/APAF1/TUBA1C/CTSZ/FADD/BAK1/CTSC/MAP3K5/TUBA1B/KRAS/PIK3CA/HTRA2/PIK3R1/TP53/BCL2/TNFRSF10A/TRAF1/BIRC3/AKT3/SPTAN1/PARP1/ITPR1/ITPR3/PTPN13	42	0.104215		hsa05417	Lipid and atherosclerosis	27/551	216/8846	0.000395641	0.00874169	0.00686616	TLR2/LY96/TLR6/TNFSF10/CASP1/JAK2/FAS/CD36/CASP3/CALM2/PYCARD/NFKBIA/CDC42/CHUK/RAP1A/TBK1/RAP1B/RHOA/KRAS/PIK3R1/EIF2AK3/TNFRSF10A/ITPR1/PLCG1/NFATC2/BCL2/PRKCA	27	0.392015
hsa05340	Primary immunodeficiency	18/1305	38/8846	1.72195e-06	3.84568e-05	2.90012e-05	BTK/TAP1/PTPRC/RFX5/CIITA/LCK/ZAP70/UNG/CD40LG/IL7R/CD40/CD3E/BLNK/RAG1/CD79A/TNFRSF13B/CD19/TNFRSF13C	18	0.0291188		hsa05235	PD-L1 expression and PD-1 checkpoint pathway in cancer	15/551	90/8846	0.000400995	0.00874169	0.00686616	TLR2/IFNGR1/JAK2/IFNGR2/PTEN/NFKBIA/CHUK/KRAS/PIK3R1/RASGRP1/PRKCQ/CD247/ZAP70/PLCG1/NFATC2	15	0.163339
hsa05167	Kaposi sarcoma-associated herpesvirus infection	54/1305	196/8846	2.05372e-06	4.29997e-05	3.24271e-05	GNG10/IFNGR1/EIF2AK2/FAS/GNB4/FOS/BID/JAK2/VEGFA/CCR1/RAF1/CLEC2B/GNG5/ZFP36/TNFRSF1A/CALM2/MAPK14/IRF9/STAT1/HLA-C/CALML4/CASP8/CASP3/HLA-E/NFKBIA/ATG3/HLA-B/CHUK/RAC1/UBC/TBK1/TYK2/FADD/BAK1/MICB/CREB1/KRAS/PIK3CA/NFATC3/PIK3R1/IKBKE/TRAF3/TP53/PPP3CC/GNB5/AKT3/PLCG1/ITPR1/NFATC1/ITPR3/CCR5/NFATC2/PDGFB/TCF7	54	0.150192		hsa04115	p53 signaling pathway	13/551	75/8846	0.000655359	0.0133939	0.0105202	PMAIP1/FAS/CASP3/GADD45A/PTEN/MDM2/ATR/CCND2/TNFRSF10A/DDB2/CDK6/SESN1/BCL2	13	0.136116
hsa05152	Tuberculosis	50/1305	180/8846	3.78277e-06	7.45428e-05	5.62145e-05	TLR2/FCGR1A/CLEC4E/TLR1/CLEC7A/IFNGR2/TLR4/IFNGR1/CTSS/TLR6/FCGR3A/FCGR2A/BID/JAK2/ATP6V0B/RAF1/CEBPB/IL10RB/TNFRSF1A/CALM2/MAPK14/LAMP2/STAT1/CALML4/CASP8/FCER1G/CASP3/IL18/ATP6V0A1/APAF1/BCL10/RHOA/FADD/RIPK2/IRAK4/CREB1/RAB5A/MALT1/HSPA9/RFX5/IL10RA/PPP3CC/BCL2/CAMK2D/CIITA/AKT3/IL23A/HLA-DOB/TGFB3/HLA-DOA	50	0.137931		hsa05214	Glioma	13/551	76/8846	0.000746673	0.0143625	0.011281	TGFA/CAMK1/GADD45A/CALM2/PTEN/MDM2/KRAS/PIK3R1/DDB2/CDK6/PLCG1/PRKCA/CAMK4	13	0.137931
hsa05130	Pathogenic Escherichia coli infection	54/1305	203/8846	6.46496e-06	0.000113987	8.59607e-05	TNFSF10/TLR4/FAS/FCGR2A/FOS/CASP1/CASP4/PYCARD/TNFRSF1A/ARPC3/MAPK14/TUBA1A/ARPC5/NLRP3/ARHGEF11/CASP8/CASP3/IL18/CDC42/GAPDH/NFKBIA/PAK1/CHUK/RAB1A/ARPC2/RAC1/TUBA1C/CYTH4/RHOA/FADD/BAK1/ARPC1A/ROCK1/ARPC4/GNA13/TMBIM6/TUBA1B/IRAK4/ACTR3/ACTR2/ABI1/NCK2/SEC24C/NCL/CYFIP2/TNFRSF10A/EZR/ACTR3C/ABCF2/FYN/ABL1/LPAR5/MYO6/PAK3	54	0.155556		hsa05130	Pathogenic Escherichia coli infection	25/551	203/8846	0.000801124	0.0145538	0.0114312	TNFSF10/CASP1/FAS/CASP3/PYCARD/ARPC3/CASP4/GAPDH/ARPC2/NFKBIA/CDC42/BRK1/CHUK/TUBA1B/ARPC1B/RHOA/ARPC4/ARPC1A/RAB1A/GNA13/ACTR3/FYN/TNFRSF10A/CYFIP2/ACTR3C	25	0.368421
hsa05169	Epstein-Barr virus infection	54/1305	203/8846	6.46496e-06	0.000113987	8.59607e-05	TLR2/EIF2AK2/B2M/FAS/ENTPD1/BID/RIGI/MAPK14/IRF9/CIR1/STAT1/HLA-C/CD58/CASP8/CASP3/HLA-E/NFKBIA/HLA-B/BTK/CHUK/APAF1/MDM2/RAC1/PSMD4/TAP1/VIM/TBK1/TYK2/FADD/BAK1/PSMC1/IRAK4/PIK3CA/CDKN1B/PSMD6/PSMD13/PIK3R1/IKBKE/TRAF3/TP53/BCL2/RUNX3/CD3G/AKT3/CCND2/TRAF5/CD40/CD3E/HLA-DOB/HLA-DOA/BLNK/FCER2/CR2/CD19	54	0.155556		hsa04144	Endocytosis	29/551	252/8846	0.000959998	0.014974	0.0117613	CAPZA2/PLD1/SMAP2/CAPZA1/ARPC3/CHMP1B/TGFBR1/SH3GLB1/SNX6/ARPC2/MDM2/CDC42/RAB11A/ARPC1B/RHOA/ARPC4/CHMP3/ARPC1A/RAB10/ACTR3/ARFGEF2/CHMP7/LDLRAP1/CBLB/BIN1/ACTR3C/ZFYVE9/KIF5C/IL2RB	29	0.45735
hsa04064	NF-kappa B signaling pathway	33/1305	105/8846	1.05443e-05	0.000176617	0.000133191	BCL2A1/TNFSF13B/LY96/TLR4/LTBR/TRIM25/RIGI/TNFRSF1A/CFLAR/NFKBIA/TNFSF14/BTK/CHUK/BCL10/IRAK4/MALT1/TRAF3/LAT/CSNK2A2/PRKCQ/BCL2/TRAF1/BIRC3/LCK/ZAP70/PLCG1/PARP1/TRAF5/CD40LG/CD40/CARD11/BLNK/TNFRSF13C	33	0.0804598		hsa05135	Yersinia infection	19/551	138/8846	0.00087806	0.014974	0.0117613	CASP1/PYCARD/ARPC3/ARPC2/NFKBIA/CDC42/CHUK/TBK1/ARPC1B/RHOA/ARPC4/CRK/ARPC1A/ACTR3/PIK3R1/ZAP70/ACTR3C/PLCG1/NFATC2	19	0.250454
hsa04621	NOD-like receptor signaling pathway	50/1305	189/8846	1.66076e-05	0.000255386	0.000192593	TXN/CARD16/GBP1/NAMPT/TLR4/GBP2/NLRP6/NLRP12/CASP1/CASP4/TRIP6/CARD6/PYCARD/GABARAP/MAPK14/IRF9/NLRC4/STAT1/MCU/MEFV/CYBB/NLRP3/CASP8/IL18/NFKBIA/CHUK/GABARAPL1/TBK1/TYK2/RNASEL/PKN2/TANK/RBCK1/RHOA/NEK7/FADD/TXNIP/RIPK2/IRAK4/ATG16L1/TRPV2/TP53BP1/IKBKE/TRAF3/HSP90AB1/BCL2/BIRC3/ITPR1/TRAF5/ITPR3	50	0.144828		hsa05100	Bacterial invasion of epithelial cells	13/551	78/8846	0.000961632	0.014974	0.0117613	ARPC3/ARPC2/CDC42/ARPC1B/RHOA/ARPC4/CRK/ARPC1A/ACTR3/PIK3R1/SEPTIN6/SEPTIN1/ACTR3C	13	0.141561
hsa04666	Fc gamma R-mediated phagocytosis	31/1305	98/8846	1.67716e-05	0.000255386	0.000192593	FCGR1A/NCF1/PLA2G4A/FCGR3A/FCGR2A/GAB2/RAF1/ARPC3/ARPC5/CDC42/PAK1/ARPC2/RAC1/VASP/CRK/ARPC1A/ARPC4/PTPRC/PIK3CA/ACTR3/ACTR2/RPS6KB1/PIK3R1/LAT/CFL2/ACTR3C/BIN1/PRKCE/AKT3/PLCG1/JMJD7-PLA2G4B	31	0.0750958		hsa04070	Phosphatidylinositol signaling system	15/551	98/8846	0.00100918	0.0150001	0.0117818	IMPA2/CALM2/IPMK/PTEN/INPP5A/PIK3R1/ITPKB/DGKE/ITPR1/ITPR3/PLCG1/DGKA/SYNJ2/INPP4B/PRKCA	15	0.177858
hsa04659	Th17 cell differentiation	33/1305	108/8846	2.03422e-05	0.000296288	0.000223438	IFNGR2/IFNGR1/IL1RAP/FOS/JAK2/MAPK14/STAT1/NFKBIA/CHUK/TGFBR1/TYK2/TGFBR2/NFATC3/LAT/HSP90AB1/PRKCQ/PPP3CC/LCK/ZAP70/IL21R/CD3G/PLCG1/RORA/IL23A/NFATC1/GATA3/IL2RB/SMAD3/CD3E/NFATC2/HLA-DOB/HLA-DOA/RORC	33	0.0827586		hsa04142	Lysosome	18/551	132/8846	0.00133047	0.0181276	0.0142383	HYAL3/CTSS/AP1S2/SORT1/AP3S1/CD63/ASAH1/ATP6V0B/NPC2/CTSZ/LAPTM4A/NEU1/CTSC/HEXB/AP4B1/AP1G2/GGA2/AP3M2	18	0.239564
hsa04140	Autophagy - animal	45/1305	169/8846	3.6497e-05	0.000509437	0.000384179	VMP1/RRAGD/PTEN/NRBF2/RAF1/RAB33B/DAPK2/IRS2/C9orf72/GABARAP/LAMP2/CFLAR/CAMKK2/ATG16L2/WIPI1/SH3GLB1/ATG3/RAB1A/GABARAPL1/UBC/TBK1/TANK/WDR41/SNAP29/RB1CC1/STX7/TAX1BP1/RHEB/RRAGA/MTMR14/RRAGC/KRAS/PIK3CA/CALCOCO2/PPP2CA/RPS6KB1/ATG16L1/PIK3R1/RAB39B/PRKCQ/BCL2/AKT3/RRAS2/RPTOR/ITPR1	45	0.129502		hsa05120	Epithelial cell signaling in Helicobacter pylori infection	12/551	71/8846	0.00131657	0.0181276	0.0142383	CASP3/ATP6V0E1/ATP6V1C1/ATP6V1G1/ATP6V0B/ATP6V1E1/NFKBIA/CDC42/ATP6V1D/CHUK/ATP6V0E2/PLCG1	12	0.128857
hsa04144	Endocytosis	60/1305	252/8846	7.71294e-05	0.00101155	0.000762837	CHMP5/HSPA6/CAPZA2/CXCR1/SMAP2/RAB31/CHMP1B/ARPC3/CAPZA1/SH3GLB1/ZFYVE16/ARPC5/HLA-C/ARRB2/SNX6/HLA-E/CDC42/HLA-B/ARPC2/MDM2/TGFBR1/CYTH4/CHMP2A/CHMP3/STAM2/RHOA/WASHC4/RAB11A/RAB10/ARPC1A/ARPC4/CHMP2B/VPS29/ACAP2/TSG101/VPS25/KIF5B/ARF4/RAB5A/ACTR3/VPS4B/ACTR2/TGFBR2/RNF41/ARFGEF2/WWP1/CHMP7/AGAP6/ACTR3C/RAB11FIP3/LDLRAP1/BIN1/MVB12B/IL2RB/ZFYVE9/CCR5/CBLB/SMAD3/KIF5C/AGAP1	60	0.193103		hsa04014	Ras signaling pathway	27/551	238/8846	0.00175457	0.0220671	0.0173326	CSF1/GNG10/PLA2G4A/HGF/TGFA/PLD1/GNG5/CALM2/GNB4/CDC42/CHUK/RAP1A/TBK1/RAP1B/RHOA/KRAS/EXOC2/PIK3R1/RASGRP2/RASA3/RASGRP1/JMJD7-PLA2G4B/ZAP70/ETS1/PLCG1/PRKCA/RASGRF2	27	0.431942
hsa05162	Measles	38/1305	139/8846	7.85087e-05	0.00101155	0.000762837	TLR2/TLR4/EIF2AK2/FAS/HSPA6/FOS/BID/RIGI/CD46/IRF9/STAT1/MX2/CASP8/CASP3/NFKBIA/CHUK/APAF1/TBK1/TYK2/FADD/BAK1/IRAK4/PIK3CA/CDKN1B/PIK3R1/IKBKE/TRAF3/TP53/CSNK2A2/BCL2/CD3G/AKT3/CCND2/CD28/IL2RB/SLAMF1/CBLB/CD3E	38	0.106513		hsa05163	Human cytomegalovirus infection	26/551	226/8846	0.00173685	0.0220671	0.0173326	B2M/GNG10/GNG5/FAS/CASP3/CALM2/GNB4/IL10RB/PTGER4/NFKBIA/MDM2/CHUK/TBK1/RHOA/GNAI3/CRK/KRAS/GNA13/PIK3R1/IL10RA/CDK6/ITPR1/ITPR3/TRAF5/NFATC2/PRKCA	26	0.410163
hsa05163	Human cytomegalovirus infection	55/1305	226/8846	8.15472e-05	0.00101179	0.000763014	PTGER3/GNG10/B2M/FAS/GNB4/BID/VEGFA/CCR1/RAF1/SOS2/GNG5/IL10RB/TNFRSF1A/CALM2/MAPK14/HLA-C/ARHGEF11/CALML4/CASP8/CASP3/HLA-E/GNAQ/NFKBIA/HLA-B/CHUK/MDM2/RAC1/TAP1/TBK1/CRK/RHOA/GNAI3/FADD/BAK1/ROCK1/GNA13/RHEB/CREB1/KRAS/PIK3CA/RPS6KB1/NFATC3/PIK3R1/IL10RA/TP53/PPP3CC/GNB5/AKT3/ITPR1/TRAF5/NFATC1/ITPR3/CCR5/NFATC2/GNAO1	55	0.17318		hsa04725	Cholinergic synapse	16/551	115/8846	0.00195898	0.0237255	0.0186352	KCNJ2/GNG10/GNG5/JAK2/GNB4/GNAI3/KRAS/PIK3R1/FYN/ITPR1/ITPR3/BCL2/PRKCA/CAMK4/KCNQ5/CACNA1F	16	0.208711
hsa05145	Toxoplasmosis	32/1305	111/8846	9.51971e-05	0.00113897	0.000858922	TLR2/IFNGR2/LY96/TLR4/IFNGR1/HSPA6/JAK2/IL10RB/TNFRSF1A/MAPK14/STAT1/CASP8/CASP3/NFKBIA/CHUK/PPIF/TYK2/GNAI3/IRAK4/IL10RA/BCL2/CIITA/BIRC3/AKT3/CD40LG/CD40/CCR5/HLA-DOB/TGFB3/HLA-DOA/GNAO1/LAMA2	32	0.0850575		hsa05167	Kaposi sarcoma-associated herpesvirus infection	23/551	196/8846	0.00242792	0.0283546	0.0222712	GNG10/IFNGR1/GNG5/JAK2/FAS/CASP3/CALM2/ZFP36/ATG3/GNB4/NFKBIA/UBC/CHUK/TBK1/KRAS/PIK3R1/CDK6/ITPR1/ITPR3/PLCG1/NFATC2/LEF1/TCF7	23	0.355717
hsa04145	Phagosome	41/1305	157/8846	0.000127584	0.00147382	0.00111144	MPO/TLR2/FCGR1A/CLEC7A/NCF1/CD36/TLR4/CTSS/TLR6/FCGR3A/FCGR2A/NCF2/ATP6V0B/NCF4/LAMP2/TUBA1A/ATP6V0E1/DYNC1LI1/HLA-C/CYBB/ATP6V1B2/HLA-E/HLA-B/ATP6V1A/ATP6V0A1/ATP6V1D/RAC1/TUBA1C/TAP1/ATP6V1C1/VAMP3/STX7/ATP6V1E1/TUBA1B/RAB5A/STX12/DYNC1H1/STX18/ATP6V0E2/HLA-DOB/HLA-DOA	41	0.120307		hsa04659	Th17 cell differentiation	15/551	108/8846	0.00272384	0.0307136	0.024124	IFNGR1/IL1RAP/JAK2/IFNGR2/TGFBR1/NFKBIA/CHUK/PRKCQ/CD247/IL21R/ZAP70/GATA3/PLCG1/NFATC2/IL2RB	15	0.196007
hsa05034	Alcoholism	47/1305	188/8846	0.000133445	0.00149014	0.00112375	H3C8/H2AC4/H3C3/H2AC14/H3C12/GNG10/H3C7/H2BC3/H3C14/H3C2/H2AC12/H2BC14/H2BC13/H4C15/SLC18A2/H2BC17/GNB4/H2AC16/H2AC13/RAF1/H3-3A/SOS2/GNG5/CALM2/H2BC18/CAMKK2/H2AC21/H3-3B/CALML4/HDAC4/H2BC7/H2BC9/H2AZ1/HDAC5/H2BC21/PPP1CB/H2AC6/GNAI3/MACROH2A1/CREB1/KRAS/PPP1CC/HDAC8/GNB5/CAMK4/SLC29A2/GNAO1	47	0.144061		hsa04380	Osteoclast differentiation	18/551	142/8846	0.0030363	0.0330957	0.025995	FCGR1A/CSF1/MITF/IFNGR1/TYROBP/IFNGR2/OSCAR/JUND/TGFBR1/NFKBIA/BTK/CHUK/PIK3R1/FYN/ITPR1/ITPR3/NFATC2/CAMK4	18	0.257713
hsa05322	Systemic lupus erythematosus	37/1305	139/8846	0.000176335	0.00190556	0.00143703	ELANE/CTSG/H3C8/FCGR1A/H2AC4/H3C3/H2AC14/H3C12/H3C7/H2BC3/H3C14/H3C2/H2AC12/H2BC14/H2BC13/H4C15/FCGR3A/FCGR2A/H2BC17/H2AC16/H2AC13/H3-3A/H2BC18/H2AC21/H3-3B/H2BC7/H2BC9/TRIM21/H2AZ1/H2BC21/H2AC6/MACROH2A1/CD28/CD40LG/CD40/HLA-DOB/HLA-DOA	37	0.106513		hsa04664	Fc epsilon RI signaling pathway	11/551	69/8846	0.00333058	0.0351322	0.0275946	MS4A2/FCER1A/PLA2G4A/FCER1G/BTK/KRAS/PIK3R1/FYN/JMJD7-PLA2G4B/PLCG1/PRKCA	11	0.125227
hsa04658	Th1 and Th2 cell differentiation	27/1305	92/8846	0.000237073	0.00248186	0.00187163	IFNGR2/IFNGR1/FOS/JAK2/MAPK14/STAT1/NFKBIA/CHUK/TYK2/NFATC3/LAT/PRKCQ/PPP3CC/STAT4/LCK/RUNX3/ZAP70/CD3G/PLCG1/NFATC1/GATA3/IL2RB/CD3E/NFATC2/HLA-DOB/HLA-DOA/IL12RB2	27	0.0704981		hsa05110	Vibrio cholerae infection	9/551	51/8846	0.00382618	0.0390988	0.0307102	ATP6V0E1/ATP6V1C1/ATP6V1G1/ATP6V0B/ATP6V1E1/ATP6V1D/ATP6V0E2/PLCG1/PRKCA	9	0.092559
hsa05164	Influenza A	43/1305	172/8846	0.000253546	0.00257388	0.00194102	RSAD2/TNFSF10/IFNGR2/TLR4/IFNGR1/EIF2AK2/FAS/TRIM25/BID/JAK2/CASP1/RAF1/RIGI/PYCARD/TNFRSF1A/IRF9/STAT1/MX2/NLRP3/CASP8/CASP3/DNAJC3/IL18/NFKBIA/CHUK/APAF1/TBK1/TYK2/RNASEL/RAB11A/FADD/BAK1/IRAK4/PIK3CA/CALCOCO2/PIK3R1/IKBKE/TRAF3/TNFRSF10A/CIITA/AKT3/HLA-DOB/HLA-DOA	43	0.131801		hsa04140	Autophagy - animal	20/551	169/8846	0.0041158	0.0407838	0.0320336	RRAGD/IRS2/VMP1/GABARAP/WIPI1/PTEN/ATG3/SH3GLB1/TAX1BP1/UBC/TBK1/RAB1A/STX7/RRAGA/KRAS/PIK3R1/EIF2AK3/PRKCQ/ITPR1/BCL2	20	0.306715
hsa05203	Viral carcinogenesis	49/1305	205/8846	0.000309308	0.00304759	0.00229826	CDC20/H2BC3/H2BC14/H2BC13/H4C15/EIF2AK2/PMAIP1/H2BC17/LTBR/POLB/H2BC18/IRF9/HLA-C/CASP8/HDAC4/H2BC7/CASP3/HLA-E/CDC42/NFKBIA/HLA-B/H2BC9/MDM2/RAC1/TBPL1/HDAC5/H2BC21/RHOA/BAK1/PSMC1/CREB1/DDX3X/KRAS/PIK3CA/CDKN1B/UBE3A/SND1/PIK3R1/DLG1/HDAC8/TRAF3/TP53/VAC14/TRAF1/DNAJA3/GTF2H4/CCND2/TRAF5/CCR5	49	0.157088		hsa04658	Th1 and Th2 cell differentiation	13/551	92/8846	0.00438911	0.0410068	0.0322088	IFNGR1/JAK2/IFNGR2/NFKBIA/CHUK/PRKCQ/CD247/STAT4/ZAP70/GATA3/PLCG1/NFATC2/IL2RB	13	0.166969
hsa05165	Human papillomavirus infection	72/1305	333/8846	0.0003861	0.00369553	0.00278689	ITGB8/OASL/EIF2AK2/FAS/PTEN/VEGFA/ATP6V0B/RAF1/SOS2/TNFRSF1A/ATP6V0E1/IRF9/PPP2R3C/STAT1/MX2/HLA-C/CASP8/ATP6V1B2/CASP3/HLA-E/CDC42/HLA-B/CHUK/ATP6V1A/ATP6V0A1/ATP6V1D/MDM2/IRF1/ATP6V1C1/TBPL1/TBK1/PSEN1/TYK2/PPP2R5A/FADD/BAK1/ATP6V1E1/RHEB/PSMC1/CREB1/KRAS/PIK3CA/APC/CDKN1B/PPP2CA/RPS6KB1/NFX1/PPP2R1B/UBE3A/FOXO1/PIK3R1/DLG1/IKBKE/TRAF3/ATR/TP53/LLGL1/ITGB7/PATJ/AKT3/CCND2/ATP6V0E2/COL6A2/TCF7/W…	72	0.255172		hsa00051	Fructose and mannose metabolism	7/551	34/8846	0.0043109	0.0410068	0.0322088	GFUS/FPGT/TPI1/PFKP/MPI/ENOSF1/HKDC1	7	0.061706
hsa05202	Transcriptional misregulation in cancer	46/1305	193/8846	0.00049912	0.00464459	0.0035026	ELANE/MPO/H3C8/FCGR1A/H3C3/SLC45A3/H3C12/BCL2A1/LMO2/H3C7/H3C14/H3C2/IL1R2/CEBPA/DUSP6/BCL6/MITF/H3-3A/DDIT3/CEBPB/SPI1/JMJD1C/HHEX/H3-3B/MDM2/NFKBIZ/BAK1/TGFBR2/CDKN1B/FOXO1/TAF15/ELK4/TP53/ITGB7/TRAF1/FUT8/BIRC3/CCND2/MEN1/KMT2A/SUPT3H/BCL11B/IL2RB/CD40/PAX5/WNT16	46	0.147893		hsa04217	Necroptosis	19/551	159/8846	0.00458306	0.0416295	0.0326979	PLA2G4A/IFNGR1/TNFSF10/CASP1/JAK2/FAS/IFNGR2/PYCARD/H2AZ1/CHMP1B/H2AC6/CHMP3/PARP1/TNFRSF10A/STAT4/CHMP7/JMJD7-PLA2G4B/TRAF5/BCL2	19	0.288566
hsa04611	Platelet activation	33/1305	126/8846	0.000530889	0.00480669	0.00362484	PLA2G4A/FCGR2A/P2RX1/MAPK14/TBXAS1/MYL12B/FCER1G/GNAQ/BTK/VASP/SNAP23/PPP1CB/RHOA/GNAI3/RAP1A/ROCK1/GNA13/MYL12A/LCP2/PPP1R12A/PIK3CA/RAP1B/PPP1CC/RASGRP2/PIK3R1/ARHGAP35/AKT3/RASGRP1/JMJD7-PLA2G4B/MYLK4/FYN/ITPR1/ITPR3	33	0.0965517		hsa04520	Adherens junction	13/551	93/8846	0.00482098	0.0426071	0.0334657	MYL12B/PDCD10/TGFBR1/CDC42/RAP1A/RAP1B/RHOA/MYL12A/FYN/LEF1/LMO7/TCF7/PTPRM	13	0.168784
hsa03082	ATP-dependent chromatin remodeling	31/1305	117/8846	0.000625033	0.00551016	0.00415534	H2AC4/H2AC14/H2AC12/SMARCD3/H2AC16/H2AC13/H2AC21/BAZ1A/CDK2AP1/BAZ2B/H2AZ1/H2AC6/MACROH2A1/MRGBP/SMARCE1/BRD9/PHF10/RUVBL1/CHD3/BAZ1B/ACTR8/SMARCA4/MTA1/DMAP1/TRRAP/INO80/ARID1B/SMARCB1/MTA3/BCL7A/EP400	31	0.0896552		hsa00062	Fatty acid elongation	6/551	27/8846	0.00546124	0.0469954	0.0369126	HACD4/HACD3/HADH/TECR/THEM4/ELOVL4	6	0.0490018
hsa05142	Chagas disease	28/1305	103/8846	0.000725862	0.00623497	0.00470194	TLR2/IFNGR2/TLR4/IFNGR1/TLR6/FAS/FOS/TNFRSF1A/MAPK14/CFLAR/CASP8/GNAQ/NFKBIA/CHUK/TGFBR1/GNAI3/FADD/IRAK4/PIK3CA/TGFBR2/PPP2CA/PPP2R1B/PIK3R1/CD3G/AKT3/CD3E/TGFB3/GNAO1	28	0.0789272
hsa01524	Platinum drug resistance	22/1305	75/8846	0.000875726	0.0073342	0.0055309	MGST1/FAS/PMAIP1/BID/ABCC2/GSTO1/BRCA1/CASP8/CASP3/SLC31A1/APAF1/MDM2/FADD/BAK1/MAP3K5/PIK3CA/TOP2B/PIK3R1/TP53/BCL2/BIRC3/AKT3	22	0.0574713
hsa04722	Neurotrophin signaling pathway	31/1305	120/8846	0.00098958	0.00808559	0.00609754	SORT1/IRAK3/RAF1/SOS2/CALM2/MAPK14/CALML4/CDC42/NFKBIA/RAC1/PSEN1/CRK/ARHGDIB/RHOA/RAP1A/RIPK2/MAP3K5/RPS6KA1/IRAK4/KRAS/PIK3CA/RAP1B/PIK3R1/TP53/BCL2/CAMK2D/CAMK4/AKT3/PLCG1/MATK/ABL1	31	0.091954
hsa05166	Human T-cell leukemia virus 1 infection	50/1305	223/8846	0.00127263	0.0101507	0.00765492	CDC20/IL1R2/B2M/PTEN/LTBR/FOS/POLB/ZFP36/TNFRSF1A/SPI1/HLA-C/HLA-E/NFKBIA/HLA-B/CHUK/TGFBR1/TBPL1/ANAPC13/CREB1/KRAS/PIK3CA/TGFBR2/NFATC3/PIK3R1/DLG1/BUB3/ATR/ELK4/TP53/VAC14/TRRAP/PPP3CC/CRTC3/ANAPC1/LCK/CD3G/AKT3/CCND2/CRTC1/ETS1/NFATC1/IL2RB/CD40/SMAD3/CD3E/NFATC2/HLA-DOB/TGFB3/HLA-DOA/TNFRSF13C	50	0.170881
hsa04664	Fc epsilon RI signaling pathway	20/1305	69/8846	0.00173418	0.0135105	0.0101886	MS4A2/FCER1A/PLA2G4A/GAB2/ALOX5AP/RAF1/SOS2/MAPK14/FCER1G/BTK/RAC1/LCP2/KRAS/PIK3CA/PIK3R1/LAT/AKT3/PLCG1/JMJD7-PLA2G4B/FYN	20	0.0528736
hsa04218	Cellular senescence	37/1305	157/8846	0.00210126	0.0156427	0.0117966	PTEN/RAF1/CALM2/MAPK14/MCU/HLA-C/CALML4/HLA-E/HLA-B/NBN/HIPK3/MDM2/TGFBR1/PPP1CB/RHEB/KRAS/PIK3CA/TGFBR2/PPP1CC/NFATC3/FOXO1/PIK3R1/ATR/TP53/PPP3CC/BTRC/AKT3/RRAS2/CCND2/ITPR1/ETS1/NFATC1/ITPR3/SMAD3/NFATC2/E2F5/TGFB3	37	0.120307
hsa05211	Renal cell carcinoma	20/1305	70/8846	0.00209821	0.0156427	0.0117966	HGF/EGLN1/TGFA/VEGFA/RAF1/SOS2/CDC42/PAK1/RAC1/CRK/RAP1A/KRAS/PIK3CA/RAP1B/PIK3R1/AKT3/ETS1/PDGFB/TGFB3/PAK3	20	0.0536398
hsa05161	Hepatitis B	38/1305	163/8846	0.00226381	0.0164865	0.0124328	TLR2/TLR4/FAS/FOS/BID/JAK2/RAF1/SOS2/RIGI/MAPK14/STAT1/CASP8/CASP3/NFKBIA/CHUK/APAF1/TGFBR1/TBK1/TYK2/FADD/IRAK4/CREB1/DDX3X/KRAS/PIK3CA/TGFBR2/NFATC3/PIK3R1/IKBKE/TRAF3/TP53/BCL2/STAT4/AKT3/NFATC1/SMAD3/NFATC2/TGFB3	38	0.124904
hsa04150	mTOR signaling pathway	37/1305	158/8846	0.002364	0.0168498	0.0127068	RRAGD/PTEN/RAF1/SOS2/LAMTOR3/TNFRSF1A/FNIP1/SGK1/RICTOR/LAMTOR4/ATP6V1B2/CHUK/ATP6V1A/ATP6V1D/LAMTOR5/ATP6V1C1/RHOA/LAMTOR1/ATP6V1E1/RPS6KA1/RHEB/RRAGA/RRAGC/KRAS/CAB39/PIK3CA/RPS6KB1/TTI1/PIK3R1/WDR59/LPIN1/PRR5/AKT3/RPTOR/WNT10A/WNT7A/WNT16	37	0.121073
hsa05120	Epithelial cell signaling in Helicobacter pylori infection	20/1305	71/8846	0.00252469	0.0176203	0.0132879	CXCR1/ATP6V0B/MAPK14/ATP6V0E1/ADAM17/ATP6V1B2/CASP3/CDC42/NFKBIA/PAK1/CHUK/ATP6V1A/ATP6V0A1/ATP6V1D/RAC1/ATP6V1C1/ATP6V1E1/ADAM10/PLCG1/ATP6V0E2	20	0.0544061
hsa05210	Colorectal cancer	23/1305	87/8846	0.00308888	0.0211178	0.0159255	TGFA/PMAIP1/FOS/RAF1/SOS2/RALB/CASP3/RAC1/TGFBR1/RHOA/BAK1/KRAS/PIK3CA/APC/TGFBR2/RPS6KB1/PIK3R1/TP53/BCL2/AKT3/SMAD3/TGFB3/TCF7	23	0.0666667
hsa04070	Phosphatidylinositol signaling system	25/1305	98/8846	0.00351678	0.0235625	0.017769	IPMK/PIP4P2/IMPA2/PTEN/CALM2/INPP5A/CALML4/CDS2/MTMR6/MTMR14/PIK3CA/MTMR1/PIK3R1/ITPKB/PIP4K2B/DGKE/DGKH/SYNJ2/DGKA/PLCG1/MTMR8/ITPR1/INPP4B/ITPR3/PIK3C2B	25	0.0750958
hsa04215	Apoptosis - multiple species	11/1305	32/8846	0.00450566	0.029596	0.0223191	PMAIP1/BID/TNFRSF1A/CASP8/CASP3/APAF1/FADD/BAK1/HTRA2/BCL2/BIRC3	11	0.0245211
hsa04141	Protein processing in endoplasmic reticulum	38/1305	170/8846	0.00486557	0.0306823	0.0231383	UBE2D1/UBE2J1/HSPA6/CKAP4/DDIT3/FBXO6/PPP1R15A/DNAJC3/DNAJA1/MAN1A1/ATF6/NSFL1C/EDEM3/DAD1/MMP24-AS1-EDEM2/BAK1/TMEM258/MAP3K5/NFE2L2/UFD1/LMAN2/SSR1/RPN1/DERL2/UBXN4/SEC24C/UBE2G2/SEC31A/MBTPS2/HSPH1/LMAN1/HSP90AB1/BCL2/HYOU1/MAN1C1/UBQLN4/SEC31B/PRKN	38	0.130268
hsa04530	Tight junction	38/1305	170/8846	0.00486557	0.0306823	0.0231383	ARPC3/TUBA1A/MYL6/MYL12B/ARPC5/CDC42/RAB8B/ARPC2/RAC1/TUBA1C/RAP2C/VASP/RHOA/RAP1A/ARPC1A/ROCK1/ARPC4/MAP3K5/PRKAG1/MYL12A/TUBA1B/ACTR3/ACTR2/PPP2CA/PPP2R1B/NF2/DLG1/LLGL1/ARHGEF18/TJAP1/EZR/ACTR3C/PATJ/WHAMM/PRKCE/ARHGAP17/AMOT/SYNPO	38	0.130268
hsa05321	Inflammatory bowel disease	18/1305	65/8846	0.00494581	0.0306823	0.0231383	TLR2/IFNGR2/TLR4/IFNGR1/STAT1/IL18/STAT4/IL21R/RORA/IL23A/NFATC1/GATA3/SMAD3/HLA-DOB/TGFB3/HLA-DOA/IL12RB2/RORC	18	0.0498084
hsa04068	FoxO signaling pathway	31/1305	133/8846	0.00550195	0.0335119	0.0252721	TNFSF10/PTEN/BCL6/RAF1/SOS2/IRS2/GABARAP/MAPK14/HOMER3/SGK1/CAT/CCNG2/CHUK/MDM2/GABARAPL1/TGFBR1/PRKAG1/KRAS/PIK3CA/TGFBR2/CDKN1B/STK4/FOXO1/PIK3R1/AKT3/CCND2/S1PR1/IL7R/SMAD3/TGFB3/RAG1	31	0.101916
hsa04360	Axon guidance	40/1305	184/8846	0.00649527	0.0388556	0.029302	SEMA6B/LRRC4/NTNG2/SSH3/RAF1/SEMA3C/PLXNC1/MYL12B/FES/CDC42/PAK1/RAC1/RHOA/GNAI3/ROCK1/MYL12A/KRAS/PIK3CA/NCK2/NFATC3/PIK3R1/PPP3CC/LRIG2/SEMA4C/CAMK2D/CFL2/EPHB6/PLCG1/FYN/ABL1/SEMA4F/ABLIM1/NFATC2/ABLIM2/EPHA4/PLXNA1/PLXNA3/NEO1/PAK3/NTN4	40	0.140996
hsa04650	Natural killer cell mediated cytotoxicity	31/1305	135/8846	0.00691463	0.039261	0.0296077	TNFSF10/IFNGR2/TYROBP/IFNGR1/FAS/FCGR3A/BID/RAF1/SOS2/HLA-C/LAT2/FCER1G/CASP3/HLA-E/PAK1/HLA-B/RAC1/MICB/LCP2/KRAS/PIK3CA/PIK3R1/LAT/PPP3CC/TNFRSF10A/LCK/ZAP70/PLCG1/FYN/NFATC1/NFATC2	31	0.103448
hsa05140	Leishmaniasis	20/1305	77/8846	0.00689303	0.039261	0.0296077	TLR2/FCGR1A/NCF1/IFNGR2/TLR4/IFNGR1/FCGR3A/FCGR2A/NCF2/FOS/JAK2/NCF4/MAPK14/STAT1/CYBB/NFKBIA/IRAK4/HLA-DOB/TGFB3/HLA-DOA	20	0.0590038
hsa05220	Chronic myeloid leukemia	20/1305	77/8846	0.00689303	0.039261	0.0296077	GAB2/RAF1/SOS2/NFKBIA/CHUK/MDM2/TGFBR1/CRK/BAK1/KRAS/PIK3CA/TGFBR2/CDKN1B/PIK3R1/TP53/BCR/AKT3/ABL1/SMAD3/TGFB3	20	0.0590038
hsa04010	MAPK signaling pathway	60/1305	300/8846	0.00732111	0.0408762	0.0308257	CSF1/CACNB4/DUSP1/CACNA1E/HGF/PLA2G4A/TGFA/FAS/HSPA6/DUSP6/IL1RAP/FOS/VEGFA/RAF1/SOS2/DDIT3/LAMTOR3/TNFRSF1A/MAPK14/ARRB2/DUSP3/CASP3/CDC42/PAK1/CHUK/RAC1/TGFBR1/CRK/MAPKAPK3/RAP1A/MAP3K2/MAP3K5/RPS6KA1/MAP3K8/IRAK4/KRAS/RAP1B/TGFBR2/STK4/PPM1B/NFATC3/RASGRP2/ELK4/TP53/PPP3CC/MAP3K4/AKT3/RASGRP1/MAP4K1/JMJD7-PLA2G4B/RRAS2/CDC25B/NFATC1/RASGRF2/PDGFB/TGFB3/MAP3K9/FGF9/DUSP2/CACNA2D2	60	0.229885
hsa04620	Toll-like receptor signaling pathway	26/1305	109/8846	0.0076618	0.0420771	0.0317313	TLR2/TLR1/TLR8/LY96/TLR4/TLR6/FOS/MAPK14/IRF9/STAT1/CASP8/NFKBIA/CHUK/RAC1/TBK1/TYK2/FADD/IRF5/MAP3K8/IRAK4/PIK3CA/PIK3R1/IKBKE/TRAF3/AKT3/CD40	26	0.0835249
hsa04014	Ras signaling pathway	49/1305	238/8846	0.00839643	0.0453678	0.034213	CSF1/GNG10/HGF/PLA2G4A/TGFA/GNB4/GAB2/VEGFA/RAF1/SOS2/GNG5/RALB/CALM2/CALML4/CDC42/PAK1/RGL2/CHUK/RAC1/TBK1/SHOC2/RHOA/RAP1A/KRAS/PIK3CA/RAB5A/RAP1B/STK4/RASGRP2/RASA3/PIK3R1/ABL2/RASAL3/RALGAPA1/LAT/EXOC2/GNB5/ZAP70/AKT3/PLCG1/RASGRP1/JMJD7-PLA2G4B/RRAS2/ABL1/ETS1/RASGRF2/PDGFB/FGF9/PAK3	49	0.182375
